# Supplementary material for: Reward uncertainty asymmetrically affects information transmission within the monkey fronto-parietal network
Source: Commun Biol. 2020 Oct 21;3:594. doi: 10.1038/s42003-020-01320-6 (PMC7578031; doi:10.1038/s42003-020-01320-6)
Supplement: Supplementary file 3 — Supplementary Data 1 [file 42003_2020_1320_MOESM3_ESM.xlsx]

## Sheet: Sheet1
EV 3	EV 6	EV 9	Var 0	Var 1	Var 4
0.177902	0.177902	0.177902	0.177902	0.177902	0.177902
0.177902	0.177902	0.177902	0.177902	0.177902	0.177902
-0.380237	0.177902	0.177902	-0.380237	0.177902	0.177902
0.177902	0.177902	0.177902	0.177902	0.177902	0.177902
-0.822098	0.177902	0.177902	-0.822098	-0.672596	-0.519772
0.177902	0.177902	-0.822098	0.177902	0.177902	0.177902
0.177902	-0.822098	0.177902	0.177902	0.177902	0.177902
-0.822098	0.177902	0.177902	-0.822098	0.177902	0.177902
0.177902	-0.822098	0.177902	0.177902	0.177902	0.177902
0.177902	-0.822098	0.177902	0.177902	0.177902	0.177902
0.177902	0.177902	-0.822098	0.177902	0.177902	0.177902
0.177902	0.177902	-0.227413	0.177902	0.177902	0.177902
0.177902	0.177902	0.177902	0.177902	0.177902	0.177902
0.177902	0.177902	0.177902	0.177902	0.177902	0.177902
0.177902	-0.822098	-0.822098	0.177902	0.177902	-0.822098
0.177902	0.177902	-0.822098	0.177902	-0.822098	0.177902
0.177902	0.177902	0.177902	0.177902	0.177902	0.177902
0.177902	0.177902	0.177902	0.177902	0.177902	-0.822098
0.177902	0.177902	0.177902	0.177902	0.177902	0.177902
0.177902	0.177902	0.177902	0.177902	0.177902	0.177902
0.177902	0.177902	-0.822098	0.177902	0.177902	0.177902
0.177902	-0.822098	0.177902	0.177902	0.177902	0.177902
0.177902	-0.822098	0.177902	0.177902	0.177902	0.177902
-0.822098	0.177902	0.177902	-0.822098	0.177902	0.177902
0.134713	0.177902	0.177902	0.134713	0.177902	0.177902
-0.822098	0.177902	-0.822098	-0.822098	0.177902	-0.822098
0.177902	0.177902	-0.712463	0.177902	0.177902	0.177902
0.177902	0.177902	0.177902	0.177902	-0.822098	0.177902
0.177902	0.177902	-0.822098	0.177902	0.177902	0.177902
0.177902	0.177902	0.177902	0.177902	-0.51645	0.177902
0.177902	0.177902	0.177902	0.177902	0.177902	-0.822098
-0.822098	0.177902	0.177902	-0.822098	0.177902	0.177902
0.177902	-0.400171	0.177902	0.177902	0.177902	0.177902
0.177902	-0.822098	0.177902	0.177902	0.177902	0.177902
0.177902	0.177902	0.177902	0.177902	0.177902	0.177902
0.177902	-0.822098	0.177902	0.177902	0.177902	0.177902
-0.822098	0.177902	-0.822098	-0.822098	-0.822098	0.177902
0.177902	0.177902	0.177902	0.177902	0.177902	0.177902
0.177902	0.177902	0.177902	0.177902	0.177902	0.177902
0.177902	0.177902	-0.0579782	0.177902	0.177902	0.177902
0.177902	0.177902	-0.822098	0.177902	-0.396849	0.177902
-0.672596	-0.396849	0.177902	0.177902	0.177902	0.177902
0.177902	0.177902	-0.822098	0.177902	0.177902	0.177902
0.177902	0.177902	0.177902	-0.822098	-0.353659	0.177902
0.177902	-0.353659	-0.822098	0.177902	0.177902	-0.822098
0.177902	0.177902	0.177902	-0.822098	0.177902	0.177902
0.177902	0.177902	0.177902	-0.822098	-0.822098	0.177902
0.177902	-0.822098	0.177902	0.177902	0.177902	0.177902
0.177902	0.177902	0.177902	0.177902	0.177902	0.177902
0.177902	0.177902	-0.822098	0.177902	0.177902	0.177902
0.177902	0.177902	0.177902	0.177902	0.177902	0.177902
0.177902	0.177902	0.177902	-0.822098	0.177902	-0.822098
-0.822098	0.177902	0.177902	0.177902	0.177902	0.177902
0.177902	0.177902	-0.822098	0.177902	0.177902	0.177902
0.177902	0.177902	0.177902	0.177902	0.177902	-0.822098
0.177902	0.177902	0.177902	0.177902	0.177902	0.167935
0.177902	0.177902	0.177902	0.177902	0.177902	0.177902
0.177902	0.177902	-0.822098	0.177902	0.177902	0.177902
0.177902	0.177902	0.177902	-0.822098	-0.822098	0.177902
0.177902	-0.822098	0.177902	-0.822098	0.177902	0.177902
0.177902	0.177902	-0.822098	0.177902	0.177902	0.177902
0.177902	0.177902	0.177902	0.177902	-0.822098	-0.822098
0.177902	-0.822098	0.177902	0.177902	0.177902	0.177902
0.177902	0.177902	0.177902	0.177902	0.177902	-0.822098
-0.822098	0.177902	0.177902	0.177902	0.177902	0.177902
0.177902	0.177902	0.177902	0.177902	0.177902	0.177902
-0.51645	0.177902	0.177902	0.177902	0.177902	0.177902
0.177902	0.177902	0.177902	0.177902	0.177902	0.177902
0.177902	0.177902	0.177902	0.177902	0.177902	0.177902
0.177902	0.177902	0.177902	-0.400171	0.177902	0.177902
0.177902	0.177902	-0.822098	-0.822098	0.177902	0.177902
0.177902	0.177902	0.177902	0.177902	0.177902	-0.822098
0.177902	0.177902	0.177902	-0.822098	0.177902	0.177902
-0.822098	0.177902	0.177902	0.177902	0.177902	-0.822098
0.177902	0.177902	0.177902	0.177902	0.177902	0.177902
0.177902	0.177902	0.177902	0.177902	-0.822098	0.177902
0.177902	-0.822098	0.177902	0.177902	0.177902	0.177902
0.177902	0.177902	0.177902	0.177902	0.177902	0.177902
0.177902	0.177902	-0.822098	0.177902	0.177902	0.177902
-0.519772	0.177902	-0.822098	0.177902	0.177902	0.177902
0.177902	0.177902	0.177902	0.177902	0.177902	-0.822098
0.177902	0.177902	0.177902	-0.822098	0.177902	-0.822098
0.177902	0.177902	0.177902	0.177902	-0.0579782	0.177902
0.177902	0.177902	0.177902	0.177902	-0.822098	0.177902
0.177902	0.177902	0.177902	0.177902	0.177902	0.177902
0.177902	0.177902	0.177902	0.177902	-0.822098	0.177902
0.177902	0.177902	0.177902	-0.822098	0.177902	0.177902
0.177902	0.177902	-0.822098	-0.227413	-0.822098	0.177902
0.177902	-0.822098	0.177902	0.177902	0.177902	0.177902
-0.822098	0.177902	0.177902	0.177902	0.177902	-0.822098
0.177902	0.177902	0.177902	-0.822098	0.177902	0.177902
0.177902	0.177902	0.177902	-0.822098	0.177902	0.177902
-0.822098	0.177902	0.177902	0.177902	-0.822098	0.177902
0.177902	0.177902	-0.160968	0.177902	0.177902	0.177902
0.177902	0.177902	-0.822098	0.177902	0.177902	0.177902
0.177902	-0.822098	0.177902	0.177902	0.177902	-0.160968
0.177902	0.177902	-0.679241	-0.822098	-0.822098	-0.822098
0.177902	0.177902	0.177902	0.177902	0.177902	0.177902
0.177902	-0.822098	0.177902	0.177902	0.177902	-0.679241
0.177902	0.167935	0.177902	0.177902	0.177902	0.177902
-0.822098	0.177902	0.177902	0.177902	-0.822098	0.177902
0.177902	0.177902	0.177902	-0.822098	0.177902	0.177902
0.177902	0.177902	0.177902	-0.712463	0.177902	0.177902
0.177902	0.177902	-0.822098	0.177902	-0.822098	0.177902
0.177902	0.177902	0.177902	-0.822098	0.177902	0.177902
-0.822098	-0.822098	0.177902	0.177902	0.177902	-0.822098
0.177902	0.177902	-0.822098	0.177902	0.177902	0.177902
0.177902	-0.822098	0.177902	0.177902	0.177902	0.177902
0.177902	0.177902	0.177902	0.177902	0.177902	-0.822098
0.177902	0.177902	0.177902	0.177902	0.177902	0.177902
0.177902	0.177902	0.177902	0.177902	0.177902	0.177902
0.177902	0.177902	0.177902	0.177902	0.177902	0.177902
0.734346	0.177902	0.177902	-0.822098	0.177902	0.177902
-0.265654	0.177902	-0.822098	0.734346	-0.822098	0.177902
-0.265654	0.177902	0.177902	-0.265654	0.177902	0.177902
0.199462	-0.822098	0.177902	-0.265654	0.177902	-0.822098
-0.265654	0.177902	0.209429	0.199462	0.177902	0.177902
0.734346	-0.822098	-0.265654	-0.265654	0.177902	0.177902
-0.265654	0.177902	-0.265654	0.734346	0.177902	0.734346
0.734346	0.177902	-0.265654	-0.265654	-0.265654	0.734346
0.734346	0.177902	-0.265654	0.734346	-0.265654	0.734346
-0.265654	0.177902	-0.265654	0.734346	-0.265654	0.734346
0.734346	0.319064	-0.265654	-0.265654	-0.265654	-0.265654
0.734346	-0.265654	-0.265654	0.734346	0.734346	-0.265654
0.734346	-0.265654	0.687834	0.734346	-0.265654	-0.265654
-0.265654	-0.265654	-0.265654	0.734346	0.734346	0.734346
-0.265654	-0.265654	-0.265654	-0.265654	-0.265654	0.734346
-0.265654	0.734346	0.734346	-0.265654	-0.265654	-0.265654
-0.265654	-0.265654	-0.265654	-0.265654	-0.262332	0.734346
-0.265654	-0.265654	-0.265654	-0.265654	0.734346	-0.265654
-0.265654	-0.265654	-0.265654	-0.265654	-0.265654	-0.265654
-0.265654	-0.265654	0.734346	-0.265654	-0.265654	-0.265654
-0.265654	-0.265654	-0.265654	-0.265654	-0.265654	-0.265654
-0.265654	-0.265654	0.734346	-0.265654	-0.265654	-0.265654
0.734346	-0.265654	-0.265654	-0.265654	-0.265654	0.734346
0.734346	-0.265654	0.179529	0.734346	-0.265654	-0.265654
0.734346	-0.265654	0.734346	0.734346	-0.265654	-0.265654
0.212751	-0.265654	-0.265654	0.734346	0.734346	-0.265654
-0.265654	0.671223	-0.265654	0.212751	0.734346	-0.265654
-0.265654	0.734346	-0.265654	-0.265654	0.734346	-0.265654
0.734346	-0.265654	-0.265654	-0.265654	-0.265654	0.734346
0.734346	-0.265654	-0.265654	0.734346	0.734346	0.734346
-0.265654	-0.199209	0.734346	0.734346	-0.265654	-0.265654
0.292486	0.71109	0.734346	-0.265654	0.734346	-0.265654
-0.265654	-0.265654	-0.265654	0.292486	-0.265654	-0.265654
-0.265654	0.734346	0.734346	-0.265654	0.511755	0.554944
-0.265654	-0.265654	-0.265654	-0.265654	0.641323	-0.265654
-0.265654	0.734346	-0.265654	-0.265654	-0.265654	-0.265654
-0.265654	-0.265654	-0.265654	-0.265654	-0.265654	-0.265654
-0.265654	-0.265654	0.176206	-0.265654	0.734346	-0.265654
-0.265654	-0.265654	0.441987	-0.265654	-0.265654	-0.265654
-0.265654	-0.265654	-0.265654	-0.265654	0.734346	-0.265654
0.6081	-0.265654	-0.265654	-0.265654	-0.265654	-0.265654
-0.265654	-0.265654	0.734346	0.6081	-0.265654	-0.265654
-0.265654	-0.265654	-0.265654	0.319064	-0.265654	-0.265654
-0.265654	-0.265654	-0.265654	-0.265654	-0.265654	-0.265654
-0.265654	-0.265654	-0.265654	-0.265654	0.734346	-0.265654
0.734346	0.734346	0.0665719	-0.265654	0.734346	-0.0397404
-0.265654	-0.265654	-0.265654	-0.265654	-0.265654	0.734346
0.734346	-0.265654	-0.265654	0.734346	-0.265654	-0.265654
-0.265654	-0.265654	-0.265654	-0.265654	-0.265654	-0.265654
-0.265654	-0.265654	0.697801	-0.265654	-0.265654	-0.265654
-0.262332	0.734346	0.734346	-0.265654	-0.265654	-0.265654
0.734346	0.734346	-0.265654	-0.265654	0.734346	0.734346
-0.265654	-0.265654	-0.265654	-0.265654	-0.265654	0.149628
-0.265654	-0.265654	-0.265654	-0.265654	-0.265654	-0.265654
-0.265654	-0.265654	0.00344899	-0.265654	0.734346	-0.265654
-0.265654	-0.265654	-0.265654	-0.265654	0.734346	-0.265654
-0.265654	-0.265654	0.734346	-0.265654	0.734346	-0.265654
-0.265654	0.734346	-0.265654	-0.265654	-0.265654	-0.265654
-0.265654	-0.265654	-0.265654	0.671223	-0.265654	-0.265654
0.734346	-0.265654	-0.265654	0.734346	-0.265654	-0.265654
0.734346	0.734346	-0.265654	-0.265654	-0.265654	0.734346
0.734346	0.734346	-0.265654	-0.265654	0.734346	0.26923
-0.265654	0.734346	-0.265654	-0.199209	-0.265654	-0.265654
0.734346	-0.265654	-0.265654	0.71109	-0.265654	-0.265654
-0.265654	-0.265654	-0.265654	-0.265654	-0.265654	-0.265654
0.734346	-0.265654	0.734346	0.734346	-0.265654	-0.265654
-0.265654	-0.265654	-0.265654	-0.265654	-0.265654	-0.265654
0.511755	0.734346	-0.265654	0.734346	0.734346	-0.265654
0.641323	-0.265654	0.734346	-0.265654	-0.265654	0.734346
-0.265654	-0.265654	-0.265654	-0.265654	0.352286	-0.265654
-0.265654	-0.265654	-0.265654	-0.265654	-0.265654	-0.265654
0.734346	-0.265654	-0.265654	-0.265654	0.734346	0.734346
-0.265654	-0.265654	-0.265654	-0.265654	-0.265654	-0.265654
0.734346	0.734346	0.734346	-0.265654	-0.265654	0.521721
-0.265654	-0.265654	-0.265654	-0.265654	-0.265654	-0.265654
-0.265654	0.352286	-0.265654	-0.265654	0.734346	0.0632497
-0.265654	-0.265654	-0.265654	-0.265654	-0.265654	0.734346
-0.265654	0.734346	-0.265654	0.734346	-0.265654	-0.265654
0.734346	-0.265654	0.731024	-0.265654	-0.265654	-0.0629962
0.734346	-0.265654	0.734346	-0.265654	-0.265654	-0.265654
0.734346	-0.265654	-0.265654	-0.265654	0.0399938	-0.265654
0.734346	0.734346	-0.265654	-0.265654	-0.265654	-0.265654
-0.265654	-0.265654	-0.265654	0.209429	-0.265654	-0.265654
-0.265654	-0.265654	-0.265654	-0.265654	-0.265654	-0.265654
-0.265654	-0.265654	-0.265654	-0.265654	0.697801	-0.265654
0.734346	-0.265654	-0.265654	-0.265654	0.734346	-0.265654
0.734346	0.0399938	-0.265654	-0.265654	-0.265654	0.734346
-0.265654	-0.265654	-0.265654	-0.265654	-0.265654	-0.265654
0.734346	-0.265654	0.734346	-0.265654	-0.265654	0.734346
-0.265654	-0.265654	0.734346	-0.265654	0.00344899	-0.265654
-0.265654	-0.265654	-0.222465	0.687834	-0.265654	-0.265654
-0.265654	-0.265654	-0.265654	-0.265654	0.734346	-0.265654
-0.265654	-0.265654	-0.265654	-0.265654	-0.265654	-0.265654
-0.265654	-0.265654	0.734346	0.734346	-0.265654	0.734346
0.734346	-0.265654	-0.265654	-0.265654	-0.265654	-0.265654
-0.265654	0.734346	-0.265654	-0.265654	-0.265654	-0.265654
-0.265654	0.26923	0.734346	-0.265654	-0.265654	0.734346
-0.265654	-0.265654	-0.265654	0.734346	-0.265654	0.734346
-0.265654	-0.265654	-0.265654	-0.265654	-0.265654	-0.222465
-0.265654	-0.265654	-0.265654	0.734346	-0.265654	-0.265654
0.734346	-0.265654	-0.265654	-0.265654	0.734346	-0.265654
0.734346	-0.265654	-0.265654	0.179529	-0.265654	0.734346
-0.265654	-0.265654	-0.265654	0.734346	-0.265654	-0.265654
-0.265654	0.734346	0.734346	-0.265654	0.734346	-0.265654
-0.265654	-0.265654	0.734346	-0.265654	-0.265654	0.734346
0.554944	-0.265654	0.734346	-0.265654	-0.265654	-0.265654
-0.265654	0.734346	-0.265654	-0.265654	-0.265654	-0.265654
-0.265654	-0.265654	-0.265654	-0.265654	-0.265654	-0.265654
-0.265654	0.521721	-0.265654	0.734346	0.734346	-0.265654
-0.265654	-0.265654	-0.265654	0.734346	-0.265654	-0.265654
-0.265654	0.0632497	0.734346	-0.265654	-0.265654	-0.265654
-0.265654	0.734346	0.734346	0.734346	-0.265654	0.734346
-0.265654	-0.265654	-0.265654	-0.265654	-0.265654	0.734346
-0.265654	-0.0629962	-0.265654	-0.265654	0.731024	0.734346
-0.265654	-0.265654	0.734346	-0.265654	0.734346	-0.265654
-0.265654	-0.265654	-0.265654	0.176206	-0.265654	-0.265654
-0.265654	-0.265654	-0.265654	0.441987	-0.265654	-0.265654
-0.0397404	-0.265654	-0.265654	-0.265654	-0.265654	-0.265654
0.734346	-0.265654	-0.265654	-0.265654	-0.265654	0.734346
-0.265654	-0.265654	0.734346	0.734346	-0.265654	0.734346
-0.265654	-0.265654	-0.265654	-0.265654	-0.265654	-0.265654
-0.265654	0.734346	-0.265654	-0.265654	-0.00853924	-0.265654
-0.265654	-0.265654	-0.265654	-0.265654	0.224019	0.734346
0.734346	0.734346	-0.265654	0.0665719	-0.775981	-0.265654
0.149628	-0.265654	-0.265654	-0.265654	-0.775981	-0.265654
0.224019	-0.265654	-0.265654	0.224019	0.224019	-0.265654
0.224019	-0.265654	-0.265654	0.224019	-0.440433	-0.265654
0.224019	-0.265654	-0.775981	0.224019	0.224019	0.734346
-0.775981	0.734346	0.224019	-0.775981	0.224019	-0.265654
0.224019	0.224019	0.224019	0.224019	-0.775981	-0.265654
-0.775981	-0.775981	0.224019	-0.775981	0.224019	-0.265654
0.224019	-0.55339	0.224019	0.224019	0.224019	-0.265654
0.224019	0.224019	0.224019	0.224019	0.224019	-0.265654
0.224019	0.224019	-0.775981	0.224019	-0.775981	-0.265654
0.224019	0.224019	0.224019	0.224019	0.224019	-0.265654
0.224019	0.224019	0.224019	0.224019	0.224019	0.224019
0.224019	0.224019	0.224019	0.224019	0.224019	-0.775981
-0.775981	0.224019	0.224019	-0.775981	-0.775981	0.224019
-0.775981	-0.775981	0.224019	-0.775981	0.224019	-0.775981
0.224019	0.224019	-0.775981	0.224019	0.224019	0.0612282
-0.430466	0.224019	0.224019	-0.430466	0.224019	0.224019
0.224019	-0.573323	0.224019	0.224019	0.224019	0.224019
0.224019	0.224019	-0.772659	0.224019	-0.599901	0.224019
0.224019	0.224019	0.224019	0.224019	0.224019	0.224019
0.224019	0.224019	0.224019	0.224019	0.224019	0.224019
-0.676313	-0.775981	0.224019	-0.676313	-0.775981	0.224019
0.224019	0.224019	-0.775981	0.224019	-0.775981	0.224019
-0.775981	0.224019	0.224019	-0.775981	0.224019	0.224019
0.224019	0.150929	-0.775981	0.224019	0.224019	-0.775981
-0.775981	-0.775981	-0.775981	-0.775981	0.224019	0.224019
0.224019	0.224019	0.224019	0.224019	-0.775981	-0.775981
0.224019	-0.775981	0.224019	0.224019	0.224019	0.224019
0.224019	0.224019	0.224019	0.224019	0.224019	0.224019
0.224019	0.224019	-0.775981	0.224019	0.224019	0.224019
0.224019	0.224019	0.224019	0.224019	0.224019	0.224019
-0.214519	0.224019	0.224019	-0.214519	0.224019	0.224019
0.224019	-0.227808	0.224019	0.224019	-0.775981	-0.775981
0.224019	0.224019	0.224019	0.224019	0.224019	-0.775981
-0.775981	0.224019	0.224019	-0.775981	-0.0749844	0.224019
0.224019	0.224019	-0.775981	0.224019	0.224019	-0.775981
0.224019	0.224019	0.224019	0.224019	0.224019	0.224019
0.224019	0.224019	-0.775981	0.224019	0.224019	0.224019
0.224019	0.224019	-0.775981	0.224019	0.224019	0.224019
0.224019	0.224019	0.224019	0.224019	0.224019	0.224019
0.224019	0.224019	0.224019	0.224019	0.224019	0.224019
-0.775981	0.224019	0.224019	-0.775981	0.117707	0.224019
-0.00853924	0.224019	0.224019	0.224019	0.224019	0.224019
0.224019	0.224019	0.224019	-0.775981	0.224019	-0.769337
-0.775981	0.224019	-0.775981	-0.55339	0.224019	-0.775981
-0.775981	0.224019	0.224019	0.224019	0.224019	0.224019
0.224019	0.224019	0.224019	0.224019	-0.775981	0.224019
-0.440433	0.224019	0.224019	0.224019	-0.775981	0.224019
0.224019	0.224019	0.224019	0.224019	-0.775981	-0.775981
0.224019	0.224019	-0.775981	0.224019	0.224019	0.224019
-0.775981	0.224019	0.224019	0.224019	0.224019	0.224019
0.224019	0.224019	0.224019	-0.775981	0.224019	0.224019
0.224019	0.117707	0.224019	0.224019	0.224019	0.224019
0.224019	0.224019	0.224019	0.224019	0.224019	0.224019
-0.775981	0.224019	0.224019	-0.573323	0.224019	0.224019
0.224019	0.224019	0.224019	0.224019	0.224019	-0.775981
0.224019	0.224019	-0.775981	0.224019	0.224019	-0.775981
0.224019	-0.775981	0.224019	0.224019	-0.775981	-0.775981
-0.775981	-0.775981	0.224019	-0.775981	0.224019	0.224019
0.224019	-0.775981	0.224019	0.224019	0.224019	0.224019
0.224019	0.224019	0.224019	0.224019	0.224019	0.224019
0.224019	0.224019	0.224019	0.150929	0.224019	0.224019
0.224019	0.224019	0.224019	-0.775981	0.224019	0.224019
-0.599901	0.224019	0.224019	0.224019	0.0745172	0.224019
0.224019	0.224019	-0.775981	-0.775981	0.224019	0.224019
0.224019	0.224019	-0.775981	0.224019	-0.775981	-0.775981
-0.775981	0.224019	0.224019	0.224019	0.224019	0.224019
-0.775981	0.224019	-0.775981	0.224019	-0.775981	0.224019
0.224019	-0.775981	0.224019	0.224019	0.224019	0.224019
0.224019	0.224019	0.224019	-0.227808	0.224019	0.224019
0.224019	0.224019	0.224019	0.224019	0.224019	0.224019
-0.775981	0.224019	0.224019	0.224019	0.224019	0.224019
0.224019	0.224019	0.224019	0.224019	0.224019	0.224019
0.224019	0.224019	0.224019	0.224019	0.224019	0.224019
0.224019	0.0745172	0.224019	0.224019	0.224019	0.224019
0.224019	0.224019	0.224019	0.224019	0.224019	-0.775981
0.224019	-0.775981	0.224019	0.224019	0.111062	-0.682958
-0.775981	0.224019	0.224019	0.224019	0.224019	-0.775981
0.224019	-0.775981	0.224019	0.224019	0.224019	0.224019
-0.0749844	0.224019	0.224019	0.224019	-0.775981	0.224019
0.224019	0.224019	-0.775981	0.224019	0.224019	0.224019
0.224019	0.224019	-0.775981	0.224019	0.224019	0.224019
0.224019	0.224019	-0.775981	0.224019	0.224019	-0.775981
0.224019	0.224019	0.224019	0.224019	0.224019	-0.775981
0.224019	0.224019	-0.447077	0.224019	0.224019	0.224019
0.224019	0.224019	0.224019	0.224019	0.224019	0.224019
0.224019	0.224019	0.224019	0.224019	0.224019	0.224019
-0.775981	0.111062	0.224019	0.224019	-0.775981	0.224019
0.224019	0.224019	0.147607	0.224019	0.224019	0.224019
-0.775981	0.224019	0.224019	-0.775981	0.224019	-0.775981
0.0612282	-0.775981	-0.775981	0.224019	0.224019	0.224019
0.224019	0.224019	0.224019	0.224019	0.224019	0.224019
0.224019	0.224019	-0.775981	0.224019	0.224019	0.224019
0.224019	0.224019	-0.775981	0.224019	0.224019	0.224019
0.224019	0.224019	-0.775981	0.224019	-0.775981	0.224019
0.224019	0.224019	-0.775981	-0.775981	0.224019	0.224019
0.224019	0.224019	0.224019	0.224019	0.224019	0.147607
0.224019	0.224019	0.224019	0.224019	0.224019	0.224019
0.224019	-0.775981	0.224019	0.224019	0.224019	-0.775981
-0.775981	-0.775981	0.224019	0.224019	0.224019	0.224019
0.224019	-0.775981	0.224019	0.224019	0.224019	-0.775981
-0.775981	0.224019	0.224019	-0.775981	0.224019	-0.775981
0.224019	0.224019	0.224019	0.224019	-0.775981	-0.775981
0.224019	0.224019	0.224019	0.224019	-0.775981	-0.775981
0.224019	0.224019	0.224019	-0.772659	0.224019	0.224019
0.224019	0.224019	-0.775981	0.224019	-0.775981	0.224019
0.224019	0.224019	0.224019	0.224019	0.224019	0.224019
-0.775981	0.224019	0.224019	0.224019	0.224019	0.224019
-0.775981	-0.775981	0.224019	-0.775981	0.224019	0.224019
0.224019	0.224019	0.224019	0.224019	0.224019	0.224019
-0.775981	0.224019	-0.5102	-0.775981	0.224019	0.224019
0.224019	0.224019	0.224019	-0.775981	0.224019	0.224019
0.224019	0.224019	0.224019	0.224019	0.224019	0.224019
0.224019	0.224019	0.224019	0.224019	0.224019	-0.775981
0.224019	0.224019	-0.775981	0.224019	0.224019	0.224019
0.224019	0.224019	0.224019	-0.775981	0.224019	0.224019
0.224019	0.224019	0.224019	0.224019	0.224019	0.224019
0.224019	0.224019	0.224019	0.224019	0.224019	0.224019
-0.769337	-0.775981	-0.775981	0.224019	-0.775981	-0.5102
-0.775981	-0.682958	0.224019	0.224019	-0.775981	0.224019
0.224019	-0.775981	0.224019	0.224019	-0.775981	0.224019
0.224019	0.224019	0.224019	-0.775981	0.224019	0.224019
0.224019	0.224019	-0.775981	0.224019	-0.447077	-0.775981
-0.775981	0.224019	0.224019	-0.775981	0.224019	0.224019
0.224019	0.224019	0.224019	-0.775981	0.224019	0.224019
0.224019	-0.775981	0.224019	0.224019	0.224019	0.224019
0.224019	-0.775981	0.224019	0.224019	0.17944	-0.775981
0.740902	0.224019	-0.259098	0.224019	0.481765	0.224019
0.740902	0.224019	-0.259098	0.224019	-0.259098	0.224019
0.740902	0.224019	-0.259098	0.224019	-0.259098	0.224019
-0.259098	0.224019	-0.259098	-0.775981	-0.259098	-0.775981
-0.259098	0.224019	0.441898	0.224019	-0.259098	0.224019
-0.259098	-0.775981	-0.259098	0.740902	-0.259098	0.224019
-0.259098	0.224019	-0.259098	0.740902	-0.259098	0.224019
-0.259098	0.224019	-0.259098	0.740902	0.740902	0.224019
-0.259098	0.224019	-0.259098	-0.259098	-0.259098	0.0963833
0.375453	0.224019	-0.259098	-0.259098	-0.259098	-0.259098
0.740902	0.224019	-0.259098	-0.259098	-0.259098	0.634589
-0.259098	0.224019	-0.259098	-0.259098	-0.259098	0.740902
-0.259098	-0.259098	-0.0963078	-0.259098	-0.259098	0.740902
-0.259098	0.740902	-0.259098	-0.259098	-0.259098	0.740902
-0.0232181	-0.259098	3.77529e-05	0.375453	-0.259098	-0.259098
0.740902	0.152862	-0.259098	0.740902	-0.259098	-0.259098
-0.259098	-0.259098	-0.259098	-0.259098	-0.259098	0.740902
-0.259098	-0.259098	-0.20262	-0.259098	-0.259098	-0.259098
-0.259098	-0.259098	-0.259098	-0.259098	0.661167	-0.259098
-0.259098	-0.259098	0.740902	-0.0232181	-0.259098	0.740902
-0.259098	-0.259098	-0.259098	0.740902	-0.259098	0.740902
-0.259098	-0.259098	0.740902	-0.259098	0.66449	-0.259098
-0.259098	-0.259098	-0.259098	-0.259098	-0.259098	-0.215909
0.740902	-0.259098	-0.259098	-0.259098	0.740902	0.740902
0.740902	-0.259098	-0.259098	-0.259098	-0.259098	0.740902
-0.259098	0.740902	-0.259098	-0.259098	0.740902	-0.259098
-0.259098	-0.259098	-0.259098	-0.259098	-0.259098	-0.259098
0.740902	0.740902	-0.259098	-0.259098	-0.259098	-0.259098
-0.259098	-0.259098	-0.259098	0.740902	0.0631607	-0.259098
0.740902	-0.259098	-0.259098	0.740902	-0.259098	-0.259098
-0.259098	-0.259098	-0.259098	-0.259098	-0.259098	-0.12953
-0.259098	-0.119564	0.103028	-0.259098	-0.259098	-0.259098
-0.259098	0.594722	0.740902	0.740902	-0.259098	-0.259098
-0.259098	-0.259098	-0.259098	-0.259098	0.578111	0.740902
-0.259098	0.740902	-0.259098	0.740902	-0.259098	-0.259098
0.471799	-0.259098	0.740902	-0.259098	-0.259098	0.740902
-0.259098	-0.259098	0.740902	-0.259098	-0.259098	-0.259098
-0.259098	-0.259098	-0.259098	-0.259098	0.740902	-0.259098
0.740902	-0.259098	0.142895	-0.259098	-0.259098	-0.259098
-0.259098	-0.259098	-0.259098	-0.259098	0.740902	-0.259098
-0.259098	-0.259098	-0.259098	0.471799	-0.0564407	-0.259098
-0.259098	-0.259098	0.740902	-0.259098	0.740902	-0.259098
-0.259098	0.671134	-0.259098	-0.259098	-0.259098	-0.259098
-0.259098	-0.259098	-0.259098	0.740902	-0.259098	-0.259098
-0.259098	-0.259098	-0.259098	-0.259098	-0.259098	0.44522
-0.259098	-0.259098	-0.166075	-0.259098	0.740902	0.740902
-0.259098	-0.259098	-0.259098	-0.259098	-0.259098	0.345553
0.740902	-0.259098	0.28243	-0.259098	-0.259098	-0.0664074
0.17944	-0.259098	-0.259098	-0.259098	0.348875	-0.259098
0.481765	-0.259098	-0.259098	-0.259098	-0.259098	0.740902
-0.259098	0.740902	0.740902	-0.259098	0.740902	-0.259098
-0.259098	-0.0564407	0.704357	-0.259098	0.255852	0.740902
-0.259098	0.740902	0.571466	0.740902	0.740902	-0.259098
-0.259098	-0.259098	-0.259098	-0.259098	-0.259098	-0.259098
-0.259098	-0.259098	-0.259098	0.740902	-0.259098	-0.259098
-0.259098	-0.259098	-0.259098	-0.259098	0.740902	-0.259098
0.740902	0.740902	-0.259098	0.152862	0.740902	-0.259098
-0.259098	-0.259098	0.112995	-0.259098	-0.259098	-0.259098
-0.259098	-0.259098	0.740902	-0.259098	0.531599	-0.259098
-0.259098	0.348875	-0.259098	-0.259098	0.740902	-0.259098
-0.259098	-0.259098	-0.259098	-0.259098	-0.259098	0.5615
-0.259098	0.740902	-0.259098	-0.259098	-0.259098	0.740902
-0.259098	0.255852	-0.259098	-0.259098	-0.179364	0.149539
-0.259098	0.740902	-0.259098	-0.259098	0.146217	-0.259098
-0.259098	-0.259098	-0.259098	-0.259098	0.740902	-0.259098
-0.259098	-0.259098	0.740902	-0.259098	-0.259098	-0.259098
-0.259098	0.740902	0.740902	0.740902	-0.259098	0.740902
0.661167	0.740902	-0.259098	-0.259098	0.408676	0.740902
-0.259098	-0.259098	0.740902	0.740902	-0.259098	-0.259098
-0.259098	0.531599	-0.259098	-0.259098	-0.259098	-0.259098
0.66449	0.740902	-0.259098	-0.259098	-0.259098	-0.259098
-0.259098	-0.259098	-0.259098	-0.259098	-0.259098	-0.259098
0.740902	-0.259098	-0.259098	-0.119564	-0.259098	-0.259098
-0.259098	-0.179364	0.10635	0.594722	-0.259098	0.269141
0.740902	0.146217	-0.259098	-0.259098	-0.259098	-0.259098
-0.259098	0.740902	-0.259098	0.740902	-0.259098	0.740902
-0.259098	-0.259098	-0.259098	-0.259098	-0.259098	-0.259098
0.0631607	-0.259098	-0.259098	-0.259098	0.142895	-0.259098
-0.259098	0.408676	0.551533	-0.259098	-0.259098	0.740902
-0.259098	-0.259098	-0.259098	-0.259098	-0.259098	-0.259098
-0.259098	-0.259098	0.740902	-0.259098	0.740902	-0.259098
-0.259098	-0.259098	-0.259098	-0.259098	-0.259098	-0.259098
0.578111	-0.259098	-0.259098	-0.259098	-0.259098	0.740902
-0.259098	-0.259098	-0.259098	0.671134	-0.259098	-0.259098
-0.259098	-0.259098	0.5914	-0.259098	-0.166075	-0.259098
-0.259098	-0.259098	0.740902	-0.259098	-0.259098	-0.259098
0.740902	-0.259098	-0.259098	-0.259098	0.28243	0.5914
-0.259098	0.44522	-0.259098	-0.259098	-0.259098	0.740902
0.0963833	0.740902	0.740902	-0.259098	-0.259098	-0.259098
-0.259098	0.345553	-0.259098	-0.259098	0.740902	-0.259098
0.634589	-0.0664074	-0.259098	-0.259098	0.704357	0.740902
0.740902	-0.259098	0.103028	-0.259098	0.571466	-0.259098
0.740902	0.740902	0.740902	-0.259098	-0.259098	-0.259098
0.740902	-0.259098	0.740902	-0.259098	-0.259098	0.103028
-0.259098	0.740902	-0.259098	-0.259098	-0.259098	0.740902
-0.259098	-0.259098	0.740902	0.441898	-0.259098	0.740902
0.740902	-0.259098	-0.259098	-0.259098	0.112995	-0.259098
-0.259098	-0.259098	0.740902	-0.259098	0.740902	0.740902
-0.259098	-0.259098	-0.259098	-0.259098	-0.259098	-0.259098
0.740902	-0.259098	-0.259098	-0.259098	-0.259098	0.740902
0.740902	-0.259098	-0.259098	-0.259098	-0.259098	-0.259098
-0.259098	-0.259098	-0.259098	-0.259098	-0.259098	-0.259098
-0.215909	-0.259098	-0.259098	-0.259098	-0.259098	-0.259098
0.740902	0.5615	-0.259098	-0.0963078	-0.259098	-0.259098
0.740902	0.740902	-0.259098	-0.259098	0.740902	-0.259098
-0.259098	0.149539	-0.259098	3.77529e-05	0.740902	-0.259098
-0.259098	-0.259098	-0.259098	-0.259098	-0.259098	-0.259098
-0.259098	-0.259098	0.740902	-0.259098	0.740902	-0.259098
-0.259098	-0.259098	-0.259098	-0.20262	-0.259098	-0.259098
-0.259098	0.740902	-0.259098	-0.259098	-0.259098	0.740902
-0.12953	0.740902	-0.259098	0.740902	-0.259098	-0.259098
-0.259098	-0.259098	0.740902	-0.259098	-0.259098	-0.259098
-0.259098	-0.259098	0.740902	0.740902	0.10635	-0.259098
0.740902	-0.259098	-0.259098	-0.259098	-0.259098	0.740902
-0.259098	-0.259098	0.740902	-0.259098	-0.259098	0.740902
0.740902	-0.259098	-0.259098	-0.259098	-0.259098	-0.259098
-0.259098	0.269141	-0.131229	-0.259098	-0.259098	0.740902
-0.259098	-0.259098	-0.131229	-0.259098	0.551533	-0.259098
-0.259098	0.740902	0.868771	-0.259098	-0.131229	-0.131229
-0.259098	-0.259098	-0.131229	-0.259098	-0.131229	0.858804
-0.259098	-0.259098	-0.104651	-0.259098	-0.131229	0.868771
-0.259098	0.740902	-0.131229	-0.259098	-0.131229	-0.131229
-0.259098	-0.259098	-0.131229	0.103028	-0.131229	0.480066
-0.259098	-0.259098	-0.131229	0.740902	-0.131229	-0.131229
0.247508	-0.131229	-0.131229	-0.259098	-0.131229	-0.131229
0.543189	-0.131229	-0.131229	-0.259098	0.0481728	-0.131229
-0.131229	-0.131229	-0.131229	0.740902	0.868771	-0.131229
-0.131229	-0.131229	-0.131229	0.740902	-0.131229	-0.131229
-0.131229	-0.0847176	0.0847176	0.247508	0.343854	-0.131229
0.646179	-0.131229	0.652824	0.543189	0.556478	-0.131229
-0.131229	-0.131229	-0.131229	-0.131229	-0.131229	-0.131229
-0.131229	-0.131229	-0.131229	-0.131229	-0.131229	-0.131229
-0.131229	-0.131229	-0.131229	-0.131229	-0.131229	-0.131229
-0.131229	-0.131229	-0.131229	0.646179	-0.131229	-0.131229
-0.131229	-0.131229	-0.131229	-0.131229	0.868771	-0.131229
-0.131229	-0.131229	-0.0813953	-0.131229	-0.131229	-0.131229
-0.131229	-0.131229	-0.131229	-0.131229	-0.131229	-0.131229
0.868771	-0.131229	0.868771	-0.131229	-0.131229	0.360465
-0.131229	0.416944	-0.131229	-0.131229	-0.131229	-0.131229
-0.131229	-0.131229	-0.131229	-0.131229	-0.131229	0.576412
-0.131229	-0.131229	-0.131229	-0.131229	-0.131229	-0.131229
-0.131229	0.0481728	-0.131229	0.868771	0.230897	-0.131229
0.868771	-0.131229	-0.131229	-0.131229	-0.131229	0.287375
0.164452	0.789037	-0.131229	-0.131229	-0.131229	-0.131229
-0.131229	-0.131229	-0.131229	-0.131229	-0.131229	-0.131229
0.649502	-0.131229	-0.131229	-0.131229	-0.131229	-0.131229
0.496678	-0.131229	0.420266	0.868771	-0.131229	-0.131229
-0.131229	-0.131229	-0.131229	0.164452	-0.131229	-0.131229
0.254153	-0.131229	-0.131229	-0.131229	-0.131229	-0.131229
-0.131229	-0.131229	-0.131229	0.649502	-0.051495	-0.131229
-0.131229	0.832226	-0.131229	0.496678	-0.131229	0.420266
-0.131229	-0.131229	0.868771	-0.131229	-0.131229	-0.131229
-0.131229	-0.131229	0.0980066	0.254153	-0.131229	-0.131229
-0.131229	-0.131229	-0.131229	-0.131229	-0.131229	-0.131229
-0.131229	-0.131229	-0.131229	-0.131229	-0.131229	-0.131229
-0.131229	-0.131229	-0.131229	-0.131229	-0.131229	-0.131229
0.559801	-0.131229	-0.131229	-0.131229	-0.131229	0.868771
-0.131229	0.868771	-0.131229	-0.131229	-0.131229	-0.131229
-0.131229	-0.131229	-0.131229	-0.131229	-0.0282392	-0.131229
-0.131229	0.868771	-0.131229	-0.131229	-0.131229	-0.131229
-0.131229	-0.131229	-0.131229	0.559801	0.151163	0.868771
-0.131229	-0.131229	-0.0647841	-0.131229	0.845515	-0.131229
-0.131229	-0.131229	-0.131229	-0.131229	-0.131229	-0.131229
-0.131229	-0.0282392	-0.131229	-0.131229	-0.131229	-0.131229
-0.131229	-0.131229	-0.0315615	-0.131229	-0.131229	-0.131229
-0.131229	0.151163	-0.131229	-0.131229	-0.131229	-0.131229
-0.131229	0.845515	-0.131229	-0.131229	-0.131229	0.277409
-0.131229	-0.131229	-0.131229	-0.131229	-0.131229	0.147841
-0.131229	-0.131229	-0.131229	-0.131229	-0.131229	-0.131229
-0.131229	-0.131229	0.436877	-0.131229	-0.131229	-0.131229
-0.131229	-0.131229	0.0880399	-0.131229	0.16113	-0.131229
-0.131229	-0.131229	-0.131229	-0.131229	-0.131229	0.0647841
0.0481728	-0.131229	-0.131229	-0.131229	-0.131229	-0.131229
0.868771	-0.131229	-0.131229	-0.0847176	-0.131229	0.443522
-0.131229	-0.131229	-0.131229	-0.131229	-0.131229	-0.131229
0.343854	0.16113	-0.131229	-0.131229	-0.131229	-0.131229
0.556478	-0.131229	-0.131229	-0.131229	-0.131229	-0.131229
-0.131229	-0.131229	0.496678	-0.131229	-0.0714286	-0.131229
-0.131229	-0.131229	0.310631	-0.131229	-0.131229	-0.107973
-0.131229	-0.131229	-0.131229	-0.131229	0.583056	-0.131229
-0.131229	-0.131229	-0.131229	-0.131229	-0.131229	-0.131229
0.868771	-0.131229	-0.131229	-0.131229	-0.131229	0.868771
-0.131229	-0.0714286	-0.131229	-0.131229	-0.131229	-0.131229
-0.131229	-0.131229	-0.131229	0.416944	-0.131229	-0.131229
-0.131229	0.583056	-0.131229	-0.131229	-0.131229	-0.131229
-0.131229	-0.131229	-0.131229	-0.131229	-0.131229	-0.131229
-0.131229	-0.131229	-0.131229	0.0481728	0.181063	0.390365
-0.131229	-0.131229	-0.131229	-0.131229	-0.131229	-0.131229
0.230897	-0.131229	0.493355	0.789037	-0.131229	0.347176
-0.131229	-0.131229	-0.131229	-0.131229	-0.131229	-0.131229
-0.131229	-0.131229	-0.131229	-0.131229	-0.131229	-0.131229
-0.131229	0.181063	0.868771	-0.131229	-0.131229	-0.131229
-0.131229	-0.131229	-0.131229	-0.131229	0.868771	-0.131229
-0.131229	-0.131229	0.699336	-0.131229	-0.131229	0.832226
-0.131229	-0.131229	-0.131229	-0.131229	0.868771	-0.131229
-0.131229	-0.131229	-0.131229	0.832226	-0.131229	-0.131229
-0.051495	-0.131229	-0.131229	-0.131229	-0.131229	-0.131229
-0.131229	0.868771	-0.131229	-0.131229	-0.131229	-0.101329
-0.131229	-0.131229	-0.101329	-0.131229	-0.131229	-0.131229
-0.131229	0.868771	-0.131229	-0.131229	-0.0647841	-0.131229
-0.131229	-0.131229	-0.131229	-0.131229	-0.131229	0.868771
-0.131229	0.868771	0.868771	-0.131229	-0.131229	0.277409
-0.131229	-0.131229	0.277409	0.868771	-0.0315615	-0.131229
-0.131229	-0.131229	-0.131229	-0.131229	-0.131229	-0.131229
-0.131229	-0.131229	-0.131229	0.868771	-0.131229	-0.131229
-0.131229	-0.131229	-0.131229	-0.131229	-0.131229	-0.0215947
0.858804	-0.131229	-0.0215947	-0.131229	-0.131229	0.868771
0.868771	0.277409	0.868771	-0.131229	0.436877	0.416944
-0.131229	0.147841	0.416944	-0.131229	0.0880399	-0.131229
0.480066	-0.131229	-0.131229	-0.131229	-0.131229	-0.131229
-0.131229	-0.131229	-0.131229	0.868771	-0.131229	-0.131229
-0.131229	-0.131229	-0.131229	-0.131229	-0.131229	0.868771
-0.131229	0.0647841	0.868771	-0.104651	-0.131229	-0.131229
-0.131229	-0.131229	-0.131229	-0.131229	-0.131229	-0.131229
-0.131229	0.443522	-0.131229	-0.131229	-0.131229	-0.131229
-0.131229	-0.131229	-0.131229	-0.131229	0.496678	-0.131229
-0.131229	-0.131229	-0.131229	-0.131229	0.310631	-0.131229
-0.131229	-0.131229	-0.131229	-0.131229	-0.131229	0.702658
-0.131229	-0.131229	0.702658	-0.131229	-0.131229	-0.131229
-0.131229	-0.107973	-0.131229	-0.131229	-0.131229	-0.131229
-0.131229	-0.131229	-0.131229	0.0847176	-0.131229	0.785714
-0.131229	-0.131229	0.785714	0.652824	-0.131229	-0.131229
-0.131229	0.868771	-0.131229	-0.131229	-0.131229	-0.131229
-0.131229	-0.131229	-0.131229	-0.131229	-0.131229	-0.131229
0.360465	-0.131229	-0.131229	-0.131229	-0.131229	-0.131229
-0.131229	-0.131229	-0.131229	-0.131229	-0.131229	0.656146
0.576412	-0.131229	0.656146	-0.131229	0.493355	-0.131229
-0.131229	0.390365	-0.131229	-0.0813953	-0.131229	-0.131229
-0.131229	-0.131229	-0.131229	-0.131229	-0.131229	-0.131229
0.287375	0.347176	-0.131229	0.868771	0.868771	-0.131229
-0.131229	-0.131229	-0.131229	-0.131229	-0.131229	-0.131229
-0.131229	-0.131229	-0.131229	-0.131229	0.699336	-0.131229
-0.131229	-0.131229	-0.131229	-0.131229	-0.131229	-0.131229
-0.131229	-0.131229	-0.131229	-0.131229	-0.131229	-0.131229
-0.131229	0.832226	-0.131229	-0.131229	-0.131229	-0.131229
-0.131229	-0.131229	-0.131229	-0.131229	-0.131229	-0.131229
-0.131229	-0.131229	-0.131229	-0.131229	0.510975	0.657154
0.420266	-0.131229	-0.342846	-0.131229	-0.342846	0.657154
-0.131229	0.657154	0.657154	0.420266	0.657154	-0.342846
-0.131229	0.657154	-0.342846	-0.131229	-0.342846	0.431241
-0.131229	0.580742	-0.342846	-0.131229	0.657154	-0.342846
-0.131229	0.657154	0.597354	-0.131229	-0.342846	0.657154
-0.131229	-0.342846	0.657154	-0.131229	-0.342846	0.657154
0.868771	-0.342846	0.657154	0.868771	-0.342846	-0.342846
-0.131229	0.657154	-0.342846	0.0980066	-0.342846	0.657154
-0.131229	0.657154	0.657154	-0.131229	-0.342846	-0.342846
-0.131229	0.657154	-0.342846	-0.131229	-0.342846	0.657154
0.657154	-0.00729745	0.0824035	-0.131229	-0.342846	-0.342846
-0.342846	-0.342846	-0.342846	-0.131229	-0.342846	-0.342846
0.261806	0.657154	-0.342846	-0.131229	-0.342846	-0.342846
0.657154	-0.342846	-0.342846	0.657154	-0.342846	0.657154
0.657154	-0.342846	-0.342846	-0.342846	-0.342846	0.657154
0.0325697	-0.342846	0.564131	0.261806	0.657154	-0.342846
-0.342846	0.550842	-0.342846	0.657154	0.657154	-0.342846
0.657154	-0.342846	-0.342846	0.657154	-0.342846	-0.342846
-0.342846	0.657154	-0.342846	0.0325697	-0.342846	-0.342846
-0.342846	-0.31959	0.657154	-0.342846	-0.342846	0.657154
0.657154	-0.342846	0.657154	0.657154	-0.342846	0.657154
0.657154	-0.342846	-0.296334	-0.342846	-0.342846	0.657154
-0.342846	0.657154	-0.342846	-0.342846	-0.342846	0.657154
-0.342846	0.657154	-0.342846	0.657154	-0.342846	-0.342846
-0.342846	-0.342846	0.657154	0.657154	-0.160121	0.657154
-0.342846	-0.342846	-0.342846	-0.342846	0.338218	0.125593
-0.342846	-0.342846	0.657154	-0.342846	-0.342846	-0.342846
-0.342846	-0.342846	0.657154	-0.342846	-0.342846	0.657154
-0.342846	0.657154	-0.342846	-0.342846	-0.342846	0.600676
0.657154	0.0259251	-0.342846	-0.342846	-0.342846	-0.342846
0.218616	-0.342846	0.657154	-0.342846	-0.342846	-0.342846
-0.342846	-0.342846	0.657154	-0.342846	-0.342846	-0.342846
-0.342846	-0.342846	0.657154	0.657154	0.657154	-0.342846
-0.342846	-0.342846	-0.342846	0.218616	-0.342846	0.0425364
-0.342846	-0.342846	-0.342846	-0.342846	-0.342846	-0.342846
0.657154	-0.342846	-0.342846	-0.342846	0.331573	-0.342846
-0.342846	0.657154	-0.342846	-0.342846	-0.342846	0.657154
-0.342846	0.657154	0.657154	-0.342846	0.364796	0.657154
-0.342846	0.657154	-0.342846	0.657154	0.643865	0.657154
0.657154	0.301673	0.657154	-0.342846	0.657154	-0.342846
-0.342846	-0.342846	-0.342846	-0.342846	0.657154	-0.342846
-0.342846	-0.342846	-0.342846	-0.342846	0.657154	-0.342846
-0.342846	-0.342846	-0.342846	0.657154	0.301673	0.657154
-0.342846	0.657154	-0.342846	-0.342846	-0.342846	-0.342846
-0.342846	-0.342846	-0.342846	-0.342846	-0.342846	0.657154
-0.342846	0.657154	0.574098	-0.342846	-0.342846	0.314962
0.510975	0.0159584	-0.342846	-0.342846	0.657154	-0.342846
-0.342846	-0.342846	-0.342846	-0.342846	-0.342846	-0.342846
0.657154	-0.342846	-0.342846	-0.342846	0.657154	0.657154
-0.342846	0.657154	0.657154	0.657154	0.0159584	0.657154
0.657154	-0.342846	-0.342846	0.657154	-0.342846	-0.342846
-0.342846	-0.342846	-0.342846	0.580742	-0.342846	0.657154
-0.342846	-0.342846	-0.342846	0.657154	0.657154	0.603998
-0.342846	0.574098	-0.342846	-0.342846	-0.342846	0.208649
-0.342846	-0.342846	-0.342846	-0.342846	-0.342846	-0.342846
-0.342846	-0.342846	-0.342846	0.657154	-0.342846	-0.342846
-0.342846	-0.342846	-0.342846	0.657154	0.574098	0.657154
-0.342846	0.657154	-0.342846	0.657154	-0.342846	0.657154
-0.342846	-0.342846	-0.342846	-0.00729745	-0.342846	-0.342846
-0.342846	0.132237	0.657154	-0.342846	-0.342846	0.610643
-0.342846	-0.342846	0.657154	0.657154	0.657154	-0.342846
-0.342846	0.657154	0.564131	-0.342846	-0.342846	-0.342846
0.657154	-0.342846	-0.342846	-0.342846	0.132237	-0.342846
0.657154	-0.342846	0.657154	-0.342846	-0.342846	-0.342846
-0.342846	-0.342846	-0.342846	0.550842	0.657154	-0.342846
-0.342846	-0.342846	-0.342846	-0.342846	-0.342846	0.657154
-0.342846	-0.342846	-0.342846	0.657154	-0.342846	-0.342846
-0.342846	-0.342846	-0.342846	-0.31959	-0.342846	0.657154
-0.342846	0.657154	-0.342846	-0.342846	-0.342846	0.657154
-0.342846	-0.342846	0.657154	-0.342846	-0.342846	0.657154
-0.342846	-0.342846	0.657154	0.657154	-0.342846	0.657154
-0.160121	-0.342846	-0.342846	0.657154	0.657154	-0.342846
0.338218	-0.342846	-0.342846	-0.342846	-0.342846	-0.342846
-0.342846	-0.342846	-0.342846	-0.342846	-0.342846	-0.342846
-0.342846	-0.342846	0.657154	-0.342846	-0.342846	-0.342846
-0.342846	0.657154	-0.342846	-0.342846	-0.342846	-0.342846
-0.342846	0.657154	-0.342846	0.657154	-0.342846	-0.342846
-0.342846	0.657154	-0.00397519	0.0259251	-0.342846	-0.342846
-0.342846	-0.342846	-0.342846	-0.342846	0.657154	-0.342846
0.657154	-0.342846	-0.342846	-0.342846	-0.342846	-0.2764
-0.342846	-0.342846	-0.2764	-0.342846	-0.342846	0.657154
-0.342846	0.657154	0.657154	-0.342846	-0.342846	0.657154
0.331573	-0.342846	0.657154	-0.342846	-0.342846	-0.342846
-0.342846	0.657154	-0.342846	-0.342846	-0.342846	0.657154
0.364796	0.314962	0.657154	-0.342846	0.574098	0.657154
0.643865	-0.342846	0.657154	0.657154	-0.342846	-0.136866
0.657154	-0.342846	-0.136866	-0.342846	-0.342846	0.657154
0.657154	0.657154	0.657154	-0.342846	-0.342846	-0.342846
-0.342846	0.657154	-0.342846	0.597354	0.657154	0.285061
0.431241	-0.342846	0.285061	0.657154	-0.342846	0.657154
-0.342846	0.657154	0.657154	0.657154	-0.342846	-0.342846
0.657154	0.603998	-0.342846	-0.342846	-0.342846	-0.342846
0.657154	0.208649	-0.342846	0.657154	-0.342846	0.657154
-0.342846	-0.342846	0.657154	-0.342846	-0.342846	-0.342846
0.657154	-0.342846	-0.342846	0.0824035	-0.342846	-0.342846
-0.342846	0.657154	-0.342846	-0.342846	-0.342846	0.657154
0.657154	0.657154	0.657154	-0.342846	-0.342846	-0.342846
-0.342846	-0.342846	-0.342846	-0.342846	-0.342846	-0.342846
-0.342846	0.610643	-0.342846	-0.342846	0.657154	0.657154
-0.342846	-0.342846	0.657154	0.564131	0.657154	-0.342846
0.657154	-0.342846	-0.342846	-0.342846	0.564131	-0.342846
0.657154	-0.342846	-0.342846	-0.342846	-0.342846	-0.342846
-0.342846	-0.342846	-0.342846	-0.342846	0.657154	-0.342846
-0.342846	-0.342846	-0.342846	0.657154	-0.342846	0.657154
-0.342846	0.657154	0.657154	0.657154	-0.342846	-0.342846
-0.342846	-0.342846	-0.342846	-0.296334	-0.342846	-0.342846
0.657154	0.657154	-0.342846	-0.342846	-0.342846	-0.342846
0.657154	0.657154	-0.342846	-0.342846	-0.342846	-0.342846
0.657154	0.657154	-0.342846	0.657154	0.657154	0.657154
0.657154	0.657154	0.657154	-0.342846	0.657154	-0.342846
-0.342846	-0.342846	-0.342846	0.657154	-0.342846	-0.342846
0.657154	-0.342846	-0.342846	0.657154	-0.342846	-0.342846
0.125593	-0.342846	-0.342846	-0.342846	-0.342846	0.657154
-0.342846	-0.342846	0.657154	-0.342846	0.657154	-0.342846
0.657154	-0.342846	-0.342846	0.657154	-0.342846	-0.342846
0.600676	-0.342846	-0.342846	0.657154	-0.342846	0.65051
-0.342846	-0.342846	0.65051	0.657154	-0.00397519	-0.0504739
-0.342846	0.255174	0.853181	-0.342846	-0.342846	-0.0504739
-0.342846	0.72029	-0.0504739	-0.342846	-0.0504739	-0.0504739
-0.342846	-0.0504739	-0.0504739	-0.342846	-0.0504739	-0.0504739
0.0425364	-0.0504739	-0.0504739	-0.342846	-0.0504739	-0.0504739
-0.342846	-0.0504739	-0.0504739	0.657154	0.873114	-0.0504739
-0.342846	0.0226158	-0.0504739	-0.342846	-0.0504739	-0.0504739
-0.0504739	-0.0504739	-0.0504739	-0.0504739	-0.0504739	-0.0504739
-0.0504739	-0.0504739	-0.0504739	-0.0504739	-0.0504739	-0.0504739
-0.0504739	-0.0504739	-0.0504739	-0.0504739	0.158828	-0.0504739
-0.0504739	0.5874	0.348197	-0.0504739	-0.0504739	-0.0504739
-0.0504739	-0.0504739	-0.0504739	-0.0504739	-0.0504739	-0.0504739
-0.0504739	0.165473	-0.0504739	-0.0504739	0.537566	-0.0504739
-0.0504739	-0.0504739	-0.0504739	-0.0504739	-0.0504739	-0.0504739
-0.0504739	-0.0504739	-0.0504739	-0.0504739	-0.0504739	0.0990278
0.398031	-0.0504739	-0.0504739	0.398031	-0.0504739	-0.0504739
-0.0504739	-0.0504739	-0.0504739	-0.0504739	-0.0504739	0.530921
-0.0504739	-0.0504739	-0.0504739	-0.0504739	-0.0504739	-0.0504739
-0.0504739	-0.0504739	-0.0504739	-0.0504739	-0.0504739	-0.0504739
-0.0504739	-0.0504739	-0.0504739	-0.0504739	-0.0504739	-0.0504739
-0.0504739	-0.0504739	-0.0504739	-0.0504739	-0.0504739	-0.0504739
-0.0504739	-0.0504739	-0.0504739	-0.0504739	-0.0504739	-0.0504739
-0.0504739	0.949526	-0.0504739	-0.0504739	0.417965	-0.0504739
-0.0504739	-0.0504739	-0.0504739	-0.0504739	-0.0504739	-0.0504739
-0.0504739	-0.0504739	-0.0504739	-0.0504739	-0.0504739	-0.0504739
-0.0504739	-0.0504739	-0.0504739	-0.0504739	-0.0504739	-0.0504739
-0.0504739	0.371453	-0.0504739	-0.0504739	-0.0504739	-0.0504739
-0.0504739	-0.0504739	0.0591607	-0.0504739	-0.0504739	-0.0504739
-0.0504739	-0.0504739	-0.0504739	-0.0504739	-0.0504739	-0.0504739
-0.0504739	-0.0504739	-0.0504739	-0.0504739	-0.0504739	-0.0504739
0.0691275	-0.0504739	-0.0504739	0.0691275	-0.0504739	-0.0504739
-0.0504739	-0.0504739	-0.0504739	-0.0504739	-0.0504739	-0.0504739
-0.0504739	-0.0504739	-0.0504739	-0.0504739	-0.0504739	-0.0504739
-0.0504739	0.613978	-0.0504739	-0.0504739	-0.0504739	-0.0504739
-0.0504739	-0.0504739	-0.0504739	-0.0504739	-0.0504739	-0.0504739
-0.0504739	-0.0504739	-0.0504739	-0.0504739	-0.0504739	-0.0504739
-0.0504739	-0.0504739	-0.0504739	-0.0504739	-0.0504739	-0.0504739
-0.0504739	-0.0504739	-0.0504739	-0.0504739	-0.0504739	-0.0504739
-0.0504739	-0.0504739	-0.0504739	-0.0504739	-0.0504739	-0.0504739
-0.0504739	-0.0504739	-0.0504739	-0.0504739	-0.0504739	-0.0504739
-0.0504739	0.481088	-0.0504739	-0.0504739	-0.0504739	-0.0504739
-0.0504739	-0.0504739	-0.0504739	-0.0504739	-0.0504739	-0.0504739
-0.0504739	-0.0504739	-0.0504739	-0.0504739	-0.0504739	0.241885
-0.0504739	-0.0504739	-0.0504739	-0.0504739	-0.0504739	-0.0504739
-0.0504739	-0.0504739	-0.0504739	0.255174	0.574111	0.570789
-0.0504739	0.574111	-0.0504739	0.72029	-0.0504739	-0.0504739
-0.0504739	-0.0504739	-0.0504739	-0.0504739	-0.0504739	-0.0504739
0.873114	-0.0504739	-0.0504739	-0.0504739	0.388064	-0.0504739
-0.0504739	0.388064	-0.0504739	-0.0504739	-0.0504739	-0.0504739
-0.0504739	-0.0504739	-0.0504739	0.0226158	0.650523	-0.0504739
-0.0504739	0.650523	-0.0504739	-0.0504739	-0.0504739	-0.0504739
0.158828	-0.0504739	-0.0504739	-0.0504739	-0.0504739	-0.0504739
-0.0504739	-0.0504739	-0.0504739	-0.0504739	-0.0504739	-0.0504739
-0.0504739	-0.0504739	-0.0504739	0.5874	-0.0504739	-0.0504739
0.537566	-0.0504739	-0.0504739	-0.0504739	-0.0504739	-0.0504739
-0.0504739	-0.0504739	-0.0504739	0.165473	-0.0504739	-0.0504739
-0.0504739	-0.0504739	-0.0504739	-0.0504739	-0.0504739	-0.0504739
-0.0504739	-0.0504739	-0.0504739	-0.0504739	0.0591607	-0.0504739
-0.0504739	0.0591607	-0.0504739	-0.0504739	-0.0504739	-0.0504739
-0.0504739	-0.0504739	-0.0504739	-0.0504739	-0.0504739	-0.0504739
-0.0504739	-0.0504739	-0.0504739	-0.0504739	-0.0504739	-0.0504739
-0.0504739	-0.0504739	-0.0504739	-0.0504739	-0.0504739	-0.0504739
-0.0504739	-0.0504739	-0.0504739	-0.0504739	-0.0504739	0.740224
-0.0504739	-0.0504739	-0.0504739	-0.0504739	-0.0504739	-0.0504739
0.417965	-0.0504739	-0.0504739	-0.0504739	-0.0504739	-0.0504739
-0.0504739	-0.0504739	-0.0504739	0.949526	-0.0504739	-0.0504739
-0.0504739	-0.0504739	-0.0504739	-0.0504739	-0.0504739	-0.0504739
-0.0504739	-0.0504739	0.271785	-0.0504739	-0.0504739	-0.0504739
-0.0504739	-0.0504739	0.949526	-0.0504739	-0.0504739	-0.0504739
-0.0504739	-0.0504739	-0.0504739	0.371453	-0.0504739	-0.0504739
-0.0504739	-0.0504739	-0.0504739	-0.0504739	-0.0504739	-0.0504739
-0.0504739	-0.0504739	-0.0504739	-0.0504739	-0.0504739	-0.0504739
-0.0504739	-0.0504739	-0.0504739	-0.0504739	-0.0504739	-0.0504739
-0.0504739	-0.0504739	-0.0504739	-0.0504739	-0.0504739	-0.0504739
-0.0504739	-0.0504739	-0.0504739	-0.0504739	-0.0504739	0.723613
-0.0504739	-0.0504739	-0.0504739	-0.0504739	-0.0504739	-0.0504739
-0.0504739	-0.0504739	-0.0504739	0.613978	-0.0504739	-0.0504739
-0.0504739	-0.0504739	-0.0504739	-0.0504739	-0.0504739	0.10235
-0.0504739	0.241885	-0.0504739	-0.0504739	-0.0504739	-0.0504739
-0.0504739	-0.0504739	-0.0504739	-0.0504739	-0.0504739	-0.0504739
-0.0504739	0.570789	-0.0504739	-0.0504739	-0.0504739	-0.0504739
-0.0504739	-0.0504739	-0.0504739	-0.0504739	-0.0504739	-0.0504739
-0.0504739	-0.0504739	-0.0504739	-0.0504739	-0.0504739	-0.0504739
-0.0504739	-0.0504739	0.0159713	0.481088	-0.0504739	0.0159713
-0.0504739	-0.0504739	-0.0504739	-0.0504739	-0.0504739	-0.0504739
-0.0504739	-0.0504739	-0.0504739	0.853181	-0.0504739	-0.0504739
-0.0504739	-0.0504739	-0.0504739	-0.0504739	-0.0504739	-0.0504739
-0.0504739	-0.0504739	0.912981	-0.0504739	-0.0504739	0.912981
-0.0504739	-0.0504739	-0.0504739	-0.0504739	-0.0504739	-0.0504739
-0.0504739	-0.0504739	-0.0504739	-0.0504739	-0.0504739	-0.0504739
-0.0504739	-0.0504739	0.17544	-0.0504739	-0.0504739	0.17544
-0.0504739	-0.0504739	-0.0504739	-0.0504739	-0.0504739	-0.0504739
-0.0504739	-0.0504739	-0.0504739	-0.0504739	-0.0504739	-0.0504739
-0.0504739	-0.0504739	-0.0504739	-0.0504739	-0.0504739	-0.0504739
-0.0504739	-0.0504739	-0.0504739	0.348197	-0.0504739	-0.0504739
-0.0504739	-0.0504739	-0.0504739	-0.0504739	-0.0504739	-0.0504739
-0.0504739	-0.0504739	-0.0504739	-0.0504739	-0.0504739	-0.0504739
0.0990278	-0.0504739	-0.0504739	-0.0504739	-0.0504739	-0.0504739
-0.0504739	0.740224	-0.0504739	-0.0504739	-0.0504739	-0.0504739
0.530921	-0.0504739	-0.0504739	-0.0504739	-0.0504739	-0.0504739
-0.0504739	-0.0504739	-0.0504739	-0.0504739	0.271785	-0.0504739
-0.0504739	-0.0504739	-0.0504739	-0.0504739	0.949526	-0.0504739
-0.0504739	-0.0504739	-0.0504739	-0.0504739	-0.0504739	-0.0504739
-0.0504739	-0.0504739	0.374775	-0.0504739	-0.0504739	0.374775
-0.0504739	-0.0504739	-0.0504739	-0.0504739	-0.0504739	-0.0504739
-0.0504739	-0.0504739	-0.0504739	-0.0504739	-0.0504739	-0.0504739
-0.0504739	-0.0504739	-0.0504739	-0.0504739	-0.0504739	-0.0504739
-0.0504739	-0.0504739	-0.0504739	-0.0504739	-0.0504739	-0.0504739
-0.0504739	-0.0504739	-0.0504739	-0.0504739	-0.0504739	-0.0504739
-0.0504739	-0.0504739	-0.0504739	-0.0504739	-0.0504739	-0.0504739
-0.0504739	0.723613	-0.0504739	-0.0504739	-0.0504739	-0.0504739
-0.0504739	-0.0504739	-0.0504739	0.0591607	-0.0504739	-0.0504739
-0.0504739	-0.0504739	-0.0504739	-0.0504739	-0.0504739	-0.0504739
-0.0504739	0.10235	-0.0504739	-0.0504739	-0.0504739	-0.0504739
-0.0504739	-0.0504739	-0.0504739	-0.0504739	-0.14355	-0.0504739
-0.0504739	-0.0504739	-0.0504739	-0.0504739	-0.14355	-0.0504739
-0.0504739	-0.0504739	0.736902	-0.0504739	-0.14355	0.736902
-0.0504739	-0.14355	-0.0504739	-0.0504739	-0.14355	-0.0504739
-0.0504739	-0.14355	-0.0504739	-0.0504739	0.328211	-0.0504739
-0.0504739	-0.14355	-0.0504739	-0.0504739	-0.14355	-0.0504739
-0.0504739	-0.14355	-0.0504739	-0.0504739	-0.14355	-0.0504739
-0.0504739	-0.14355	0.713593	-0.0504739	-0.14355	-0.14355
-0.0504739	-0.14355	-0.14355	-0.0504739	-0.14355	-0.14355
-0.0504739	0.740171	0.441168	-0.0504739	0.846484	-0.14355
0.85645	-0.14355	-0.14355	-0.0504739	0.85645	-0.14355
-0.14355	-0.14355	0.484357	-0.0504739	-0.14355	-0.14355
-0.14355	0.019241	-0.14355	-0.0504739	-0.14355	0.85645
-0.14355	-0.14355	-0.14355	0.85645	-0.14355	-0.14355
-0.14355	-0.14355	0.570736	-0.14355	-0.14355	-0.14355
-0.14355	-0.14355	-0.14355	-0.14355	-0.14355	-0.14355
-0.14355	-0.14355	0.833195	-0.14355	-0.14355	-0.14355
-0.14355	-0.0173038	-0.14355	-0.14355	-0.14355	-0.14355
-0.14355	0.85645	-0.14355	-0.14355	-0.14355	-0.14355
-0.14355	-0.14355	-0.14355	-0.14355	-0.14355	-0.14355
-0.14355	-0.14355	-0.14355	-0.14355	-0.14355	-0.14355
-0.14355	0.85645	-0.14355	-0.14355	-0.14355	-0.14355
0.191999	-0.14355	-0.14355	-0.14355	-0.14355	-0.14355
-0.14355	0.85645	-0.14355	-0.14355	-0.14355	-0.14355
-0.14355	-0.14355	-0.14355	-0.14355	-0.14355	-0.14355
-0.14355	-0.14355	0.85645	0.191999	-0.14355	-0.14355
-0.14355	-0.14355	-0.14355	-0.14355	-0.14355	0.85645
-0.14355	0.657115	-0.14355	-0.14355	0.603959	-0.14355
-0.14355	-0.14355	-0.14355	-0.14355	0.610603	0.125553
-0.14355	0.0723972	0.431201	-0.14355	0.85645	0.85645
-0.14355	-0.14355	-0.14355	-0.14355	-0.14355	-0.14355
-0.14355	-0.14355	-0.14355	-0.14355	-0.14355	0.85645
-0.14355	0.833195	-0.14355	-0.14355	0.793327	-0.14355
-0.14355	-0.14355	-0.14355	-0.14355	-0.14355	0.464424
-0.14355	-0.14355	-0.14355	-0.14355	-0.14355	0.225221
0.85645	-0.14355	-0.14355	-0.14355	-0.14355	0.770072
-0.14355	-0.14355	-0.14355	-0.14355	0.803294	-0.14355
-0.14355	-0.14355	-0.14355	-0.14355	-0.14355	-0.14355
-0.14355	-0.14355	-0.14355	0.85645	0.407945	-0.14355
-0.14355	-0.14355	-0.14355	-0.14355	-0.14355	-0.14355
0.85645	-0.14355	-0.14355	-0.14355	-0.14355	-0.14355
-0.14355	0.211932	-0.14355	-0.14355	-0.14355	-0.14355
-0.14355	0.407945	-0.14355	-0.14355	-0.14355	-0.14355
-0.14355	-0.14355	0.85645	0.85645	-0.14355	-0.14355
-0.14355	-0.14355	-0.14355	-0.14355	-0.14355	-0.14355
-0.14355	-0.14355	-0.14355	-0.14355	-0.14355	-0.14355
-0.14355	-0.14355	-0.14355	-0.14355	-0.14355	-0.14355
-0.14355	-0.14355	-0.14355	-0.14355	-0.14355	-0.14355
-0.14355	-0.14355	-0.14355	-0.14355	-0.14355	-0.14355
-0.14355	-0.14355	0.258444	-0.14355	-0.14355	-0.14355
0.328211	-0.14355	-0.14355	-0.14355	-0.14355	-0.14355
-0.14355	-0.14355	-0.14355	-0.14355	-0.14355	-0.14355
-0.14355	-0.14355	-0.14355	-0.14355	-0.14355	-0.14355
-0.14355	-0.14355	-0.14355	-0.14355	-0.14355	-0.14355
-0.14355	-0.14355	-0.14355	-0.14355	-0.14355	-0.14355
0.846484	-0.14355	-0.14355	0.740171	0.304955	-0.14355
0.85645	-0.14355	-0.14355	-0.14355	-0.14355	-0.14355
-0.14355	-0.14355	-0.14355	-0.14355	0.85645	-0.14355
-0.14355	-0.14355	-0.14355	0.019241	-0.14355	-0.14355
-0.14355	0.304955	-0.14355	-0.14355	-0.14355	-0.14355
-0.14355	-0.14355	0.115587	-0.14355	-0.14355	0.85645
-0.14355	0.85645	-0.14355	-0.14355	-0.14355	0.54748
-0.14355	-0.14355	-0.14355	-0.14355	-0.14355	-0.14355
-0.14355	-0.14355	0.85645	-0.0173038	-0.14355	0.85645
-0.14355	-0.14355	0.85645	0.85645	0.580703	-0.14355
-0.14355	-0.14355	-0.14355	-0.14355	-0.14355	-0.14355
-0.14355	-0.14355	-0.14355	-0.14355	-0.14355	-0.14355
-0.14355	-0.14355	-0.14355	0.85645	-0.14355	-0.14355
-0.14355	0.580703	-0.14355	-0.14355	-0.14355	-0.14355
-0.14355	-0.14355	-0.14355	0.85645	-0.14355	0.471068
-0.14355	-0.14355	-0.14355	-0.14355	-0.14355	-0.14355
-0.14355	-0.14355	-0.14355	-0.14355	-0.14355	-0.14355
-0.14355	-0.14355	0.85645	-0.14355	-0.14355	-0.14355
0.603959	-0.14355	-0.14355	0.657115	-0.14355	0.85645
0.610603	-0.14355	-0.14355	-0.14355	-0.14355	-0.14355
0.85645	-0.14355	-0.14355	0.0723972	-0.14355	-0.14355
-0.14355	-0.14355	-0.14355	-0.14355	-0.14355	-0.14355
-0.14355	-0.14355	0.0657527	-0.14355	-0.14355	0.85645
0.793327	-0.14355	0.85645	0.833195	-0.14355	-0.14355
-0.14355	-0.14355	-0.14355	-0.14355	-0.14355	-0.14355
-0.14355	-0.14355	-0.14355	-0.14355	-0.14355	-0.14355
-0.14355	-0.14355	-0.14355	-0.14355	-0.14355	-0.14355
0.803294	-0.14355	-0.14355	-0.14355	-0.14355	-0.14355
-0.14355	-0.14355	-0.14355	-0.14355	-0.14355	-0.14355
-0.14355	-0.14355	0.59067	-0.14355	-0.14355	0.85645
-0.14355	-0.14355	0.85645	-0.14355	-0.14355	-0.14355
-0.14355	-0.14355	-0.14355	-0.14355	0.115587	-0.14355
-0.14355	-0.14355	-0.14355	0.211932	-0.14355	0.85645
-0.14355	-0.14355	-0.14355	0.713593	-0.14355	-0.14355
0.85645	-0.14355	-0.14355	-0.14355	0.85645	-0.14355
-0.14355	-0.14355	-0.14355	0.441168	0.85645	-0.14355
-0.14355	-0.14355	0.85645	-0.14355	-0.14355	-0.14355
-0.14355	-0.14355	-0.14355	0.484357	-0.14355	-0.14355
-0.14355	-0.14355	-0.14355	-0.14355	-0.14355	-0.14355
-0.14355	-0.14355	-0.14355	-0.14355	-0.14355	-0.14355
-0.14355	-0.14355	0.85645	0.570736	-0.14355	0.019241
-0.14355	-0.14355	-0.14355	-0.14355	-0.14355	-0.14355
-0.14355	-0.14355	-0.14355	0.833195	-0.14355	0.411268
-0.14355	-0.14355	0.85645	-0.14355	0.85645	-0.14355
-0.14355	0.85645	-0.14355	-0.14355	-0.14355	-0.0272706
-0.14355	0.54748	-0.14355	-0.14355	-0.14355	-0.14355
-0.14355	-0.14355	-0.14355	-0.14355	-0.14355	-0.14355
-0.14355	0.85645	-0.14355	-0.14355	-0.14355	0.776716
0.85645	-0.14355	-0.14355	-0.14355	0.0657527	-0.14355
-0.14355	-0.14355	-0.14355	-0.14355	0.85645	-0.14355
0.125553	-0.14355	-0.14355	-0.14355	-0.14355	0.85645
0.85645	-0.14355	0.019241	0.85645	-0.14355	-0.14355
-0.14355	-0.14355	-0.14355	-0.14355	-0.14355	-0.14355
0.85645	0.471068	0.411268	-0.14355	-0.14355	-0.14355
-0.14355	-0.14355	-0.14355	-0.14355	-0.14355	-0.14355
0.464424	-0.14355	-0.0272706	0.431201	0.59067	-0.14355
0.225221	-0.14355	-0.14355	-0.14355	0.85645	-0.14355
0.770072	0.85645	-0.14355	-0.14355	-0.14355	0.228543
-0.14355	-0.14355	0.776716	-0.14355	-0.14355	-0.14355
-0.14355	-0.14355	-0.14355	-0.14355	-0.14355	-0.14355
-0.14355	-0.14355	-0.14355	-0.14355	-0.14355	-0.14355
-0.14355	0.85645	0.85645	-0.14355	-0.14355	-0.14355
-0.14355	-0.14355	-0.14355	-0.14355	0.85645	0.85645
-0.14355	-0.14355	-0.14355	-0.14355	0.415365	-0.14355
-0.14355	-0.14355	-0.14355	-0.14355	-0.584635	-0.14355
-0.14355	0.415365	-0.14355	-0.14355	0.415365	-0.14355
0.415365	0.415365	-0.14355	-0.14355	0.415365	-0.14355
0.415365	0.382142	-0.14355	-0.14355	0.415365	-0.14355
-0.584635	0.415365	0.228543	-0.14355	-0.584635	0.415365
-0.584635	0.415365	-0.14355	0.85645	0.14294	-0.584635
0.415365	0.415365	-0.14355	-0.14355	0.322342	-0.584635
-0.584635	-0.584635	-0.14355	-0.14355	-0.584635	0.415365
-0.475001	0.385464	-0.14355	-0.14355	-0.584635	0.415365
-0.584635	0.415365	0.85645	-0.14355	-0.584635	0.415365
-0.584635	-0.584635	-0.14355	-0.14355	-0.584635	0.415365
0.415365	-0.584635	-0.14355	0.258444	0.415365	0.415365
0.415365	0.415365	-0.14355	-0.14355	-0.584635	0.415365
0.415365	0.415365	-0.14355	-0.14355	0.415365	-0.584635
0.415365	0.415365	-0.14355	-0.14355	0.415365	-0.584635
-0.577991	-0.584635	0.415365	0.415365	-0.0796518	0.415365
0.415365	0.415365	0.415365	0.415365	-0.584635	0.415365
-0.584635	-0.584635	-0.584635	-0.584635	0.375498	0.415365
-0.584635	-0.584635	0.415365	-0.584635	0.415365	-0.584635
-0.468356	0.415365	0.415365	0.415365	-0.584635	-0.584635
-0.584635	0.415365	0.415365	-0.584635	0.415365	0.415365
0.415365	0.415365	0.415365	-0.475001	0.415365	0.415365
0.415365	-0.584635	-0.584635	-0.584635	-0.584635	0.415365
-0.584635	0.415365	-0.584635	-0.584635	-0.584635	0.415365
-0.362044	-0.584635	-0.584635	0.415365	-0.584635	0.415365
0.415365	0.415365	0.415365	0.415365	-0.31221	0.166195
-0.584635	0.415365	-0.584635	0.415365	-0.584635	0.415365
0.415365	0.415365	-0.584635	0.415365	-0.584635	-0.584635
-0.584635	0.415365	0.415365	-0.577991	-0.584635	0.415365
0.113039	-0.584635	0.415365	0.415365	-0.584635	0.415365
-0.362044	0.415365	0.415365	-0.584635	-0.584635	0.415365
-0.584635	-0.584635	0.415365	-0.584635	-0.584635	0.415365
0.415365	0.415365	-0.584635	-0.468356	0.415365	-0.584635
-0.584635	0.415365	0.415365	-0.584635	-0.584635	0.415365
-0.584635	0.415365	-0.584635	0.415365	0.415365	0.415365
-0.584635	0.415365	0.415365	0.415365	-0.584635	0.415365
0.415365	-0.584635	-0.584635	-0.584635	0.415365	0.415365
0.415365	0.415365	-0.584635	-0.362044	0.415365	0.415365
0.415365	0.415365	-0.584635	0.415365	-0.584635	0.375498
0.415365	0.415365	0.415365	-0.584635	0.415365	0.415365
-0.584635	-0.584635	0.415365	0.415365	-0.584635	0.415365
0.415365	0.269185	-0.584635	-0.584635	0.398753	0.415365
0.415365	0.335631	-0.584635	0.113039	0.119684	-0.584635
0.415365	0.415365	0.415365	-0.362044	-0.584635	0.415365
-0.584635	-0.584635	-0.584635	-0.584635	0.415365	0.415365
0.14294	0.415365	0.415365	0.415365	0.415365	-0.584635
0.322342	-0.584635	-0.584635	-0.584635	0.415365	-0.584635
-0.584635	0.415365	0.415365	-0.584635	-0.584635	0.415365
-0.584635	0.299086	0.415365	-0.584635	0.269185	-0.584635
-0.584635	-0.584635	-0.584635	0.415365	0.335631	-0.584635
-0.584635	0.415365	0.415365	0.415365	0.415365	-0.584635
0.415365	0.415365	-0.584635	0.415365	-0.584635	0.415365
-0.584635	0.415365	-0.584635	0.415365	0.415365	0.415365
0.415365	0.415365	0.415365	0.415365	-0.584635	-0.584635
0.415365	0.415365	0.415365	0.382142	0.415365	-0.584635
-0.0796518	0.415365	0.415365	0.415365	0.299086	0.415365
-0.584635	-0.584635	-0.584635	0.415365	-0.584635	-0.584635
0.375498	0.415365	0.415365	0.415365	0.415365	0.415365
0.415365	0.388787	0.415365	-0.584635	0.415365	0.415365
-0.584635	0.415365	-0.584635	0.385464	0.415365	-0.584635
0.415365	-0.584635	0.415365	0.415365	0.415365	-0.584635
0.415365	0.415365	-0.584635	-0.584635	0.415365	0.0964279
-0.584635	-0.584635	0.415365	-0.584635	0.415365	0.415365
-0.584635	-0.584635	0.415365	0.415365	-0.584635	0.415365
-0.584635	0.342275	0.00340463	0.415365	0.415365	0.415365
-0.31221	0.415365	0.372175	0.415365	0.388787	-0.584635
-0.584635	-0.584635	-0.584635	-0.584635	0.415365	0.415365
-0.584635	0.415365	-0.584635	0.415365	-0.584635	-0.584635
-0.584635	0.415365	0.415365	-0.584635	0.415365	-0.584635
-0.584635	-0.584635	-0.584635	-0.584635	-0.584635	-0.584635
-0.584635	0.415365	0.415365	0.415365	-0.584635	0.415365
-0.584635	-0.584635	-0.584635	0.415365	0.342275	-0.584635
0.415365	0.415365	-0.584635	0.415365	0.415365	-0.584635
-0.584635	0.415365	0.415365	-0.584635	-0.584635	0.415365
0.415365	0.415365	-0.584635	0.415365	0.415365	0.415365
-0.584635	-0.584635	-0.584635	-0.584635	0.415365	0.415365
0.415365	-0.584635	0.415365	0.415365	-0.584635	0.415365
0.415365	-0.584635	0.415365	0.415365	0.415365	0.0200159
-0.584635	0.415365	0.415365	0.415365	-0.584635	-0.584635
0.415365	0.415365	0.415365	0.415365	0.415365	0.415365
-0.584635	-0.584635	-0.584635	-0.584635	0.415365	-0.584635
0.398753	-0.584635	0.415365	0.415365	0.415365	-0.584635
0.119684	0.415365	0.388787	-0.584635	0.415365	0.415365
0.415365	-0.584635	-0.584635	0.415365	-0.584635	0.415365
-0.584635	0.415365	-0.584635	0.415365	0.415365	-0.584635
-0.584635	0.415365	-0.584635	0.415365	0.415365	0.415365
0.415365	-0.584635	0.415365	0.415365	-0.584635	-0.584635
0.415365	-0.584635	0.415365	0.415365	0.415365	0.415365
0.415365	0.0964279	0.415365	0.415365	-0.584635	0.415365
0.415365	0.415365	-0.584635	-0.584635	0.415365	-0.584635
0.415365	0.415365	0.415365	0.415365	0.415365	-0.584635
0.415365	0.415365	0.415365	0.415365	0.00340463	-0.584635
-0.584635	-0.584635	0.415365	0.415365	0.372175	0.415365
-0.584635	0.415365	0.415365	0.415365	-0.584635	0.415365
0.415365	-0.584635	-0.584635	-0.584635	-0.584635	0.415365
0.415365	-0.584635	0.415365	-0.584635	0.415365	-0.584635
0.415365	-0.584635	-0.584635	-0.584635	-0.584635	0.415365
-0.584635	0.415365	0.415365	0.415365	0.415365	0.415365
-0.584635	-0.584635	-0.584635	-0.584635	-0.584635	-0.0331402
0.415365	-0.584635	0.415365	-0.584635	-0.584635	0.415365
0.415365	0.415365	0.415365	0.415365	0.415365	0.415365
0.415365	0.415365	0.415365	0.415365	-0.584635	-0.152742
0.415365	0.415365	-0.584635	0.415365	-0.584635	-0.584635
0.415365	0.415365	0.415365	0.415365	0.415365	0.0897834
0.166195	0.0200159	0.415365	-0.584635	0.415365	0.192773
0.415365	-0.584635	-0.0331402	0.415365	0.415365	-0.584635
-0.584635	0.415365	0.415365	-0.584635	0.415365	-0.584635
0.415365	-0.584635	0.415365	0.415365	-0.584635	0.415365
0.415365	-0.584635	-0.152742	-0.584635	0.415365	-0.584635
0.415365	0.415365	-0.584635	-0.584635	0.388787	0.415365
0.415365	0.415365	0.0897834	-0.584635	-0.584635	-0.584635
-0.584635	-0.584635	0.192773	0.415365	-0.584635	-0.584635
0.415365	0.415365	-0.584635	0.415365	-0.584635	-0.584635
0.415365	-0.584635	-0.584635	-0.584635	0.415365	0.415365
0.415365	0.415365	0.415365	-0.584635	0.415365	0.415365
0.415365	0.415365	-0.584635	0.415365	0.415365	-0.584635
0.415365	-0.584635	0.415365	-0.584635	-0.584635	-0.584635
0.375498	-0.584635	-0.584635	0.415365	0.415365	0.415365
0.415365	-0.584635	-0.584635	-0.584635	0.415365	0.415365
0.415365	0.529798	-0.584635	0.415365	0.415365	0.415365
0.415365	0.476642	0.415365	0.415365	0.415365	0.415365
-0.584635	0.529798	0.415365	-0.584635	-0.584635	-0.584635
0.415365	-0.128009	-0.584635	0.415365	0.415365	0.415365
0.415365	0.270662	-0.584635	-0.584635	-0.584635	0.415365
-0.584635	-0.470202	0.415365	-0.584635	0.415365	-0.584635
-0.584635	0.00155925	0.415365	0.415365	-0.584635	0.415365
-0.470202	0.0713267	0.415365	-0.470202	0.280629	0.415365
0.416842	-0.470202	0.415365	0.416842	0.529798	0.415365
0.363685	-0.0316633	-0.584635	0.363685	-0.470202	-0.242443
-0.470202	-0.470202	0.415365	-0.470202	0.529798	0.29724
0.529798	0.0713267	0.415365	0.529798	0.529798	0.489931
-0.470202	-0.470202	-0.584635	-0.470202	0.499898	0.529798
-0.470202	0.357041	0.415365	-0.470202	-0.470202	0.529798
0.529798	-0.470202	0.415365	0.529798	-0.470202	-0.470202
-0.470202	-0.254255	0.415365	-0.470202	-0.470202	0.117838
-0.0682082	0.127805	-0.242443	-0.0682082	-0.470202	0.529798
0.489931	-0.470202	0.529798	0.489931	-0.470202	0.529798
-0.470202	0.529798	0.499898	-0.470202	-0.470202	0.519832
-0.470202	-0.470202	-0.470202	-0.470202	0.00155925	0.529798
-0.470202	0.0347818	0.177639	-0.470202	0.529798	-0.470202
0.257373	0.529798	0.436775	0.257373	-0.470202	0.529798
0.210862	0.277307	0.187606	0.210862	0.396908	-0.470202
0.529798	-0.330667	0.529798	0.529798	-0.470202	0.529798
-0.470202	-0.284155	0.529798	-0.470202	0.529798	0.230795
0.0181705	-0.470202	-0.470202	0.0181705	-0.470202	-0.470202
-0.470202	-0.470202	0.141094	-0.470202	0.529798	-0.470202
0.303885	0.433453	0.386941	0.303885	-0.470202	0.529798
0.330463	0.227473	0.127805	0.330463	-0.470202	-0.470202
0.0746489	0.529798	0.456709	0.0746489	-0.470202	0.161028
0.0713267	0.460031	-0.470202	0.0713267	0.23744	0.483287
-0.340633	-0.470202	0.453386	-0.340633	-0.470202	0.529798
0.386941	-0.470202	-0.0848195	0.386941	-0.157909	0.174317
0.280629	0.529798	-0.470202	0.280629	0.529798	-0.470202
-0.21771	0.34043	-0.470202	-0.21771	-0.470202	-0.470202
-0.327344	0.254051	0.420164	-0.327344	-0.470202	-0.470202
-0.470202	-0.470202	0.529798	-0.470202	-0.221032	-0.470202
-0.470202	-0.470202	0.0214928	-0.470202	0.529798	0.529798
-0.470202	0.529798	-0.470202	-0.470202	-0.353922	0.529798
0.529798	-0.470202	0.380297	0.529798	-0.470202	0.486609
-0.470202	-0.470202	-0.470202	-0.470202	0.410197	0.529798
-0.091464	-0.470202	-0.470202	-0.091464	0.244084	0.529798
0.373652	-0.470202	-0.420368	0.373652	0.526476	0.529798
0.247406	0.529798	0.416842	0.247406	0.529798	0.476642
-0.470202	0.529798	0.174317	-0.470202	-0.470202	0.529798
-0.470202	0.523154	-0.470202	-0.470202	-0.470202	-0.470202
0.506543	-0.470202	0.523154	0.506543	0.529798	0.529798
-0.470202	-0.470202	-0.157909	-0.470202	-0.470202	0.529798
0.529798	0.227473	-0.470202	0.529798	0.529798	0.529798
0.529798	0.529798	-0.470202	0.529798	-0.194454	-0.420368
0.137772	-0.470202	-0.470202	0.137772	-0.470202	-0.357245
0.529798	0.170994	-0.470202	0.529798	0.147739	-0.0250188
0.529798	-0.470202	-0.470202	0.529798	-0.470202	-0.470202
0.280629	0.207539	0.529798	0.529798	-0.470202	0.529798
0.529798	0.506543	-0.470202	0.476642	-0.470202	-0.403756
-0.470202	0.529798	-0.470202	0.529798	0.529798	-0.280833
0.529798	0.499898	0.529798	-0.128009	0.529798	-0.470202
0.529798	0.486609	-0.470202	0.270662	0.523154	0.529798
0.499898	0.529798	-0.470202	-0.470202	-0.470202	0.161028
-0.470202	-0.470202	-0.470202	0.00155925	-0.470202	0.280629
-0.470202	-0.470202	-0.470202	0.0713267	0.227473	-0.470202
-0.470202	0.469998	0.107872	-0.470202	0.529798	-0.470202
-0.470202	-0.470202	-0.470202	-0.0316633	-0.470202	0.529798
-0.470202	-0.470202	0.519832	-0.470202	0.170994	0.529798
-0.470202	-0.397112	-0.470202	0.0713267	-0.470202	-0.470202
0.00155925	-0.470202	-0.377178	-0.470202	0.207539	-0.443623
0.529798	-0.470202	-0.214388	0.357041	0.506543	0.207539
-0.470202	-0.470202	0.011526	-0.470202	0.529798	0.111194
0.396908	0.34043	-0.470202	-0.254255	0.499898	0.121161
-0.470202	0.446742	-0.470202	0.127805	0.486609	-0.324022
0.529798	-0.470202	-0.270866	-0.470202	0.529798	-0.470202
-0.470202	0.529798	0.529798	0.529798	-0.470202	0.26734
0.529798	0.147739	-0.470202	-0.470202	-0.470202	0.509865
-0.470202	-0.470202	0.529798	0.0347818	0.469998	0.529798
-0.470202	-0.470202	-0.470202	0.529798	-0.470202	0.50322
-0.470202	0.393586	-0.470202	0.277307	-0.470202	-0.470202
0.23744	0.523154	0.529798	-0.330667	-0.397112	-0.470202
-0.470202	-0.470202	0.440097	-0.284155	-0.470202	0.293918
-0.157909	-0.470202	-0.470202	-0.470202	-0.470202	-0.470202
0.529798	-0.470202	0.529798	-0.470202	-0.470202	0.529798
-0.470202	0.529798	-0.470202	0.433453	0.34043	0.280629
-0.470202	-0.420368	-0.470202	0.227473	0.446742	0.00820377
-0.221032	-0.357245	0.529798	0.529798	-0.470202	0.363685
0.529798	-0.0250188	0.117838	0.460031	0.529798	0.50322
-0.353922	-0.470202	-0.015052	-0.470202	0.147739	-0.0947863
-0.470202	0.529798	-0.470202	-0.470202	-0.470202	0.310529
0.410197	-0.403756	0.529798	0.529798	-0.470202	0.529798
0.244084	-0.280833	0.529798	0.34043	0.393586	-0.470202
0.526476	-0.470202	0.529798	0.254051	0.523154	-0.470202
0.529798	0.529798	0.127805	-0.470202	-0.470202	-0.470202
-0.470202	0.161028	0.529798	-0.470202	-0.470202	0.170994
-0.470202	0.280629	-0.470202	0.529798	-0.470202	0.529798
0.529798	-0.470202	-0.470202	-0.470202	-0.470202	0.529798
-0.470202	-0.470202	0.247406	0.529798	-0.470202	0.200895
0.529798	0.529798	-0.214388	0.499898	0.107872	0.0613599
-0.194454	0.529798	0.307207	-0.470202	-0.470202	-0.470202
-0.470202	-0.470202	0.087938	0.177639	0.519832	-0.0748527
0.147739	-0.443623	0.529798	0.436775	-0.470202	-0.470202
0.29724	0.207539	-0.470202	0.187606	-0.377178	0.450064
0.489931	0.111194	0.529798	0.529798	-0.214388	0.390264
0.529798	0.121161	0.529798	0.529798	0.011526	-0.284155
0.529798	-0.324022	0.200895	-0.470202	-0.470202	-0.470202
-0.470202	-0.470202	0.0613599	0.141094	-0.470202	0.529798
0.117838	0.26734	-0.470202	0.386941	-0.270866	0.529798
0.529798	0.509865	-0.0748527	0.127805	0.529798	-0.108075
0.529798	0.529798	-0.470202	0.456709	-0.470202	-0.470202
0.519832	0.50322	0.450064	-0.470202	0.529798	-0.470202
0.529798	-0.470202	0.390264	0.453386	-0.470202	0.161028
-0.470202	-0.470202	-0.284155	-0.0848195	-0.470202	0.523154
0.529798	0.293918	-0.470202	-0.470202	0.529798	-0.470202
-0.470202	-0.470202	0.529798	-0.470202	0.440097	-0.470202
0.529798	0.529798	0.529798	0.420164	-0.470202	0.230795
0.230795	0.280629	-0.108075	0.529798	0.529798	-0.397112
-0.470202	0.00820377	-0.470202	0.0214928	-0.470202	0.463353
-0.470202	0.363685	-0.470202	-0.470202	-0.470202	0.187606
0.529798	0.50322	0.161028	0.380297	0.529798	0.353719
-0.470202	-0.0947863	0.523154	-0.470202	0.117838	0.323818
0.161028	0.310529	-0.470202	-0.470202	-0.015052	0.529798
0.483287	0.529798	-0.470202	-0.420368	-0.470202	-0.463557
0.529798	-0.470202	0.230795	0.416842	0.529798	0.523154
0.174317	-0.470202	-0.397112	0.174317	0.529798	-0.470202
-0.470202	-0.470202	0.463353	-0.470202	0.529798	-0.470202
-0.470202	0.170994	0.187606	0.523154	0.127805	0.240762
-0.470202	-0.0182435	0.353719	-0.157909	0.529798	0.529798
-0.470202	0.0016901	0.323818	-0.470202	-0.470202	-0.470202
0.529798	0.0016901	0.529798	-0.470202	-0.470202	-0.254255
0.529798	0.0016901	-0.463557	-0.470202	0.247406	0.396908
0.486609	0.0016901	0.523154	-0.470202	-0.214388	-0.470202
0.529798	0.0016901	-0.470202	-0.470202	0.307207	-0.470202
0.529798	0.0016901	-0.470202	0.529798	0.087938	0.0979048
0.529798	0.0016901	0.240762	-0.470202	0.529798	-0.470202
0.476642	0.0016901	0.529798	-0.470202	-0.470202	-0.470202
0.529798	0.0016901	-0.470202	0.529798	0.0016901	0.0016901
-0.470202	0.0016901	-0.254255	-0.470202	0.0016901	0.0016901
0.529798	0.0016901	0.396908	-0.470202	-0.00827667	0.0016901
0.529798	0.0016901	-0.470202	0.0016901	0.0016901	0.0016901
0.0016901	0.0016901	-0.470202	0.0016901	0.0016901	0.0016901
0.0016901	0.0016901	0.0979048	0.0016901	0.0016901	0.0016901
0.0016901	0.0016901	-0.470202	0.0016901	0.0016901	0.0016901
0.0016901	0.0016901	-0.470202	0.0016901	0.0016901	0.0016901
0.0016901	0.0016901	0.0016901	0.0016901	0.0016901	0.0016901
0.0016901	0.0016901	0.0016901	0.0016901	0.0016901	0.0016901
0.0016901	0.0016901	0.0016901	0.0016901	0.0016901	0.0016901
0.0016901	0.0016901	0.0016901	0.0016901	0.0016901	0.0016901
0.0016901	0.0016901	0.0016901	0.0016901	0.0016901	0.0016901
0.0016901	0.0016901	0.0016901	0.0016901	0.0016901	0.0016901
0.0016901	0.0016901	0.0016901	0.0016901	0.0016901	0.0016901
0.0016901	0.0016901	0.0016901	0.0016901	0.0016901	0.0016901
0.0016901	0.0016901	0.0016901	0.0016901	0.0016901	0.0016901
0.0016901	0.0016901	0.0016901	0.0016901	0.0016901	0.0016901
0.0016901	0.0016901	0.0016901	0.0016901	0.0016901	0.0016901
0.0016901	0.0016901	0.0016901	0.0016901	0.0016901	0.0016901
0.0016901	0.0016901	0.0016901	0.0016901	0.0016901	0.0016901
0.0016901	0.0016901	0.0016901	0.0016901	0.0016901	0.0016901
0.0016901	0.0016901	0.0016901	0.0016901	0.0016901	0.0016901
0.0016901	0.0016901	0.0016901	0.0016901	0.0016901	0.0016901
0.0016901	0.0016901	0.0016901	0.0016901	0.0016901	0.0016901
0.0016901	0.0016901	0.0016901	0.0016901	0.0016901	0.0016901
0.0016901	0.0016901	0.0016901	0.0016901	0.0016901	0.0016901
0.0016901	0.0016901	0.0016901	0.0016901	0.0016901	0.0016901
0.0016901	0.0016901	0.0016901	0.0016901	0.0016901	0.0016901
0.0016901	0.0016901	0.0016901	0.0016901	0.0016901	0.0016901
0.0016901	0.0016901	0.0016901	0.0016901	0.0016901	0.0016901
0.0016901	0.0016901	0.0016901	0.0016901	0.0016901	0.0016901
0.0016901	0.0016901	-0.0846886	0.0016901	0.0016901	0.0016901
0.0016901	0.0016901	0.0016901	0.0016901	0.0016901	0.0016901
0.0016901	0.0016901	0.0016901	0.0016901	0.0016901	0.0016901
0.0016901	0.0016901	0.0016901	0.0016901	0.0016901	0.0016901
0.0016901	0.0016901	0.0016901	0.0016901	0.0016901	0.0016901
0.0016901	0.0016901	0.0016901	0.0016901	0.0016901	0.0016901
0.0016901	0.0016901	0.0016901	0.0016901	0.0016901	0.0016901
0.0016901	0.0016901	0.0016901	-0.0182435	0.0016901	0.0016901
0.0016901	0.0016901	0.0016901	0.0016901	0.0016901	0.0016901
0.0016901	0.0016901	0.0016901	0.0016901	0.0016901	0.0016901
-0.00827667	0.0016901	0.0016901	0.0016901	0.0016901	0.0016901
0.0016901	0.0016901	0.0016901	0.0016901	0.0016901	0.0016901
0.0016901	0.0016901	-0.433526	0.0016901	0.0016901	0.0016901
0.0016901	0.0016901	0.0016901	0.0016901	0.0016901	0.0016901
0.0016901	0.0016901	0.0016901	0.0016901	0.0016901	0.0016901
0.0016901	0.0016901	0.0016901	0.0016901	0.0016901	0.0016901
0.0016901	0.0016901	0.0016901	0.0016901	0.0016901	0.0016901
0.0016901	0.0016901	0.0016901	0.0016901	0.0016901	0.0016901
0.0016901	-0.00163216	0.0016901	0.0016901	0.0016901	0.0016901
0.0016901	0.0016901	0.0016901	0.0016901	0.0016901	0.0016901
0.0016901	0.0016901	0.0016901	0.0016901	0.0016901	0.0016901
0.0016901	0.0016901	0.0016901	0.0016901	0.0016901	0.0016901
0.0016901	0.0016901	0.0016901	0.0016901	0.0016901	0.0016901
0.0016901	0.0016901	0.0016901	0.0016901	0.0016901	0.0016901
0.0016901	0.0016901	0.0016901	0.0016901	0.0016901	0.0016901
0.0016901	-0.00495442	0.0016901	0.0016901	-0.00163216	0.0016901
0.0016901	0.0016901	0.0016901	0.0016901	0.0016901	0.0016901
0.0016901	0.0016901	0.0016901	0.0016901	0.0016901	0.0016901
0.0016901	0.0016901	0.0016901	0.0016901	0.0016901	0.0016901
0.0016901	0.0016901	0.0016901	0.0016901	0.0016901	0.0016901
0.0016901	0.0016901	0.0016901	0.0016901	0.0016901	0.0016901
0.0016901	0.0016901	0.0016901	0.0016901	0.0016901	0.0016901
0.0016901	0.0016901	0.0016901	0.0016901	-0.00495442	0.0016901
0.0016901	0.0016901	-0.0182435	0.0016901	0.0016901	0.0016901
0.0016901	0.0016901	0.0016901	0.0016901	0.0016901	0.0016901
0.0016901	0.0016901	0.0016901	0.0016901	0.0016901	0.0016901
0.0016901	0.0016901	0.0016901	0.0016901	0.0016901	0.0016901
0.0016901	0.0016901	0.0016901	0.0016901	0.0016901	0.0016901
0.0016901	0.0016901	0.0016901	0.0016901	0.0016901	0.0016901
0.0016901	0.0016901	0.0016901	0.0016901	0.0016901	0.0016901
0.0016901	0.0016901	0.0016901	0.0016901	0.0016901	0.0016901
0.0016901	0.0016901	0.0016901	0.0016901	0.0016901	0.0016901
0.0016901	0.0016901	0.0016901	0.0016901	0.0016901	0.0016901
0.0016901	0.0016901	0.0016901	0.0016901	-0.433526	0.0016901
0.0016901	0.0016901	0.0016901	0.0016901	0.0016901	0.0016901
0.0016901	0.0016901	0.0016901	0.0016901	0.0016901	0.0016901
0.0016901	0.0016901	0.0016901	0.0016901	0.0016901	0.0016901
0.0016901	0.0016901	0.0016901	0.0016901	0.0016901	0.0016901
0.0016901	0.0016901	0.0016901	0.0016901	0.0016901	0.0016901
0.0016901	0.0016901	0.0016901	0.0016901	0.0016901	0.0016901
0.0016901	0.0016901	0.0016901	0.0016901	0.0016901	0.0016901
0.0016901	0.0016901	0.0016901	0.0016901	0.0016901	0.0016901
0.0016901	0.0016901	0.0016901	0.0016901	0.0016901	0.0016901
0.0016901	0.0016901	0.0016901	0.0016901	0.0016901	0.0016901
0.0016901	0.0016901	0.0016901	0.0016901	0.0016901	0.0016901
0.0016901	0.0016901	0.0016901	0.0016901	0.0016901	0.0016901
0.0016901	0.0016901	0.0016901	0.0016901	0.0016901	0.0016901
0.0016901	0.0016901	0.0016901	0.0016901	0.0016901	0.0016901
0.0016901	0.0016901	0.0016901	0.0016901	0.0016901	0.0016901
0.0016901	0.0016901	0.0016901	0.0016901	0.0016901	0.0016901
0.0016901	0.0016901	0.0016901	0.0016901	0.0016901	0.0016901
0.0016901	0.0016901	0.0016901	0.0016901	0.0016901	0.0016901
0.0016901	0.0016901	0.0016901	0.0016901	0.0016901	0.0016901
0.0016901	0.0016901	0.0016901	0.0016901	0.0016901	0.0016901
0.0016901	0.0016901	0.0016901	0.0016901	-0.0182435	0.0016901
0.0016901	0.0016901	0.0016901	0.0016901	0.0016901	0.0016901
0.0016901	0.0016901	0.0016901	0.0016901	0.0016901	0.0016901
0.0016901	0.0016901	0.0016901	0.0016901	0.0016901	0.0016901
0.0016901	0.0016901	0.0016901	0.0016901	0.0016901	0.0016901
0.0016901	0.0016901	0.0016901	0.0016901	0.0016901	0.0016901
0.0016901	0.0016901	0.0016901	0.0016901	0.0016901	0.0016901
0.0016901	0.0016901	0.0016901	0.0016901	0.0016901	0.0016901
0.0016901	0.0016901	0.0016901	-0.0846886	0.0016901	0.0016901
0.0016901	0.0016901	0.0016901	0.0016901	0.0016901	0.0016901
0.0016901	0.0016901	0.0016901	0.0016901	0.0016901	0.0016901
0.0016901	0.0016901	0.0016901	0.0016901	0.0016901	0.0016901
0.0016901	0.0016901	0.0016901	0.0016901	0.0016901	0.0016901
0.0016901	0.0016901	0.0016901	0.0016901	0.0016901	0.0016901
0.0016901	0.0637382	0.0016901	0.0016901	-0.42504	0.0016901
0.0016901	0.203389	0.0016901	0.0016901	-0.145738	0.0016901
0.0016901	-0.547234	0.0016901	0.0016901	-0.0285312	0.0016901
0.0016901	0.0238379	0.0016901	0.0016901	-0.305339	0.0016901
0.0016901	0.295658	0.0016901	0.0016901	0.298152	0.0016901
-0.547234	0.290671	0.0016901	-0.547234	0.163489	0.0016901
-0.083394	0.0288255	0.0016901	-0.083394	-0.0858878	0.0016901
0.0836883	0.116107	0.0016901	0.0836883	-0.170676	0.0016901
0.138551	0.195908	0.0016901	0.138551	0.233314	0.0016901
-0.125788	0.193414	0.0016901	-0.125788	-0.547234	0.0016901
0.106132	0.0886758	0.0016901	0.106132	0.320596	0.0016901
0.0263317	0.0512693	0.0016901	0.0263317	0.180945	0.0016901
-0.190626	-0.0210499	0.13107	-0.190626	0.0562569	-0.50484
0.0313192	0.0263317	0.365484	0.0313192	-0.547234	-0.397608
-0.257958	0.180945	0.380446	-0.257958	0.0188504	-0.153219
-0.155713	0.153514	-0.0185561	-0.155713	-0.547234	-0.302845
-0.547234	-0.203095	0.0811945	-0.547234	0.168476	0.0787008
-0.547234	0.128576	0.123589	-0.547234	-0.0110748	0.0512693
0.308127	0.268227	-0.257958	0.308127	0.0836883	0.260746
0.0811945	0.19092	0.345534	0.0811945	-0.160701	-0.397608
0.0811945	0.308127	0.0836883	0.0811945	0.113613	0.180945
-0.547234	0.34304	0.160995	-0.547234	0.185933	0.0787008
0.00139403	-0.0609501	0.0163566	0.00139403	-0.335264	-0.257958
0.0886758	-0.0135686	0.103638	0.0886758	-0.0883815	0.30314
0.293165	-0.547234	0.0637382	0.293165	-0.0734189	-0.255464
0.285683	0.113613	0.126082	0.285683	-0.452471	0.238302
-0.0260374	-0.412571	-0.00109974	-0.0260374	-0.0784065	-0.130776
0.223339	0.11112	-0.0609501	0.223339	0.143539	-0.1208
-0.00858103	-0.492372	0.153514	-0.00858103	-0.547234	-0.0235436
-0.547234	0.0861821	0.348027	-0.547234	-0.417559	-0.00109974
-0.547234	-0.1208	0.205883	-0.547234	-0.158207	-0.547234
-0.0559626	-0.0035935	0.203389	-0.0559626	0.0562569	0.108626
-0.547234	0.0487756	0.23082	-0.547234	-0.547234	-0.547234
0.11112	-0.175663	0.0986509	0.11112	-0.0709252	-0.547234
-0.547234	0.0687257	0.193414	-0.547234	0.185933	0.0288255
0.126082	0.0836883	0.198402	0.126082	-0.547234	-0.547234
0.0388005	0.156007	0.118601	0.0388005	0.156007	-0.534766
0.180945	0.300646	0.278202	0.180945	0.300646	0.0388005
-0.0933691	0.0537631	0.260746	-0.0933691	0.0537631	-0.547234
-0.275414	0.305633	-0.302845	-0.275414	0.305633	-0.547234
-0.0759127	0.293165	0.248277	-0.0759127	0.293165	0.0388005
-0.42504	0.0288255	-0.0135686	0.0637382	0.0288255	0.156007
-0.145738	-0.322795	-0.140751	0.203389	-0.322795	-0.547234
-0.0285312	0.123589	0.0487756	-0.547234	0.123589	0.0213442
-0.305339	0.0562569	-0.547234	0.0238379	0.0562569	0.143539
0.298152	0.175958	-0.0759127	0.295658	0.175958	-0.125788
0.163489	-0.0534688	0.248277	0.290671	-0.0534688	0.116107
-0.0858878	-0.183145	-0.360202	0.0288255	-0.183145	-0.190626
-0.170676	-0.153219	0.335559	0.116107	-0.153219	-0.547234
0.233314	0.160995	-0.108332	0.195908	0.160995	-0.10085
-0.547234	0.0811945	0.308127	0.193414	0.0811945	0.0138629
0.320596	0.0562569	0.198402	0.0886758	0.0562569	-0.447484
0.180945	0.0861821	0.452766	0.0512693	0.0861821	-0.203095
0.0562569	0.260746	0.123589	-0.0210499	0.260746	-0.143244
-0.547234	0.0861821	0.138551	0.0263317	0.0861821	0.420347
0.0188504	0.308127	0.270721	0.180945	0.308127	-0.115813
-0.547234	0.163489	0.0263317	0.153514	0.163489	0.160995
0.168476	0.0961571	-0.362696	-0.203095	0.0961571	-0.103344
-0.0110748	0.36299	0.15102	0.128576	0.36299	0.175958
0.0836883	0.0836883	0.248277	0.268227	0.0836883	-0.0135686
-0.160701	0.233314	0.0787008	0.19092	0.233314	0.208377
0.113613	-0.547234	-0.435015	0.308127	-0.547234	0.0861821
0.185933	0.0363067	0.0637382	0.34304	0.0363067	-0.0609501
-0.335264	-0.153219	-0.0559626	-0.0609501	-0.153219	0.0138629
-0.0883815	-0.547234	0.200895	-0.0135686	-0.547234	0.00139403
-0.0734189	-0.00858103	0.255758	-0.547234	-0.00858103	-0.0110748
-0.452471	0.148526	0.23082	0.113613	0.148526	0.0313192
-0.0784065	0.21087	0.0512693	-0.412571	0.21087	0.410372
0.143539	-0.547234	0.452766	0.11112	-0.547234	0.0512693
-0.547234	0.0138629	0.076207	-0.492372	0.0138629	0.076207
-0.417559	0.200895	0.23082	0.0861821	0.200895	0.355509
-0.158207	0.0138629	0.0113691	-0.1208	-0.360202	0.0936634
0.0562569	-0.447484	0.043788	-0.0035935	0.335559	-0.00608727
-0.547234	-0.203095	0.427828	0.0487756	-0.108332	-0.00608727
-0.0709252	-0.143244	-0.302845	-0.175663	0.308127	-0.215564
0.185933	0.420347	0.175958	0.0687257	0.198402	0.0038878
-0.547234	-0.115813	0.0612444	0.0836883	0.452766	0.153514
-0.50484	0.160995	0.0712195	0.13107	0.123589	0.0687257
-0.397608	-0.103344	0.121095	0.365484	0.138551	0.163489
-0.153219	0.175958	-0.442496	0.380446	0.270721	0.136057
-0.302845	-0.0135686	-0.0659376	-0.0185561	0.0263317	0.043788
0.0787008	0.208377	0.233314	0.0811945	-0.362696	-0.0634439
0.0512693	0.0861821	0.32309	0.123589	0.15102	-0.277908
0.260746	-0.0609501	0.128576	-0.257958	0.248277	0.0113691
-0.397608	0.0138629	0.198402	0.345534	0.0787008	0.128576
0.180945	0.00139403	0.333065	0.0836883	-0.435015	0.198402
0.0787008	-0.0110748	-0.0609501	0.160995	0.0637382	0.333065
-0.257958	0.0313192	0.138551	0.0163566	-0.0559626	-0.0609501
0.30314	0.410372	0.116107	0.103638	0.200895	0.138551
-0.255464	0.0512693	0.123589	0.0637382	0.255758	0.116107
0.238302	0.076207	0.0113691	0.126082	0.23082	0.123589
-0.130776	0.355509	0.118601	-0.00109974	0.0512693	0.0113691
-0.1208	0.0936634	0.0787008	-0.0609501	0.452766	0.118601
-0.0235436	-0.00608727	0.033813	0.153514	0.076207	0.0787008
-0.00109974	-0.00608727	-0.00858103	0.348027	0.23082	0.033813
-0.547234	-0.215564	-0.282895	0.205883	0.0113691	-0.00858103
0.108626	0.0038878	-0.183145	0.203389	0.043788	-0.282895
-0.547234	0.153514	0.245783	0.23082	0.427828	-0.183145
-0.547234	0.0687257	0.265733	0.0986509	-0.302845	0.245783
0.0288255	0.163489	0.205883	0.193414	0.175958	0.265733
-0.547234	0.136057	0.148526	0.198402	0.0612444	0.205883
-0.534766	0.043788	-0.0135686	0.118601	0.0712195	0.148526
0.0388005	-0.0634439	0.367978	0.278202	0.121095	-0.0135686
-0.547234	-0.277908	0.17097	0.260746	-0.442496	0.367978
-0.547234	0.0113691	0.19092	-0.302845	-0.0659376	0.17097
0.0388005	0.269881	0.108626	0.248277	0.233314	0.19092
0.156007	-0.380992	0.225833	-0.0135686	0.32309	0.108626
-0.547234	-0.0268773	0.295658	-0.140751	0.0279856	0.225833
0.0213442	-0.353561	0.348027	0.0487756	-0.164034	0.295658
0.143539	0.511776	-0.502347	-0.547234	0.212524	0.348027
-0.125788	-0.301191	-0.205589	-0.0759127	0.247437	-0.502347
0.116107	0.167636	0.0313192	0.248277	0.145193	-0.205589
-0.190626	0.125242	0.13107	-0.196453	-0.380992	0.0313192
-0.547234	-0.380992	-0.041	0.242449	-0.380992	0.13107
-0.10085	-0.380992	-0.270426	0.392075	-0.380992	-0.041
-0.196453	0.459407	0.400397	0.484345	-0.0343585	-0.270426
0.242449	0.0304794	0.38294	0.182599	-0.380992	0.400397
0.392075	0.045442	0.126082	-0.380992	-0.0243835	0.38294
0.484345	0.309781	0.0038878	-0.380992	-0.380992	0.126082
0.182599	-0.380992	0.392075	-0.380992	0.379607	0.0038878
-0.380992	0.412025	0.40205	0.439457	-0.380992	0.100305
-0.380992	-0.0767526	0.212524	-0.380992	-0.380992	0.319756
-0.380992	0.122749	0.394569	-0.380992	0.28235	0.140205
0.439457	0.369631	0.187587	-0.380992	0.155168	0.466888
-0.380992	-0.380992	0.429482	-0.380992	0.217512	0.387088
-0.380992	0.309781	0.224993	0.289831	-0.373511	0.546689
-0.380992	0.117761	0.152674	0.112774	-0.0842339	-0.380992
-0.380992	-0.0318648	0.224993	-0.380992	-0.380992	0.0180105
0.289831	0.087836	-0.341092	0.392075	-0.380992	-0.0518149
0.112774	0.471876	-0.10169	-0.380992	0.125242	-0.380992
-0.380992	-0.119147	0.324744	0.314769	0.192574	0.249931
0.392075	-0.380992	-0.380992	0.0205043	0.456913	-0.380992
-0.380992	-0.154059	-0.380992	-0.109172	0.464395	0.0105292
0.314769	-0.248822	0.0229981	-0.371017	-0.380992	-0.00942089
0.0205043	0.319756	0.105292	0.279856	-0.380992	-0.380992
-0.109172	0.120255	-0.380992	0.529232	0.516764	-0.380992
-0.371017	0.516764	0.616514	-0.380992	-0.246329	0.132724
0.279856	-0.246329	-0.0892214	-0.380992	-0.380992	-0.380992
0.529232	-0.380992	0.374619	-0.380992	0.2624	0.367138
-0.380992	0.2624	0.115267	-0.380992	0.127736	0.516764
-0.380992	0.127736	-0.21391	0.359656	-0.380992	-0.0592962
-0.380992	-0.380992	-0.380992	-0.380992	0.244943	-0.336104
-0.380992	0.244943	-0.10169	-0.0642837	0.157661	-0.380992
0.359656	0.157661	0.461901	-0.0892214	-0.378498	-0.380992
-0.380992	-0.378498	0.172624	0.269881	-0.380992	-0.380992
-0.0642837	-0.380992	-0.0991965	-0.380992	-0.380992	-0.380992
-0.0892214	-0.380992	-0.380992	-0.0268773	-0.380992	-0.380992
0.0279856	-0.380992	-0.029371	-0.353561	-0.380992	-0.380992
-0.164034	-0.380992	-0.380992	0.511776	-0.380992	0.28235
0.212524	-0.380992	0.45442	-0.301191	-0.0792463	-0.380992
0.247437	-0.0792463	0.212524	0.167636	-0.380992	-0.380992
0.145193	-0.380992	0.619008	0.125242	0.414519	-0.019396
-0.380992	0.414519	0.422001	-0.380992	0.519257	0.205043
-0.380992	0.519257	0.297312	-0.380992	-0.151566	0.45442
-0.380992	-0.151566	0.172624	0.459407	0.294819	0.21003
-0.0343585	0.294819	0.102799	0.0304794	0.292325	-0.380992
-0.380992	0.292325	0.367138	0.045442	0.309781	0.117761
-0.0243835	0.309781	-0.380992	0.309781	-0.380992	-0.380992
-0.380992	-0.380992	-0.161541	-0.380992	-0.201441	0.122749
0.379607	-0.201441	0.152674	0.412025	-0.380992	-0.380992
-0.380992	-0.380992	-0.228872	-0.0767526	-0.380992	-0.380992
-0.380992	-0.380992	-0.119147	0.122749	0.097811	-0.346079
0.28235	0.097811	0.247437	0.369631	-0.380992	0.407038
0.155168	-0.380992	-0.246329	-0.380992	0.182599	0.372125
0.217512	0.182599	-0.380992	0.309781	-0.380992	0.304794
-0.373511	-0.380992	0.122749	0.117761	-0.380992	0.0928235
-0.0842339	-0.380992	0.619008	-0.0318648	0.45442	-0.380992
-0.380992	-0.380992	0.509282	0.087836	0.212524	0.279856
-0.380992	-0.019396	-0.380992	0.471876	0.619008	-0.191466
0.125242	0.205043	0.252424	-0.119147	0.422001	0.145193
0.192574	0.45442	0.232474	-0.380992	0.297312	-0.238847
0.456913	0.21003	0.175118	-0.154059	0.172624	-0.380992
0.464395	-0.380992	0.364644	-0.248822	0.102799	0.59407
-0.380992	0.117761	-0.321142	0.319756	0.367138	0.317262
-0.380992	-0.380992	-0.169022	0.120255	-0.380992	-0.380992
0.100305	0.122749	-0.380992	0.392075	-0.161541	0.307287
0.319756	-0.380992	-0.380992	0.40205	0.152674	0.446938
0.140205	-0.380992	0.00055417	0.212524	-0.228872	-0.380992
0.466888	-0.346079	0.387088	0.394569	-0.119147	-0.196453
0.387088	0.407038	-0.348573	0.187587	0.247437	0.536714
0.546689	0.372125	-0.196453	0.429482	-0.246329	0.491826
-0.380992	0.304794	0.536714	0.224993	-0.380992	0.384594
0.0180105	0.0928235	0.491826	0.152674	0.122749	-0.23386
-0.0518149	-0.380992	0.384594	0.224993	0.619008	0.3821
-0.380992	0.279856	-0.23386	-0.341092	0.509282	0.205043
0.249931	-0.191466	0.3821	-0.10169	-0.380992	0.220006
-0.380992	0.145193	0.205043	0.324744	0.252424	-0.380992
0.0105292	-0.238847	0.220006	-0.380992	0.232474	0.384594
-0.00942089	-0.380992	-0.380992	-0.380992	0.175118	0.167636
-0.380992	0.59407	0.384594	0.0229981	0.364644	0.354669
-0.380992	0.317262	0.167636	0.105292	-0.321142	-0.380992
0.132724	-0.380992	0.354669	-0.380992	-0.169022	-0.380992
-0.380992	0.307287	-0.380992	0.616514	-0.380992	0.2624
0.367138	0.446938	-0.380992	-0.0892214	-0.380992	0.419507
0.516764	-0.380992	0.2624	0.374619	0.00055417	0.584095
-0.0592962	0.194378	0.419507	0.115267	0.387088	-0.278748
-0.336104	0.146997	0.584095	-0.21391	-0.348573	0.309781
-0.380992	-0.0250731	-0.278748	-0.380992	-0.000135444	0.417013
-0.380992	-0.089911	0.309781	-0.10169	0.186897	0.49432
-0.380992	-0.144774	0.417013	0.461901	0.346498	-0.380992
-0.380992	0.231785	0.49432	0.172624	0.184403	0.167636
-0.380992	-0.177193	-0.380992	-0.0991965	-0.653502	0.287337
-0.380992	0.239266	0.167636	-0.380992	0.037271	0.584095
0.28235	0.127047	0.287337	-0.029371	0.159466	-0.380992
-0.380992	0.0447523	0.584095	-0.380992	-0.237043	0.499307
0.174428	0.186897	-0.380992	0.174428	-0.0799359	0.202549
-0.10238	-0.653502	0.499307	-0.10238	0.117072	-0.380992
-0.588664	0.132034	0.202549	-0.588664	-0.653502	-0.653502
0.311585	0.124553	-0.380992	0.311585	-0.653502	0.339017
-0.0849235	0.166947	-0.551258	-0.0849235	-0.0525045	0.269191
-0.653502	-0.159736	-0.0250731	-0.653502	-0.00761674	0.0647025
0.229291	0.219316	0.234279	0.229291	-0.653502	0.164453
-0.414101	0.176922	0.229291	-0.414101	-0.633552	-0.653502
0.196872	0.12954	0.0322835	0.196872	-0.276943	0.151984
-0.112355	-0.46647	0.00485209	-0.112355	-0.0300606	0.0921339
-0.174699	-0.172205	0.0871464	-0.174699	0.334029	0.119565
0.0397648	-0.653502	0.0846526	0.0397648	0.284154	-0.089911
0.117072	-0.0874172	0.226797	0.117072	-0.52632	0.0347773
0.122059	0.0971214	0.22181	0.122059	-0.16223	0.0647025
0.0123334	0.191885	-0.0624796	0.0123334	-0.252006	-0.0724546
-0.0649733	-0.0724546	0.28166	-0.0649733	0.346498	0.146997
-0.114849	0.256722	0.176922	-0.114849	-0.0874172	0.0397648
-0.409113	0.186897	-0.0325544	-0.409113	0.151984	0.139515
0.0547274	0.0971214	-0.0525045	0.0547274	-0.344275	-0.00761674
0.256722	-0.653502	-0.46647	0.256722	-0.0126043	0.00983962
0.204353	0.0447523	0.196872	0.204353	0.119565	0.0472461
0.0871464	-0.0948985	0.224303	0.0871464	-0.621083	-0.217093
0.184403	0.139515	-0.129811	0.184403	-0.192155	-0.653502
-0.229562	-0.653502	0.191885	-0.229562	-0.409113	-0.234549
-0.628564	0.0946276	0.299116	-0.628564	-0.653502	-0.576195
0.0547274	-0.249512	0.346498	0.0547274	-0.0699609	0.0547274
-0.0200856	0.0422586	-0.653502	-0.0200856	-0.249512	-0.0774422
0.0297897	0.181909	0.161959	0.0297897	0.0422586	0.22181
-0.0574921	-0.104874	0.104603	-0.0574921	0.181909	-0.117342
0.179416	0.181909	-0.124824	0.179416	-0.104874	-0.192155
-0.109861	-0.177193	0.306598	-0.109861	0.181909	-0.591158
-0.169712	0.117072	0.194378	-0.169712	-0.177193	-0.653502
0.164453	0.137022	0.0721838	0.164453	0.117072	0.0896401
0.216822	0.0497399	-0.117342	0.216822	0.137022	-0.174699
-0.371707	-0.651008	0.0522336	-0.371707	0.0497399	-0.0525045
-0.461482	-0.12233	0.34151	-0.461482	-0.651008	-0.089911
0.174428	-0.0250731	0.314079	0.174428	-0.12233	-0.653502
-0.000135444	0.0771713	0.204353	0.194378	-0.0250731	0.346498
0.186897	0.186897	0.269191	0.146997	0.0771713	0.289141
0.346498	-0.444026	0.279166	-0.0250731	0.186897	0.289141
0.184403	-0.27445	-0.416594	-0.089911	-0.444026	0.161959
-0.653502	0.0896401	0.144503	-0.144774	-0.27445	0.00485209
0.037271	-0.179687	0.30161	0.231785	0.0896401	0.124553
0.159466	-0.109861	0.117072	-0.177193	-0.179687	-0.0574921
-0.237043	0.0123334	0.314079	0.239266	-0.109861	0.142009
-0.0799359	-0.571208	0.284154	0.127047	0.0123334	0.0297897
0.117072	0.0671962	0.326548	0.0447523	-0.571208	0.0746775
-0.653502	0.0297897	0.186897	0.186897	0.0671962	-0.047517
-0.653502	0.027296	0.0821588	-0.653502	0.0297897	0.159466
-0.0525045	0.334029	0.244254	0.132034	0.027296	-0.653502
-0.00761674	-0.187168	0.34151	0.124553	0.334029	0.199366
-0.653502	0.119565	0.234279	0.166947	-0.187168	0.0846526
-0.633552	0.06969	0.304104	-0.159736	0.119565	0.289141
-0.276943	0.0597149	-0.651008	0.219316	0.06969	0.117072
-0.0300606	0.324054	-0.229562	0.176922	0.0597149	-0.0674671
0.334029	-0.259487	0.119565	0.12954	0.324054	0.32156
0.284154	0.117072	0.171934	-0.46647	-0.259487	0.0647025
-0.52632	0.26171	0.0422586	-0.172205	0.117072	0.0173209
-0.16223	-0.154749	0.189391	-0.653502	0.26171	0.181909
-0.252006	0.346498	0.344004	-0.0874172	-0.154749	-0.416594
0.346498	0.289141	0.191885	0.0971214	-0.416594	0.134528
-0.0874172	0.289141	0.32156	0.191885	0.144503	0.0447523
0.151984	0.161959	0.0721838	-0.0724546	0.30161	-0.0599858
-0.344275	0.00485209	0.151984	0.256722	0.117072	0.146997
-0.0126043	0.124553	0.344004	0.186897	0.314079	0.119565
0.119565	-0.0574921	0.0547274	0.0971214	0.284154	0.246747
-0.621083	0.142009	0.219316	-0.653502	0.326548	0.0198147
-0.192155	0.0297897	0.346498	0.0447523	0.186897	0.0796651
-0.409113	0.0746775	-0.000135444	-0.0948985	0.0821588	-0.0225793
-0.653502	-0.047517	-0.0300606	0.139515	0.244254	-0.104874
-0.0699609	0.159466	0.219316	-0.653502	0.34151	-0.0948985
-0.653502	-0.653502	-0.2545	0.0946276	0.234279	-0.0948985
0.339017	0.199366	-0.167218	-0.551258	0.304104	0.00734585
0.269191	0.0846526	0.146997	-0.0250731	-0.651008	0.0422586
0.0647025	0.289141	0.0422586	0.234279	-0.229562	0.346498
0.164453	0.117072	0.346498	0.229291	0.119565	0.286648
-0.653502	-0.0674671	0.286648	0.0322835	0.171934	-0.232056
0.151984	0.32156	-0.232056	0.00485209	0.0422586	0.137022
0.0921339	0.0647025	0.137022	0.0871464	0.189391	-0.137293
0.119565	0.0173209	-0.137293	0.0846526	0.344004	0.271685
-0.089911	0.181909	0.271685	0.226797	0.191885	0.28166
0.0347773	-0.416594	0.28166	0.22181	0.32156	0.166947
0.0647025	0.134528	0.166947	-0.0624796	0.0721838	0.334029
-0.0724546	0.0447523	0.334029	0.28166	0.151984	0.196872
0.146997	-0.0599858	0.196872	0.176922	0.344004	-0.00761674
0.0397648	0.146997	-0.00761674	-0.0325544	0.0547274	-0.0749484
0.139515	0.119565	-0.0749484	-0.0525045	0.219316	0.234279
-0.00761674	0.246747	0.234279	-0.46647	0.346498	-0.276943
0.00983962	0.0198147	-0.276943	0.196872	-0.000135444	0.0572212
0.0472461	0.0796651	0.0572212	0.224303	-0.0300606	0.274179
-0.217093	-0.0225793	0.274179	-0.129811	0.219316	0.144503
-0.653502	-0.104874	0.144503	0.191885	-0.2545	0.309091
-0.234549	-0.0948985	0.309091	0.299116	-0.167218	0.294129
-0.576195	-0.0948985	0.294129	0.346498	0.146997	-0.349263
0.0547274	0.00734585	-0.349263	-0.653502	0.0520287	0.329042
-0.0774422	0.184198	0.329042	0.161959	0.283949	0.239266
0.22181	-0.0826347	0.239266	0.104603	0.0644975	-0.224574
-0.117342	0.181704	-0.224574	-0.124824	-0.0327594	0.161959
-0.192155	0.184198	0.161959	0.306598	0.0545224	-0.0400357
-0.591158	-0.0975973	-0.0400357	0.194378	0.0570162	0.00734585
-0.653502	0.0969164	0.00734585	0.0721838	-0.28463	-0.164724
0.0896401	0.0545224	-0.164724	-0.117342	-0.149966	0.289141
-0.174699	-0.32453	0.289141	0.0522336	-0.199842	0.229291
-0.0525045	0.31138	0.229291	0.34151	-0.00283418	0.0671962
-0.089911	-0.426774	0.0671962	0.314079	0.129335	0.30161
-0.653502	0.0320785	0.30161	0.204353	0.111879	0.273974
0.256517	0.0146222	0.111879	0.269191	0.13931	0.116867
-0.0202905	-0.653707	-0.0601908	0.279166	0.0345723	-0.653707
0.0171159	0.111879	0.278961	0.256517	0.11936	0.0171159
0.144298	-0.653707	-0.653707	-0.0202905	0.0445474	-0.179892
-0.0552033	0.0719788	0.0644975	0.0171159	-0.0726596	0.19168
-0.100091	-0.0227843	0.27148	0.144298	0.0495349	0.131829
0.234074	0.0221035	0.131829	-0.0552033	-0.499094	-0.110066
0.0994102	0.0744725	-0.292111	-0.100091	0.141804	0.256517
-0.30458	0.146792	0.288936	0.234074	0.156767	0.0944227
-0.0302656	0.134323	0.0794601	0.0994102	-0.653707	0.0121284
-0.332011	-0.351961	0.0420536	-0.30458	0.181704	-0.0452282
0.0719788	0.0669913	0.111879	-0.0302656	-0.0202905	-0.047722
-0.653707	-0.653707	-0.0701659	-0.332011	-0.0502157	0.0345723
-0.182385	0.136817	0.206642	0.0719788	0.114373	-0.302086
-0.187373	0.156767	0.226592	-0.653707	-0.653707	0.166742
0.179211	0.209136	0.316368	-0.182385	-0.015303	0.256517
-0.356949	-0.0826347	0.189186	-0.187373	0.0769663	-0.0502157
0.259011	0.134323	0.259011	0.179211	0.201655	-0.135004
-0.00283418	0.204148	0.146792	-0.356949	0.23158	0.00464711
0.109385	-0.142485	0.0719788	0.259011	0.154273	0.226592
-0.653707	0.21163	0.184198	-0.00283418	0.00963464	-0.653707
0.00215335	0.0320785	0.159261	0.109385	0.0794601	0.296418
-0.653707	-0.0826347	-0.0851284	-0.653707	-0.426774	-0.34448
-0.00782172	0.164248	0.0869414	0.00215335	-0.0427344	-0.0427344
-0.439243	0.273974	0.0470411	-0.653707	0.273974	-0.219792
-0.499094	0.0570162	-0.0427344	-0.00782172	0.0570162	-0.369418
0.189186	0.0470411	0.154273	-0.439243	0.0470411	-0.30458
-0.117547	0.156767	-0.0826347	-0.499094	0.156767	-0.541488
0.164248	0.0844476	-0.436749	0.189186	0.0844476	-0.653707
0.05951	0.0644975	-0.0601908	-0.117547	0.0644975	-0.653707
-0.125029	0.199161	0.0420536	0.164248	0.199161	-0.0801409
-0.0402407	0.346293	0.0320785	0.05951	0.346293	0.0395598
0.0295848	-0.0327594	0.111879	-0.125029	-0.0327594	0.106892
-0.4567	0.0969164	0.244049	-0.0402407	0.0969164	0.146792
0.0320785	0.181704	-0.292111	0.0295848	0.181704	-0.224779
0.0520287	0.23158	0.194173	-0.4567	0.23158	0.244049
0.283949	0.0794601	0.239061	0.0320785	0.0794601	-0.591363
0.0644975	-0.00782172	-0.214804	0.184198	-0.00782172	0.278961
-0.0327594	0.114373	0.221605	-0.0826347	0.114373	0.206642
0.0545224	-0.0726596	-0.653707	0.181704	-0.0726596	0.00215335
0.0570162	0.111879	-0.169916	0.184198	0.111879	0.229086
-0.28463	0.196667	0.109385	-0.0975973	0.196667	-0.182385
-0.149966	-0.339493	0.321355	0.0969164	-0.339493	0.169236
-0.199842	0.0545224	0.19168	0.0545224	0.0545224	0.196667
-0.00283418	0.146792	0.11936	-0.32453	0.146792	-0.159941
0.129335	0.111879	0.0245972	0.31138	0.111879	0.234074
0.111879	-0.653707	0.0894351	-0.426774	-0.653707	-0.0776472
0.13931	-0.653707	0.194173	0.0320785	-0.653707	-0.406824
0.0345723	0.0395598	0.184198	0.0146222	0.0395598	0.0320785
0.11936	0.114373	0.0944227	-0.653707	0.114373	0.0719788
0.0445474	0.0794601	-0.0926097	0.111879	0.0794601	-0.257198
-0.0726596	-0.0128092	0.104398	-0.653707	-0.0128092	-0.00283418
0.0495349	0.126842	0.268986	0.0719788	0.126842	-0.204829
-0.499094	0.136817	0.273974	-0.0227843	0.136817	-0.0552033
0.141804	0.31138	-0.461687	0.0221035	0.31138	-0.653707
0.156767	-0.110066	0.0445474	0.0744725	-0.110066	0.0345723
-0.653707	0.196667	0.256517	0.146792	0.196667	-0.15246
0.181704	0.21163	0.111879	0.134323	0.21163	0.0395598
-0.0202905	0.244049	0.0470411	-0.351961	0.194173	0.141804
-0.0502157	-0.591363	0.129335	0.0669913	0.239061	-0.0926097
0.114373	0.278961	0.19168	-0.653707	-0.214804	0.126842
-0.653707	0.206642	0.0969164	0.136817	0.221605	-0.000340419
-0.015303	0.00215335	0.149286	0.156767	-0.653707	0.214123
0.0769663	0.229086	0.298911	0.209136	-0.169916	0.0769663
0.201655	-0.182385	0.164248	-0.0826347	0.109385	0.0445474
0.23158	0.169236	0.0420536	0.134323	0.321355	0.0869414
0.154273	0.196667	0.23158	0.204148	0.19168	-0.117547
0.00963464	-0.159941	-0.0701659	-0.142485	0.11936	0.0395598
0.0794601	0.234074	-0.571413	0.21163	0.0245972	-0.571413
-0.426774	-0.0776472	0.306393	0.0320785	0.0894351	0.306393
-0.0427344	-0.406824	0.0994102	-0.0826347	0.194173	0.0994102
0.273974	0.0320785	0.0819538	0.164248	0.184198	0.0819538
0.116867	0.0719788	0.0769663	0.111879	0.0944227	0.0769663
-0.653707	-0.257198	0.221605	-0.0601908	-0.0926097	0.221605
0.0171159	-0.00283418	0.121854	0.278961	0.104398	0.121854
-0.179892	-0.204829	0.116867	-0.653707	0.268986	0.116867
0.19168	-0.0552033	0.298911	0.0644975	0.273974	0.298911
0.131829	-0.653707	0.216617	0.27148	-0.461687	0.216617
-0.110066	0.0345723	-0.120041	0.131829	0.0445474	-0.120041
0.256517	-0.15246	0.129335	-0.292111	0.256517	0.129335
0.0944227	0.0395598	-0.628769	0.288936	0.111879	-0.628769
0.0121284	0.141804	0.27148	0.0794601	0.0470411	0.27148
-0.0452282	-0.0926097	0.0121284	0.0420536	0.129335	0.0121284
-0.047722	0.126842	-0.371911	0.111879	0.19168	-0.371911
0.0345723	-0.000340419	0.109385	-0.0701659	0.0969164	0.109385
-0.302086	0.214123	-0.262186	0.206642	0.149286	-0.262186
0.166742	0.0769663	-0.0227843	0.226592	0.298911	-0.0227843
0.256517	0.0445474	0.164248	0.316368	0.164248	0.164248
-0.0502157	0.0869414	0.273974	0.189186	0.0420536	0.273974
-0.135004	-0.117547	-0.653707	0.259011	0.23158	-0.653707
0.00464711	0.0395598	0.241555	0.146792	-0.0701659	0.241555
0.226592	0.0477237	-0.0252781	0.0719788	0.0477237	-0.0252781
-0.653707	0.0477237	0.141804	0.184198	0.0477237	0.141804
0.296418	0.0477237	0.171729	0.159261	0.0477237	0.171729
-0.34448	0.0477237	0.13931	-0.0851284	0.0477237	0.13931
-0.0427344	0.0153047	-0.0177968	0.0869414	0.0477237	-0.0177968
-0.219792	0.0477237	0.154273	0.0470411	0.0477237	0.154273
-0.369418	0.0477237	0.116867	-0.0427344	0.0477237	0.116867
-0.30458	0.0477237	-0.00532795	0.154273	0.0402424	-0.00532795
-0.541488	0.0477237	0.159261	-0.0826347	0.0477237	0.159261
-0.653707	0.0477237	0.316368	-0.436749	-0.179209	0.316368
-0.653707	0.0477237	0.184198	-0.0601908	0.0477237	0.184198
-0.0801409	0.0477237	0.259011	0.0420536	0.0103172	0.259011
0.0395598	0.0477237	0.0644975	0.0320785	0.0427361	0.0644975
0.106892	0.0477237	-0.0951035	0.111879	0.0477237	-0.0951035
0.146792	0.0477237	0.268986	0.244049	-0.0694833	0.268986
-0.224779	0.0477237	-0.770231	-0.292111	0.0477237	0.0477237
0.0477237	0.0477237	0.0477237	0.0477237	0.0477237	0.0477237
0.0477237	0.0477237	0.0477237	0.0477237	-0.0644958	0.0477237
-0.0869397	0.0477237	0.0477237	-0.0869397	0.0477237	0.0477237
-0.326341	0.0477237	-0.952276	-0.326341	0.0477237	0.0477237
-0.219109	0.0477237	0.0477237	-0.219109	0.0477237	0.0477237
0.0477237	0.0477237	0.0477237	0.0477237	0.0477237	0.0477237
-0.0370644	0.0352549	0.0477237	-0.0370644	0.0477237	0.0477237
0.0327611	0.0477237	0.0477237	0.0327611	-0.87497	0.0477237
0.0277736	0.0477237	0.0477237	0.0277736	0.0477237	0.0477237
0.0477237	0.0153047	0.0477237	0.0477237	0.0477237	0.0477237
0.0477237	0.0477237	0.0477237	0.0477237	0.0477237	0.0477237
0.0477237	0.0477237	0.0477237	0.0477237	0.0477237	0.0477237
-0.35876	0.0477237	0.0477237	-0.35876	0.0477237	0.0477237
0.0477237	0.0477237	0.0477237	0.0477237	0.0477237	0.0477237
0.0477237	0.0477237	0.0477237	0.0477237	0.0477237	0.0477237
0.0477237	0.0477237	-0.461005	0.0477237	0.0477237	0.0477237
0.0477237	0.0477237	0.0477237	0.0477237	-0.336316	0.0477237
0.0477237	0.0477237	-0.326341	0.0477237	-0.196665	0.0477237
0.0477237	0.0477237	-0.0470394	0.0477237	-0.323847	0.0477237
0.0477237	0.0477237	0.0477237	0.0477237	0.0477237	0.0477237
0.0477237	0.0477237	0.0477237	0.0477237	0.0477237	0.0477237
0.0477237	0.0477237	0.0477237	0.0477237	0.0477237	0.0477237
0.0477237	0.0477237	0.0477237	0.0477237	0.0477237	0.0477237
0.0477237	0.0477237	0.0477237	0.0477237	0.0477237	0.0477237
-0.0295831	0.0477237	0.0377486	-0.0295831	0.0477237	0.0477237
0.0477237	0.0477237	0.0477237	0.0477237	0.0477237	0.0477237
-0.55078	0.0477237	0.0477237	-0.55078	0.0477237	0.0477237
0.0477237	0.0477237	0.0477237	0.0477237	0.0477237	0.0477237
0.0477237	0.0477237	0.0477237	0.0477237	0.0477237	-0.675468
0.0477237	0.0477237	-0.0495332	0.0477237	0.0477237	0.0477237
0.0477237	0.0477237	0.0477237	0.0477237	0.0477237	0.0477237
0.0477237	0.0477237	0.0477237	0.0477237	-0.0420519	-0.169234
0.0477237	0.0477237	0.0477237	0.0477237	0.0477237	-0.12684
0.0477237	-0.0420519	0.0477237	0.0477237	0.0477237	0.0477237
-0.51088	0.0477237	0.0477237	-0.51088	0.0477237	-0.256516
0.0477237	0.0477237	0.0477237	0.0477237	0.0477237	0.0477237
0.0477237	0.0477237	0.0477237	0.0477237	0.0477237	0.0477237
0.0477237	0.0477237	0.0477237	0.0477237	0.0477237	0.0477237
0.0477237	0.0477237	0.0477237	0.0477237	0.0477237	0.0477237
0.0477237	0.0477237	0.0477237	0.0477237	0.0477237	0.0477237
0.0477237	0.0477237	0.0477237	0.0477237	0.0477237	0.0477237
0.0477237	0.0477237	0.0477237	0.0153047	0.0477237	0.0477237
0.0477237	0.0477237	0.0477237	0.0477237	0.0477237	0.0477237
0.0477237	0.0477237	0.0477237	0.0477237	0.0477237	0.0477237
0.0402424	0.0477237	0.0477237	0.0477237	-0.311379	0.0477237
0.0477237	0.0477237	0.0477237	0.0477237	0.0477237	0.0477237
-0.179209	-0.311379	0.0477237	0.0477237	0.0477237	0.0477237
0.0477237	0.0477237	0.0477237	0.0477237	0.0477237	0.0477237
0.0103172	0.0477237	0.0477237	0.0477237	0.0452299	0.0477237
0.0427361	0.0477237	0.0477237	0.0477237	0.0477237	0.0477237
0.0477237	0.0452299	0.0477237	0.0477237	0.0477237	0.0477237
-0.0694833	0.0477237	0.0477237	0.0477237	-0.635568	0.0477237
0.0477237	0.0477237	0.0477237	0.0477237	0.0477237	0.0477237
0.0477237	-0.635568	-0.0570145	0.0477237	0.0477237	-0.57073
-0.0644958	0.0477237	0.0477237	0.0477237	0.0477237	0.0477237
0.0477237	0.0477237	0.0477237	0.0477237	-0.0320768	0.0477237
0.0477237	0.0477237	0.0477237	0.0477237	0.0477237	0.0477237
0.0477237	-0.0320768	0.0477237	0.0477237	0.0477237	0.0477237
0.0477237	0.0477237	0.0477237	0.0477237	0.0477237	0.0477237
0.0477237	0.0477237	0.0477237	0.0352549	0.0477237	0.0477237
-0.87497	0.0477237	0.0477237	0.0477237	0.0477237	0.0477237
0.0477237	0.0477237	0.0477237	0.0477237	0.0477237	0.0477237
0.0477237	0.0477237	0.0477237	0.0153047	0.0477237	0.0477237
0.0477237	0.0477237	0.0477237	0.0477237	0.0477237	0.0477237
0.0477237	0.0477237	0.0477237	0.0477237	0.0477237	0.0477237
0.0477237	0.0477237	0.0477237	0.0477237	0.0477237	0.0477237
0.0477237	0.0477237	-0.620605	0.0477237	0.0477237	0.0477237
0.0477237	0.0477237	0.0477237	0.0477237	0.0477237	-0.588187
0.0477237	0.0477237	0.0477237	0.0477237	0.0477237	0.0477237
-0.336316	0.0477237	0.0477237	0.0477237	0.0477237	0.0477237
-0.196665	0.0477237	-0.0819521	0.0477237	0.0477237	0.0477237
-0.323847	0.0477237	-0.438561	0.0477237	0.0477237	0.0477237
0.0477237	0.0477237	0.0477237	0.0477237	0.0477237	0.0477237
0.0477237	0.0477237	0.0477237	0.0477237	0.0477237	0.0477237
0.0477237	0.0477237	0.0477237	0.0477237	0.0477237	-0.0819521
0.0477237	0.0477237	0.0477237	-0.770231	-0.0570145	-0.438561
0.0477237	0.0477237	0.0477237	0.0477237	0.0477237	0.0477237
0.0477237	0.0477237	0.0477237	0.0477237	0.0477237	0.0477237
0.0477237	-0.57073	0.0477237	0.0477237	0.0477237	0.0477237
0.0477237	0.0477237	0.0477237	-0.952276	0.0477237	0.0477237
0.0477237	0.0477237	0.0477237	0.0477237	0.0477237	0.0477237
0.0477237	0.0477237	0.0477237	0.0477237	0.0477237	0.0477237
0.0477237	0.0477237	0.0477237	0.0477237	0.0477237	0.0477237
0.0477237	0.0477237	0.0477237	0.0477237	0.0477237	0.0477237
0.0477237	0.0477237	0.0477237	0.0477237	0.0477237	0.0477237
0.0477237	0.0477237	-0.0520269	0.0477237	0.0477237	0.0477237
0.0477237	0.0477237	0.0477237	0.0477237	0.0477237	0.0477237
0.0477237	0.0477237	0.0477237	0.0477237	0.0477237	0.0477237
0.0477237	0.0477237	0.0477237	0.0477237	-0.620605	0.0477237
0.0477237	0.0477237	-0.785194	0.0477237	0.0477237	-0.0520269
0.0477237	0.0477237	0.0477237	0.0477237	0.0477237	0.0477237
0.0477237	0.0477237	0.0477237	-0.461005	0.0477237	0.0477237
0.0477237	-0.588187	0.0477237	0.0477237	0.0961162	0.0477237
0.0477237	0.0477237	0.0477237	-0.326341	0.0961162	-0.785194
0.0477237	0.0477237	0.0477237	-0.0470394	0.0961162	0.0477237
0.0477237	0.0477237	0.0477237	0.0477237	0.0961162	0.0477237
0.0477237	0.0477237	0.0477237	0.0477237	0.0961162	0.0477237
0.0477237	0.0477237	-0.93482	0.0477237	-0.0584973	0.0477237
0.0477237	0.0477237	-0.468486	0.0477237	0.0961162	0.0477237
0.0477237	0.0961162	0.0477237	0.0477237	0.0961162	0.0477237
0.0477237	0.0961162	0.0477237	0.0377486	-0.479944	0.0477237
0.0477237	0.0961162	0.0477237	0.0477237	-0.532313	-0.93482
-0.675468	0.0961162	0.0477237	0.0477237	-0.801639	-0.468486
0.0477237	0.0961162	0.0961162	0.0477237	0.0138219	0.0477237
0.0477237	0.0886349	0.0961162	0.0477237	0.0961162	0.0477237
-0.169234	0.0961162	0.0961162	-0.0495332	-0.0784474	0.0477237
-0.12684	0.0961162	0.0961162	0.0477237	0.0961162	0.0477237
0.0477237	0.0961162	0.0961162	0.0477237	0.0961162	0.0961162
-0.256516	-0.714358	0.0961162	0.0477237	0.0961162	0.0961162
0.0961162	0.0961162	0.0961162	0.0477237	0.0961162	0.0961162
0.0961162	-0.360243	0.0961162	0.0477237	0.0961162	0.0961162
0.0961162	-0.714358	0.0961162	0.0477237	0.0961162	0.0961162
0.0961162	0.0961162	0.0961162	0.0961162	0.0961162	0.0961162
0.0961162	0.0961162	0.0961162	0.0961162	0.0736723	0.0961162
0.0961162	-0.796652	-0.684432	0.0961162	0.0961162	0.0961162
0.0961162	0.0961162	0.0961162	0.0961162	0.0636972	0.0836473
0.0961162	0.0362658	0.0961162	0.0961162	-0.88144	0.0961162
0.0961162	-0.148273	0.0961162	0.0961162	0.0961162	0.0961162
-0.657001	-0.494906	0.0961162	0.0961162	0.0961162	0.0961162
0.0961162	-0.183186	0.0961162	0.0961162	0.0886349	0.0961162
0.0961162	0.0961162	-0.103385	0.0961162	0.0911286	0.0961162
0.0961162	0.0961162	0.0961162	-0.657001	0.0961162	0.0961162
0.0761661	0.0961162	-0.188173	0.0961162	0.0961162	0.0961162
0.0961162	0.0961162	0.0961162	0.0961162	0.0961162	-0.0385472
0.0961162	0.0961162	0.0961162	0.0961162	0.0961162	-0.719345
0.0961162	-0.390168	0.0961162	0.0761661	0.0961162	0.0961162
-0.572213	0.0961162	0.0961162	0.0961162	0.0961162	0.0961162
0.0961162	0.0961162	0.0961162	0.0961162	0.0961162	0.0961162
0.0961162	0.0961162	0.0961162	0.0961162	0.0961162	0.0961162
0.0961162	0.0961162	0.0961162	-0.572213	-0.883934	0.0961162
-0.704383	0.0961162	-0.652013	0.0961162	-0.863984	0.0961162
0.0961162	0.0961162	0.0936224	0.0961162	0.0961162	0.0961162
-0.110866	0.0961162	0.0961162	0.0961162	0.0961162	0.0961162
-0.317849	0.0312783	0.0961162	-0.704383	0.0961162	0.0961162
0.0961162	0.0961162	0.0961162	0.0961162	0.0961162	0.0961162
0.0961162	0.0961162	0.0961162	-0.110866	0.0961162	0.0961162
-0.903884	0.0961162	0.0961162	-0.317849	0.0961162	0.0961162
-0.223086	0.0961162	0.0961162	0.0961162	0.0961162	-0.462487
-0.499894	0.0961162	0.0961162	0.0961162	0.0961162	0.0961162
0.0961162	-0.883934	0.0961162	-0.903884	-0.811614	0.00384685
-0.250517	-0.863984	0.0961162	-0.223086	-0.11336	-0.255505
0.0961162	0.0961162	0.0961162	-0.499894	0.0961162	-0.871465
-0.253011	0.0961162	0.0961162	0.0961162	0.0961162	0.0961162
0.0961162	0.0961162	0.0961162	-0.250517	-0.233061	0.0961162
0.0961162	0.0961162	0.0961162	0.0961162	0.0961162	0.0961162
0.0961162	0.0961162	0.0961162	-0.253011	-0.445031	0.0961162
0.0961162	0.0961162	0.0961162	0.0961162	0.0961162	0.0961162
0.0961162	0.0961162	0.0961162	0.0961162	0.0961162	0.0961162
-0.0584973	0.0961162	0.0961162	0.0961162	0.0961162	0.0961162
0.0961162	-0.811614	0.0961162	0.0961162	-0.716851	0.0961162
0.0961162	-0.11336	0.0961162	0.0961162	0.0961162	0.0961162
-0.479944	0.0961162	0.0961162	0.0886349	0.0961162	0.0961162
-0.532313	0.0961162	0.0961162	0.0961162	0.0961162	0.0961162
-0.801639	-0.233061	0.0961162	0.0961162	0.0961162	0.0961162
0.0138219	0.0961162	0.0961162	0.0961162	0.0961162	0.0811536
0.0961162	-0.445031	0.0911286	-0.714358	-0.4575	0.0961162
-0.0784474	0.0961162	0.0138219	0.0961162	0.0961162	0.0961162
0.0961162	0.0961162	0.0387596	-0.360243	-0.464981	0.0961162
0.0961162	0.0961162	-0.0485222	-0.714358	-0.893909	0.0562159
0.0961162	-0.716851	0.0961162	0.0961162	0.0961162	-0.357749
0.0961162	0.0961162	0.0961162	0.0961162	-0.26548	0.0961162
0.0961162	0.0961162	0.0961162	-0.796652	0.0961162	0.0961162
0.0961162	0.0961162	0.0961162	0.0961162	0.0961162	0.0961162
0.0961162	0.0961162	0.0961162	0.0362658	0.0961162	0.0961162
0.0736723	0.0961162	0.0961162	-0.148273	0.0961162	0.0961162
0.0961162	-0.4575	0.0961162	-0.494906	0.0961162	-0.0659786
0.0636972	0.0961162	0.0961162	-0.183186	0.0961162	0.0961162
-0.88144	-0.464981	0.0961162	0.0961162	0.0961162	0.0961162
0.0961162	-0.893909	0.0961162	0.0961162	0.0961162	-0.302886
0.0961162	0.0961162	0.0961162	0.0961162	0.0961162	0.0961162
0.0886349	-0.26548	0.0961162	0.0961162	0.0961162	0.0961162
0.0911286	0.0961162	0.0961162	0.0961162	0.0961162	0.0961162
0.0961162	0.0961162	0.0961162	-0.390168	0.0961162	0.0961162
0.0961162	0.0961162	0.0961162	0.0961162	0.0961162	-0.871465
0.0961162	0.0961162	0.0961162	0.0961162	0.0961162	-0.163235
0.0961162	0.0961162	0.0961162	0.0961162	0.0961162	0.0961162
0.0961162	0.0961162	0.0961162	0.0961162	0.0961162	0.0961162
0.0961162	0.0961162	0.0961162	0.0961162	0.0911286	0.0961162
0.0961162	0.0961162	0.0961162	0.0961162	0.0138219	0.0961162
0.0961162	0.0961162	-0.701889	0.0961162	0.0387596	0.0961162
0.0961162	0.0961162	0.0961162	0.0312783	-0.0485222	0.0961162
0.0961162	0.0961162	0.0961162	0.0961162	0.0961162	-0.701889
0.0961162	0.0961162	0.0961162	0.0961162	0.0961162	0.0961162
0.0961162	0.0811536	0.0961162	0.0961162	0.0961162	0.0961162
0.0961162	0.0961162	0.0961162	0.0961162	0.0961162	0.0961162
0.0836473	0.0961162	0.0961162	0.0961162	0.0961162	0.0961162
0.0961162	0.0961162	0.0961162	0.0961162	0.0961162	0.0961162
0.0961162	0.0562159	0.0961162	0.0961162	0.0961162	0.0961162
0.0961162	-0.357749	0.0961162	0.0961162	0.0961162	0.0961162
0.0961162	0.0961162	0.0961162	0.0961162	0.0961162	0.0961162
0.0961162	0.0961162	0.066191	0.0961162	0.0961162	0.0961162
0.0961162	0.0961162	0.0961162	0.0961162	0.0961162	0.0961162
0.0961162	0.0961162	-0.0609911	0.0961162	0.0961162	0.066191
-0.0385472	0.0961162	0.0961162	0.0961162	0.0961162	0.0961162
-0.719345	-0.0659786	0.0961162	-0.684432	0.0961162	-0.0609911
0.0961162	0.0961162	0.0961162	0.0961162	0.0961162	0.0961162
0.0961162	0.0961162	0.0961162	0.0961162	-0.190482	0.0961162
0.0961162	-0.302886	0.0961162	0.0961162	0.138695	0.0961162
0.0961162	0.0961162	0.0961162	0.0961162	0.138695	0.0961162
0.0961162	0.0961162	-0.903884	0.0961162	-0.0383626	0.0961162
0.0961162	0.0961162	0.0961162	-0.103385	0.0763507	0.0961162
0.0961162	0.0961162	0.0961162	0.0961162	0.126226	-0.903884
0.0961162	-0.871465	0.0961162	-0.188173	0.138695	0.0961162
0.0961162	-0.163235	0.0886349	0.0961162	0.0663756	0.0961162
0.0961162	0.0961162	0.0961162	0.0961162	0.0663756	0.0961162
0.0961162	0.138695	0.0961162	0.0961162	-0.611929	0.0886349
0.0961162	0.138695	0.0961162	0.0961162	-0.861305	0.0961162
-0.462487	-0.262801	0.0961162	0.0961162	-0.033375	0.0961162
0.0961162	0.138695	0.0961162	0.0961162	0.138695	0.0961162
0.00384685	0.0264753	0.0961162	0.0961162	-0.0807566	0.0961162
-0.255505	-0.50719	0.0961162	-0.652013	0.103782	0.0961162
-0.871465	0.138695	0.138695	0.0936224	-0.0383626	0.0961162
0.138695	0.136201	0.0688694	0.0961162	0.138695	0.0961162
0.138695	0.138695	0.123732	0.0961162	-0.300208	0.138695
-0.153076	0.138695	0.138695	0.0961162	-0.861305	0.138695
0.138695	0.138695	0.0888195	0.0961162	-0.861305	0.0987945
0.138695	0.138695	0.138695	0.0961162	-0.818911	0.138695
-0.83138	0.138695	0.138695	0.0961162	0.138695	0.138695
0.138695	0.138695	0.138695	0.0961162	0.0489192	0.138695
-0.0184124	0.123732	0.138695	0.138695	-0.813924	0.138695
-0.00594361	0.138695	0.0489192	0.138695	0.0638818	0.0987945
0.138695	0.0813382	-0.0533252	-0.153076	0.138695	-0.661804
0.12872	-0.0957192	0.138695	0.138695	0.138695	-0.793974
0.138695	-0.290233	0.138695	0.138695	0.0364504	0.138695
0.138695	-0.779011	0.133707	-0.83138	0.138695	0.0364504
0.103782	0.138695	-0.0633002	0.138695	-0.100707	0.136201
0.138695	0.138695	0.138695	-0.0184124	0.0489192	0.138695
0.0439317	0.138695	-0.285245	-0.00594361	0.138695	0.126226
0.138695	0.133707	0.138695	0.138695	-0.861305	-0.861305
0.138695	0.138695	0.138695	0.12872	0.138695	-0.858811
-0.0633002	0.138695	0.138695	0.138695	0.138695	0.138695
-0.138113	0.138695	0.138695	0.138695	0.138695	0.138695
0.138695	-0.61941	0.138695	0.103782	0.138695	0.138695
0.138695	0.138695	0.138695	0.138695	0.138695	-0.861305
0.116251	0.101288	0.138695	0.0439317	0.138695	-0.0283875
-0.419909	0.138695	0.138695	0.138695	0.138695	0.138695
0.123732	0.123732	0.138695	0.138695	0.138695	0.138695
-0.327639	0.138695	-0.736617	-0.0633002	0.126226	-0.382502
0.138695	0.118745	0.0564005	-0.138113	0.138695	-0.0558189
0.12872	0.138695	0.138695	0.138695	0.138695	-0.861305
0.133707	0.138695	-0.0308813	0.138695	0.106276	-0.691729
-0.342602	0.138695	0.138695	0.116251	0.138695	0.138695
-0.0258937	0.138695	0.138695	-0.419909	0.138695	0.0788444
0.123732	0.138695	0.113757	0.123732	0.138695	0.138695
0.131213	0.138695	0.138695	-0.327639	-0.033375	-0.856318
-0.0383626	0.138695	0.138695	0.138695	0.0813382	-0.861305
-0.861305	0.138695	0.138695	0.12872	0.138695	0.138695
0.138695	0.138695	0.00901899	0.133707	0.0165003	0.138695
-0.190482	0.138695	0.0863257	-0.342602	0.138695	0.138695
0.138695	0.126226	0.138695	-0.0258937	0.138695	-0.21542
0.138695	0.138695	0.138695	0.123732	0.138695	0.138695
-0.0383626	0.138695	-0.0732753	0.131213	0.138695	-0.856318
0.0763507	0.106276	0.138695	-0.0383626	0.126226	0.018994
0.126226	0.138695	0.138695	-0.861305	0.138695	0.138695
0.138695	0.138695	0.138695	0.138695	0.138695	0.138695
0.0663756	0.138695	-0.584497	0.138695	-0.57951	0.106276
0.0663756	-0.033375	0.133707	0.138695	0.0813382	0.138695
-0.611929	0.0813382	-0.806442	-0.262801	-0.340108	0.106276
-0.861305	0.138695	0.106276	0.138695	0.083832	0.138695
-0.033375	0.0165003	0.138695	0.0264753	0.0813382	0.113757
0.138695	0.138695	-0.38749	-0.50719	0.111263	0.138695
-0.0807566	0.138695	0.138695	0.138695	-0.549585	-0.584497
0.103782	0.138695	0.138695	0.136201	-0.0807566	0.138695
-0.0383626	0.138695	-0.621904	0.138695	0.0913133	-0.38749
0.138695	0.126226	0.138695	0.138695	0.113757	-0.217914
-0.300208	0.138695	0.138695	0.138695	0.138695	0.138695
-0.861305	0.138695	0.138695	0.138695	0.138695	0.138695
-0.861305	-0.57951	-0.841355	0.138695	0.138695	0.138695
-0.818911	0.0813382	0.138695	0.138695	0.00901899	0.12872
0.138695	-0.340108	0.138695	0.123732	0.0863257	0.138695
0.0489192	0.083832	0.0539068	0.138695	0.138695	0.0663756
[truncated: 2,025 more rows]
