# Supplementary material for: Reward uncertainty asymmetrically affects information transmission within the monkey fronto-parietal network
Source: Commun Biol. 2020 Oct 21;3:594. doi: 10.1038/s42003-020-01320-6 (PMC7578031; doi:10.1038/s42003-020-01320-6)
Supplement: Supplementary file 4 — Supplementary Data 2 [file 42003_2020_1320_MOESM4_ESM.xlsx]

## Sheet: Sheet1
dlPFC					7A
EV coefficints	Var coefficients	p value for EV coefficients	p value for Var coefficients		EV coefficints	Var coefficients	p value for EV coefficients	p value for Var coefficients
0.0432454	-0.162568	0.8371	0.434942		-0.0419549	-0.0871652	0.752964	0.50884
-0.098558	0.117581	0.468596	0.382306		-0.0749665	-0.135315	0.525979	0.247687
0.236943	-0.494461	0.281133	0.0234279		0.0190249	0.11448	0.91716	0.527176
-0.208036	-0.50895	0.505416	0.100204		-0.0393514	-0.110129	0.741782	0.351811
-0.324287	-0.469111	0.256427	0.0974553		-0.364743	0.364561	0.0578852	0.0554998
0.160371	0.0706246	0.355665	0.680873		0.0776569	0.15551	0.679075	0.402776
-0.367945	0.00356427	0.121151	0.987873		-0.144093	0.327809	0.583338	0.207841
0.195294	0.135255	0.414981	0.570023		0.0332565	-0.0596021	0.80933	0.663728
0.244498	0.50252	0.196973	0.00760176		-0.187632	-0.210737	0.263257	0.206559
0.0162259	-0.0686545	0.915745	0.651046		-0.435911	-0.105255	0.165707	0.73617
0.337067	-0.242622	0.0428788	0.140369		0.0370582	-0.175851	0.800317	0.240804
-0.123623	-5.30337e-05	0.508672	0.999771		0.314237	0.299932	0.132443	0.160009
0.0855413	0.0560393	0.588732	0.720439		-0.0098361	0.0983796	0.921923	0.337906
0.117148	-0.0674971	0.407362	0.629507		-0.0122573	-0.148463	0.940484	0.376639
0.279377	-0.103933	0.117842	0.556126		0.0701022	0.123596	0.692459	0.495247
0.156075	0.201229	0.420274	0.29398		-0.266744	-0.146737	0.143326	0.425608
0.16789	0.567411	0.414271	0.0055392		-0.11658	0.329389	0.549626	0.0952556
0.0217846	0.23713	0.904243	0.18638		0.390464	0.0174328	0.0216259	0.918952
0.00558375	0.0889142	0.981487	0.708963		0.0409628	-0.178534	0.863414	0.453595
0.0249641	0.3944	0.88852	0.0257716		-0.293172	0.162796	0.113777	0.379286
-0.23759	-0.291423	0.307334	0.206062		0.097435	-0.188893	0.607164	0.319198
-0.102962	-0.16815	0.492932	0.260463		-0.296543	0.186204	0.162425	0.380013
0.000676943	-0.205972	0.99685	0.227526		0.0480849	-0.116885	0.774333	0.486
-0.318083	0.283616	0.0585354	0.0897514		-0.14239	-0.225818	0.322901	0.117376
0.0141507	-0.016844	0.907618	0.88954		0.00237101	0.33322	0.990775	0.102174
0.377945	0.360402	0.120613	0.136631		0.121964	-0.380265	0.670336	0.181553
-0.00629519	-0.0138299	0.966256	0.925548		0.133884	0.0667478	0.454563	0.707038
-0.197589	0.106492	0.189572	0.476794		-0.00819492	0.136948	0.947507	0.27458
0.0650242	0.247269	0.658229	0.0913308		0.158727	0.20601	0.456445	0.336862
-0.00463074	-0.0288497	0.985382	0.908625		0.501108	0.148894	0.018725	0.485945
0.15909	-0.200031	0.367351	0.267689		-0.190744	0.0172669	0.268235	0.920586
0.182461	-0.218432	0.301749	0.226668		0.0840511	0.429678	0.623202	0.0131596
-0.052817	0.080213	0.730651	0.609086		-0.0338069	-0.15186	0.864515	0.446779
0.152347	-0.317789	0.521669	0.191459		0.30699	0.365045	0.0582984	0.025511
0.244794	0.0439797	0.359229	0.871917		0.0808449	0.12648	0.560552	0.366065
0.295105	-0.0428193	0.261281	0.873205		0.0954626	-0.0654885	0.26994	0.452158
0.25809	0.175911	0.204275	0.397027		-0.219639	-0.14615	0.412608	0.576373
-0.0696724	-0.217816	0.677115	0.198597		0.323128	0.314188	0.0630488	0.0640596
0.0264794	-0.0858146	0.861487	0.576243		0.100759	-0.0111656	0.533839	0.943673
-0.0101889	-0.373666	0.953269	0.0341873		-0.0645824	-0.132934	0.534045	0.190173
-0.401083	-0.140455	0.174724	0.638087		0.159002	0.0720116	0.226432	0.5743
0.0694242	-0.014801	0.678734	0.93043		0.755855	0.0226926	0.311491	0.975837
-0.262861	0.140599	0.190895	0.488815		0.193261	-0.660058	0.518554	0.0286371
0.0725484	-0.0614766	0.733117	0.775149		-0.189217	-0.0679885	0.367166	0.746766
-0.215185	0.312719	0.384972	0.212251		0.708749	0.387423	0.0427303	0.268847
-0.22941	0.162651	0.378742	0.537164		0.228151	-0.220587	0.394833	0.412556
-0.127699	0.0670545	0.293057	0.580678		-0.344407	0.0258439	0.0348689	0.874268
0.120693	-0.384997	0.528984	0.0452048		-0.704975	-0.119352	0.0927299	0.776338
0.512203	-0.376403	0.18741	0.332413		-0.843985	-0.378378	0.0649906	0.408944
0.0446359	-0.141929	0.829206	0.492925		-0.182463	-0.691552	0.725976	0.18639
-0.0665696	-0.327985	0.797599	0.206936		-1.31335	-0.799132	0.0724369	0.275542
-0.30911	0.0067595	0.2035	0.977791		0.343465	-0.164823	0.366906	0.66613
0.108321	0.306894	0.635484	0.179808		1.17679	0.710922	0.0149425	0.1419
0.040976	0.0194314	0.794953	0.90192		0.621641	-0.453219	0.15605	0.302639
-0.0506314	0.112852	0.724861	0.429348		-0.206604	0.0904955	0.365196	0.692667
-0.0147646	0.0537316	0.943647	0.795457		0.494572	0.369064	0.43021	0.557598
-0.0499837	0.503356	0.834232	0.0342529		-0.161081	-0.069319	0.589527	0.817093
0.0695236	-0.105135	0.580379	0.399652		0.898816	-0.0813271	0.180299	0.903904
-0.0678446	0.137706	0.655871	0.362244		0.694683	0.44107	0.109813	0.312092
-0.0479078	-0.124995	0.824975	0.561003		0.946401	-0.455631	0.128125	0.465694
0.207578	-0.413941	0.240095	0.0202545		-0.0232877	-0.715158	0.938413	0.0189372
-0.391394	-0.433854	0.220208	0.176907		-1.50785	-1.44437	0.0456363	0.0568885
-0.20722	0.379072	0.194392	0.0186298		1.38966	-0.317071	0.00164984	0.471378
-0.263993	0.18925	0.24793	0.410175		0.10996	-0.417762	0.622753	0.0639402
0.152399	-0.0232704	0.115814	0.811054		-0.0807296	0.51328	0.755505	0.0498368
-0.328789	0.458494	0.173065	0.0593014		-0.406393	-0.170491	0.0305453	0.365232
0.192973	-0.223406	0.241019	0.177462		0.546448	-0.331203	0.44535	0.645481
0.114679	0.440304	0.644424	0.0788296		0.617402	-0.296844	0.155499	0.496538
0.0966631	-0.198143	0.443737	0.120128		0.530038	-0.479142	0.288575	0.340094
0.314265	-0.220557	0.253759	0.427003		-0.0400616	-0.856586	0.940502	0.113442
0.261349	0.0508166	0.0836716	0.73833		2.34807	-1.02484	0.0106411	0.26531
-0.0225902	0.105922	0.905425	0.580877		0.884677	-0.938204	0.147036	0.126372
-0.0734648	0.114625	0.741721	0.61028		0.116089	-0.0623609	0.361639	0.625922
0.13257	0.0526785	0.382442	0.730711		1.36958	-0.828203	0.00858797	0.112609
-0.0885363	0.131831	0.786732	0.689661		0.314496	-0.438539	0.665122	0.54852
0.0490555	-0.139632	0.819541	0.519885		-0.794445	-1.32324	0.246257	0.0532015
0.230052	0.498772	0.396987	0.0692104		0.207683	-0.467711	0.594148	0.229198
0.201474	-0.229091	0.500102	0.44726		0.553426	1.34541	0.4426	0.0617931
-0.0225151	-0.160881	0.853166	0.189624		-1.76413	-0.0505016	0.0037699	0.933259
-0.149825	0.400676	0.509099	0.0800922		0.0379948	-0.844656	0.958324	0.244458
0.137383	-0.337493	0.465611	0.0756244		0.0494889	-0.194591	0.860902	0.489688
0.0381502	-0.0662271	0.766593	0.608923		0.275495	0.0163119	0.216299	0.941393
0.056085	0.188012	0.808889	0.420958		-0.114415	-0.512947	0.608791	0.021902
-0.148602	0.202384	0.21887	0.0966403		-0.362615	-0.217231	0.111172	0.337858
-0.179816	0.270394	0.590721	0.422081		-0.0962644	-1.53283	0.864353	0.00668446
-0.020621	0.378452	0.929778	0.108899		-0.389794	-0.298728	0.470615	0.579116
0.00245476	-0.108989	0.987578	0.492612		-0.586567	-0.842357	0.277482	0.118136
-0.113526	-0.150224	0.620044	0.514811		-0.378268	0.899889	0.535246	0.139605
-0.552044	-0.215299	0.00243829	0.223237		0.23607	-0.788237	0.714216	0.220558
0.20439	-0.425126	0.400743	0.0738799		0.0784028	-0.0941355	0.657892	0.593867
0.0265286	0.294335	0.866228	0.0561737		-0.547457	-0.0466632	0.248065	0.921254
0.0811754	-0.00818487	0.579228	0.95431		-0.348983	-0.040626	0.431882	0.926843
-0.0662263	-0.0868486	0.741613	0.657793		0.0348908	0.199857	0.888674	0.421499
0.663983	-0.164395	0.0317066	0.584639		-0.494955	-1.39432	0.458239	0.0366793
-0.231166	0.161923	0.208216	0.366182		-0.493857	0.308759	0.00688817	0.0904641
-0.155421	0.0293825	0.564054	0.911021		-0.0884273	0.612706	0.903061	0.399692
0.035475	0.166844	0.876898	0.455608		1.09049	0.124891	0.00344061	0.736247
0.265057	-0.127747	0.0631603	0.357974		0.421877	0.0961834	0.0322707	0.624758
-0.3014	0.145532	0.403286	0.687609		0.451386	-0.796635	0.431769	0.166374
-0.247953	0.0205659	0.249799	0.92418		-0.527049	0.0636896	0.226892	0.88394
0.0889711	0.15806	0.767064	0.600246		0.246328	-0.0190494	0.630556	0.97037
-0.15638	0.175117	0.665888	0.630109		-0.356299	-0.759214	0.28242	0.022635
0.169493	0.0156384	0.619348	0.963581		0.147837	0.135694	0.462019	0.500219
-0.114449	-0.303485	0.796108	0.495113		0.0377588	-0.127061	0.792037	0.375934
-0.50017	-0.10101	0.295564	0.833226		0.195556	0.33317	0.662527	0.457958
0.0316274	-0.423581	0.884123	0.0525791		0.302375	-0.0531151	0.353768	0.870711
-0.234438	-0.241891	0.538391	0.527227		0.640301	0.408494	0.231556	0.445688
-0.462826	0.307015	0.150262	0.341433		0.211452	-0.185405	0.691102	0.727915
-0.0833008	0.196745	0.764699	0.481509		0.350968	0.150165	0.294513	0.654033
0.0677781	0.0223615	0.758574	0.919548		0.41937	0.279528	0.364441	0.545958
0.272676	-0.574993	0.522973	0.180215		1.15003	0.426993	0.0302927	0.420401
0.836921	0.316444	0.214506	0.639832		-0.14011	0.0699865	0.536634	0.757883
0.223706	0.0156804	0.512672	0.963533		-0.234731	0.0134257	0.382724	0.960217
1.85582	0.625092	0.00133543	0.278325		0.437068	-0.17714	0.420175	0.744148
-0.355633	-0.397387	0.371837	0.320355		-0.577924	0.0339726	0.00766324	0.873108
0.183418	0.359573	0.618896	0.331706		-0.0211169	-0.692771	0.944354	0.0208486
-0.369381	-0.378926	0.3512	0.340852		0.600175	0.328076	0.0318434	0.233326
0.0912996	0.309065	0.806498	0.409117		-0.238274	-0.32605	0.566755	0.427135
-0.179367	1.07583	0.82907	0.197718		-0.478524	-0.0974877	0.120725	0.74828
-0.2339	-0.115649	0.544484	0.765312		0.521781	0.135065	0.161096	0.712795
-0.0439349	0.573237	0.894777	0.0863871		-0.546015	-0.142061	0.163073	0.712691
-0.325323	0.219488	0.0344601	0.154527		0.359511	-0.0295876	0.355124	0.938492
-0.467736	-0.0180755	0.00953117	0.920098		0.130571	-0.0333349	0.442507	0.842453
0.0496407	-0.0453095	0.921713	0.928938		0.17491	-0.317036	0.544492	0.26599
0.690434	0.163897	0.0436744	0.632788		-0.18157	0.00914969	0.193858	0.947036
0.097995	-1.08361	0.832165	0.0204422		-0.404245	-0.238693	0.480922	0.673161
0.137901	-0.217872	0.700468	0.545758		0.141939	0.257928	0.714759	0.501077
-0.624916	-0.53776	0.201136	0.273907		-0.178414	-0.479471	0.712629	0.316178
0.00235823	-0.433166	0.993668	0.148071		0.252207	0.00402571	0.377178	0.988597
0.517215	-0.0249444	0.168949	0.947318		0.209948	0.0697504	0.598596	0.85931
-0.495652	0.0963416	0.0985596	0.748958		0.74878	-0.430321	0.0369217	0.223283
0.804834	-0.555764	0.0284781	0.131673		-0.194379	0.86966	0.635676	0.0323111
0.732139	-0.24805	0.124197	0.603845		0.140372	0.0782537	0.561095	0.742622
0.240792	-0.50718	0.472317	0.13295		0.831435	0.886784	0.12809	0.100161
-0.953432	0.400247	0.0681173	0.445258		0.528464	0.0219475	0.190146	0.955972
0.630567	-0.370274	0.202939	0.456839		-0.351958	-0.206861	0.185174	0.434048
0.920491	0.153063	0.000131184	0.521645		0.159816	-0.353033	0.796438	0.567478
0.612567	0.118112	0.00821319	0.610102		0.259374	-0.55551	0.605095	0.266741
0.127543	-0.301852	0.586644	0.201358		0.151362	-0.189282	0.540688	0.442685
0.601707	-0.742839	0.291325	0.1955		-0.593479	0.699651	0.103637	0.0543649
-0.391574	-0.601321	0.314446	0.124145		0.132274	-0.0370479	0.744254	0.92693
0.120904	-0.76246	0.714984	0.0226915		-0.428213	-0.18746	0.0610803	0.40952
-0.391646	-0.600746	0.312717	0.123232		-0.289891	-0.088468	0.225052	0.709911
0.210747	-0.540339	0.453873	0.0569554		-0.451108	0.473399	0.168281	0.146835
0.126899	-0.792063	0.676194	0.00999513		-0.236734	0.0574633	0.353401	0.82103
0.54494	0.223808	0.409668	0.736243		0.417873	-0.480048	0.376585	0.308099
0.162555	-0.464324	0.604139	0.141641		-0.01581	0.00844919	0.965052	0.981251
0.435251	-0.798374	0.205334	0.0213586		-0.719516	-0.593345	0.120888	0.198979
-0.307264	0.358962	0.292396	0.217462		-1.25086	1.24619	0.188942	0.189005
0.145262	-0.0192493	0.643237	0.950904		-0.627751	0.381241	0.0375335	0.203914
-0.0447373	0.236105	0.867776	0.378461		-0.117718	0.0782456	0.643125	0.757235
-0.898306	0.0928937	0.0231535	0.813032		0.612916	-0.196101	0.187113	0.671479
-0.0986165	-0.0668517	0.478586	0.629886		-0.524902	0.298645	0.25921	0.519129
-0.343723	-0.593719	0.345156	0.102435		-0.727249	0.391945	0.0481195	0.28402
-0.0555719	-0.10029	0.807422	0.65909		0.139361	0.228585	0.557181	0.334099
-0.515631	-0.0512114	0.0425282	0.839352		0.0175909	0.283863	0.977151	0.64282
-0.441313	-0.44056	0.0588939	0.0585709		-0.570869	0.560248	0.121279	0.126967
-0.201151	-0.265432	0.45993	0.32822		0.0311676	-0.0784866	0.900121	0.748952
-0.181527	-0.281807	0.479903	0.271604		0.208863	0.0479892	0.569326	0.894646
-0.545878	-0.828042	0.327716	0.136867		-1.46708	0.11667	0.0225853	0.853693
-0.0376461	-0.421846	0.931705	0.335813		0.806584	-0.441114	0.108768	0.373772
0.224166	-0.551559	0.429603	0.0518599		-1.78094	0.338943	0.256711	0.826806
-0.316114	0.0503593	0.319384	0.87349		-0.917315	0.165504	0.0722276	0.741953
-0.293302	-0.0034508	0.641562	0.995616		-0.843155	0.931472	0.0337347	0.0176425
-0.180034	0.188612	0.71435	0.70053		0.127531	-0.159755	0.673382	0.592908
0.0537429	-0.607024	0.819416	0.0100958		-0.874906	0.252582	0.0197271	0.493757
0.137423	-0.494102	0.474849	0.0103358		-0.996589	0.0304786	0.00914572	0.935308
0.695505	-0.658371	0.0388318	0.0497401		-0.297159	-0.0283408	0.159727	0.891821
0.277927	-0.201202	0.666469	0.7543		-0.688972	-0.859388	0.0218775	0.00387317
-0.60233	-0.441256	0.144261	0.282953		0.230704	-0.452533	0.719009	0.474977
-0.307329	-0.134551	0.0735942	0.431109		-0.164647	0.194545	0.605838	0.536998
-0.417051	-0.284603	0.124804	0.292953		0.932138	-0.649169	0.0875556	0.227722
0.014818	0.46141	0.96206	0.138075		-0.430064	0.00597364	0.276208	0.987769
-0.492277	0.560574	0.151941	0.101935		-1.97276	1.04631	0.0456894	0.282073
0.247681	0.0587786	0.710458	0.929579		-0.495461	-0.216667	0.405469	0.712467
-0.0498723	-0.264204	0.868103	0.377848		0.0707185	0.123874	0.834613	0.711153
-0.412828	0.449637	0.0614015	0.0420238		-1.09234	0.973932	0.0679757	0.0992148
-0.323731	-0.0439366	0.206678	0.863957		-0.957979	0.289697	0.0623293	0.567162
0.989577	0.621091	0.116959	0.325299		-1.0098	0.0661755	0.0632977	0.901647
-0.151602	0.539458	0.576113	0.0476342		-0.0850308	-0.188984	0.811163	0.590842
0.513499	0.0887242	0.0502754	0.734796		-1.0086	0.854246	0.179372	0.249324
-0.272208	-0.125068	0.253035	0.599714		-0.511753	0.138279	0.0705308	0.62562
0.286918	-0.0862444	0.413055	0.805843		0.817477	0.0663143	0.0835695	0.888551
0.205281	-0.00847567	0.517293	0.978696		0.40453	1.3992	0.568698	0.0505439
-0.036435	0.0357	0.888918	0.891307		-0.679504	0.70783	0.480161	0.464145
0.572518	0.149794	0.00828724	0.488083		0.355313	-0.426149	0.6571	0.596175
0.480375	0.634322	0.171947	0.0720134		-0.100997	-0.142509	0.738451	0.639133
0.109009	-0.231569	0.585233	0.247418		-0.575961	-0.256827	0.1181	0.487043
-0.00956105	0.0772507	0.977281	0.818295		0.800695	0.403733	0.213584	0.531991
0.569059	0.481528	0.25565	0.336688		0.285216	0.148003	0.490699	0.721763
0.717056	0.652373	0.235227	0.280801		-0.526046	0.259	0.143105	0.47226
0.149064	1.11367	0.759816	0.0231272		0.324184	-0.375183	0.37864	0.310619
0.832425	-0.367268	0.0490854	0.38479		-0.295274	0.439615	0.596915	0.433365
-0.191739	-0.0269247	0.257809	0.873807		0.189266	-0.447624	0.656748	0.295918
0.130049	0.0234026	0.733933	0.951296		0.189036	-0.434369	0.62212	0.260144
0.155186	0.249975	0.668403	0.490961		-0.0160492	-0.0492621	0.965599	0.89517
-0.168773	0.0281762	0.79897	0.966135		-0.14959	-0.224525	0.611671	0.44831
-0.0679761	0.48968	0.833653	0.131574		-0.522589	-0.0334112	0.244458	0.940875
0.139634	0.136156	0.320687	0.333592		0.354867	-0.237835	0.344444	0.528033
-0.280475	-0.00524104	0.207228	0.980924		-0.0602874	0.0200828	0.744918	0.914051
0.18604	0.111399	0.50178	0.683536		-0.185975	0.223336	0.598892	0.529385
-0.109758	0.233297	0.526395	0.172895		-0.0870024	0.247655	0.935529	0.818651
-0.177256	-0.380638	0.598673	0.252492		0.589039	0.732819	0.625011	0.544883
-0.314395	-0.198963	0.453939	0.630983		-0.200726	-0.769722	0.772967	0.271008
-0.0243797	0.876262	0.961588	0.0801341		0.00605114	0.15817	0.995344	0.879264
-0.405788	0.43836	0.117453	0.0866985		-0.710279	-1.37183	0.61653	0.335722
0.0993595	0.230222	0.829758	0.613739		-0.542128	-0.048411	0.22118	0.913495
-0.216451	0.24202	0.367154	0.306978		-0.899164	-0.468358	0.294995	0.586792
-0.617507	0.445539	0.0186809	0.0849092		0.225076	0.0592444	0.643019	0.903294
-0.00857979	-0.456137	0.977271	0.12551		-0.102314	-0.343309	0.836103	0.489542
0.550891	0.228866	0.102394	0.490966		-0.567109	-1.73842	0.705458	0.249011
0.541352	0.427634	0.290041	0.396905		0.176981	0.21461	0.672907	0.610239
0.0794385	0.220674	0.737397	0.345543		-0.566388	-0.553871	0.329849	0.342671
-0.096026	0.0695415	0.617545	0.714023		-0.194463	-0.897304	0.681439	0.0598834
-0.130794	-0.0450925	0.316925	0.726441		0.000728885	-0.54553	0.9992	0.455314
0.207515	0.325783	0.494977	0.277925		-1.37655	-0.307056	0.202228	0.776741
0.230149	0.419685	0.388962	0.111907		-0.378779	0.232128	0.0448717	0.220097
-0.273052	0.252648	0.203409	0.23299		0.588958	0.42508	0.00384374	0.0372031
0.551536	0.599467	0.112594	0.0806803		0.578428	0.0756	0.00169914	0.680871
-0.0289682	0.384255	0.946457	0.367007		0.823383	0.160358	2.13284e-05	0.403937
0.380304	0.440341	0.433837	0.358572		-0.173263	-0.359752	0.663228	0.368145
0.366936	-0.071307	0.393479	0.866485		-0.615687	1.27337	0.388766	0.0740686
1.79897	0.158522	3.3509e-05	0.7074		0.27992	0.118228	0.171221	0.561391
0.0935719	0.395895	0.748013	0.169007		0.350663	-0.0591384	0.298247	0.860111
0.253904	-0.0419225	0.199177	0.829709		0.347052	0.187131	0.515623	0.724869
0.580743	0.399654	0.00104148	0.0216542		0.627065	0.343234	0.201012	0.481953
-0.0466615	0.0281061	0.809773	0.883189		-0.976902	0.342358	0.0038609	0.306866
-0.732845	-0.582647	0.0722739	0.147255		0.17322	-0.00315541	0.730786	0.994979
-0.130514	0.0735552	0.576783	0.749904		-0.880809	0.496075	0.213497	0.481526
-0.936783	-0.475612	0.133721	0.439836		-0.844753	0.451364	0.128543	0.414402
0.126307	0.0481878	0.687764	0.876519		0.945354	0.854681	0.0937712	0.128147
0.122828	0.0320272	0.490256	0.85531		0.488222	0.0261311	0.368533	0.961444
-0.0876975	-0.212111	0.720549	0.385445		0.404128	1.46487	0.572294	0.0404684
-0.016023	-0.201776	0.931965	0.281048		-0.245569	0.037449	0.735765	0.958796
-1.09213	0.711023	0.0543626	0.20795		-0.769283	-0.307842	0.165362	0.576903
-0.438249	-0.296475	0.100774	0.264629		1.28521	-0.0442143	0.0319485	0.940753
-0.439987	0.15957	0.0982545	0.546549		0.865853	0.148529	0.22845	0.835542
-0.831799	0.0582855	0.0185133	0.867871		0.162315	-0.189306	0.606651	0.546684
0.177356	-0.460891	0.454223	0.0515591		-0.643277	1.19305	0.390464	0.11032
0.418153	0.428489	0.224654	0.211788		-0.0532035	0.265723	0.806121	0.218987
0.377117	-0.227994	0.494492	0.67842		0.0217266	-0.0894197	0.904944	0.621807
0.190284	-0.220329	0.409033	0.337445		0.0609558	-0.050851	0.864555	0.88641
-0.362999	0.137422	0.171428	0.602865		0.0899653	0.0283123	0.857316	0.954729
-0.00386733	0.165003	0.98791	0.516575		0.151587	0.183786	0.906981	0.886914
0.0473864	0.299429	0.950853	0.695927		3.46324	-2.27131	0.0360835	0.167394
-0.798803	-0.0619662	0.0295322	0.864951		0.123434	-0.18228	0.512396	0.332245
0.338824	0.217585	0.404374	0.590869		0.223874	0.648011	0.614791	0.144698
-0.343809	-0.197051	0.114216	0.362943		0.424499	-0.208826	0.238119	0.560377
0.186508	0.0305896	0.588616	0.929046		-1.06448	-0.0714179	0.0276224	0.881815
0.843061	-0.316969	0.108784	0.544388		1.03863	-0.952418	0.114589	0.146757
-0.0319151	0.0080393	0.863892	0.965433		0.32545	-0.425601	0.544627	0.427093
-0.306439	0.308365	0.286969	0.282227		3.25933	-1.60545	0.0157327	0.231539
-0.778892	0.111728	0.0491383	0.776338		1.28479	-1.29465	0.127778	0.123915
0.0238949	0.230603	0.965572	0.675954		0.683868	-0.563636	0.0773537	0.144144
-0.588812	0.20954	0.0965397	0.552051		1.50198	-0.278027	0.0101833	0.631914
0.000601533	0.0117904	0.99782	0.956758		0.182352	-0.110387	0.598695	0.749383
-0.307571	0.270441	0.553489	0.59777		3.7068	-1.87644	0.00322213	0.13313
-0.147562	0.163898	0.464726	0.410981		-0.394452	0.90228	0.53908	0.159424
-0.428265	-0.0144413	0.114947	0.956988		3.59546	-1.72738	0.010082	0.21356
-0.123116	-0.00248405	0.798184	0.995832		0.563617	-0.564904	0.254128	0.251816
-0.606049	0.398152	0.0965953	0.268401		0.738554	1.33938	0.50247	0.223059
-0.914569	-0.413085	0.213059	0.568622		0.792123	-0.985448	0.260996	0.161118
-0.108538	-0.438705	0.636443	0.0537148		3.37396	-1.97971	1.04952e-05	0.0089037
-0.371874	0.233004	0.112156	0.312908		-0.593359	0.0622845	0.00420939	0.761935
-0.572565	0.650395	0.228818	0.166449		0.263793	-0.244611	0.272051	0.307136
-0.608421	0.220273	0.140068	0.587977		0.534671	-0.058833	0.0356309	0.816137
-0.356092	1.10827	0.634036	0.13417		0.263833	-0.284909	0.2269	0.190847
0.272662	0.395889	0.367358	0.185398		0.47366	-0.474566	0.358036	0.35587
0.503391	0.465385	0.161306	0.189678		3.21035	-0.461313	0.00422317	0.678487
-0.00825219	-0.0764533	0.97985	0.812704		0.376253	0.132572	0.0588056	0.505386
-0.831537	0.175755	0.00166418	0.497656		0.133034	-1.04653	0.849938	0.138003
0.252163	-0.0922431	0.451947	0.780451		-0.0673977	-0.504914	0.846166	0.147449
-1.07292	0.141678	0.131845	0.84003		0.466072	-0.741813	0.412307	0.193094
-0.147898	-0.378501	0.757751	0.424317		-0.406243	-0.856486	0.63059	0.311823
-0.4619	0.324082	0.429643	0.574608		0.291907	0.0199023	0.50867	0.964115
-1.16555	0.3323	0.0279701	0.524282		1.77324	-0.643611	0.0215789	0.403651
-0.9497	-0.266488	0.121783	0.664912		-0.455819	-1.45753	0.521761	0.0414304
-0.198467	0.390839	0.570081	0.266049		1.10516	-1.16964	0.0463454	0.0353942
-0.880069	-0.810228	0.103735	0.135806		1.32241	-0.0138033	0.00135705	0.973179
-0.767237	-0.0220483	0.0740459	0.959117		-1.16701	-1.23714	0.201275	0.176378
-0.538507	-0.352998	0.134722	0.328469		-0.808664	-0.0657652	8.71102e-05	0.747443
0.43255	0.0967306	0.240244	0.79351		0.141918	-0.0572275	0.358369	0.711487
0.255043	-0.191905	0.300502	0.437864		0.79209	0.123381	0.0534772	0.763411
0.828051	0.259945	0.0684551	0.567966		0.14967	0.633884	0.694363	0.0973179
-0.263926	0.0519663	0.322318	0.846056		-0.526321	-0.748296	0.367773	0.20148
-0.273019	-0.135289	0.631595	0.813015		0.602975	-0.147897	0.259569	0.78236
0.0829474	-0.279828	0.838859	0.494892		-0.261308	-0.349248	0.544283	0.418677
-0.0222401	-0.106569	0.969454	0.855082		-0.205031	0.0889793	0.304639	0.656371
0.460159	-0.0413298	0.133972	0.893181		-0.474687	-0.130572	0.547978	0.868189
1.54321	-0.124012	0.00511492	0.821418		-0.179024	-0.286847	0.531456	0.314298
-0.766745	0.642446	0.0218896	0.0555104		-0.155746	-0.0281619	0.613841	0.926999
0.217998	1.22731	0.656696	0.0132933		1.09797	0.285566	0.00709058	0.479901
-0.206181	-0.1761	0.683544	0.728919		0.386537	-0.0226722	0.355691	0.956598
0.0518255	-0.267921	0.898993	0.513825		0.86217	0.517619	0.259144	0.49615
-0.450953	-0.260254	0.523263	0.713781		0.208235	-0.256466	0.454416	0.355056
-0.607196	0.659541	0.0702474	0.0504453		-0.0451361	-0.666442	0.943942	0.297609
-0.0335373	0.0219861	0.870623	0.915362		-0.0810797	-0.0455144	0.815188	0.895192
-0.88428	-0.0512341	0.053998	0.91125		0.504796	-0.180825	0.115628	0.570899
-0.314368	-0.496453	0.780132	0.660707		0.570934	0.0663455	0.291619	0.902002
-0.170173	-0.0691294	0.355788	0.708606		-0.0587613	-0.10187	0.892996	0.814889
-0.683104	-0.0979614	0.0304967	0.756581		0.274085	0.0217511	0.646306	0.970829
0.0193225	-0.409636	0.992655	0.84591		0.847523	0.179978	0.0400688	0.660684
-0.387351	-0.489267	0.437508	0.32891		1.06031	0.011687	0.061508	0.98345
-0.540119	-0.334736	0.203137	0.43189		0.378838	0.404121	0.399949	0.367371
0.70154	2.04062	0.845038	0.571893		0.982056	-0.198677	0.00387378	0.555201
-0.764148	-0.573457	0.325064	0.461953		0.314235	-0.679632	0.552193	0.19716
1.17721	0.138443	0.0342432	0.803578		-0.145308	0.162912	0.72033	0.686959
0.385818	-0.358857	0.417654	0.452814		-0.687507	-0.133503	0.000156614	0.456736
-0.338715	0.373362	0.237065	0.194446		0.407099	0.0652976	0.286331	0.863568
0.854167	-1.06323	0.300025	0.199116		-0.189872	-0.16945	0.62981	0.665825
-0.128848	-0.153016	0.78308	0.744756		0.603032	-0.333842	0.225792	0.500485
-0.228553	-0.101831	0.130917	0.502199		0.221802	0.198261	0.472568	0.519133
-0.902855	-0.489061	0.334029	0.602143		-0.014484	-0.383454	0.978598	0.475966
-0.984072	-0.342034	0.232547	0.679199		0.358359	0.134127	0.368474	0.735276
-0.296084	-1.34283	0.715398	0.100246		0.615763	-0.625395	0.516556	0.508573
-0.445033	0.121261	0.465308	0.842908		0.52393	0.0254361	0.00656581	0.894261
-0.407318	0.244431	0.372437	0.593912		0.581586	0.433873	0.354692	0.488336
0.290335	-0.177974	0.318696	0.542568		0.127736	-0.00928355	0.672051	0.975369
-0.172779	0.304637	0.765655	0.600801		-0.545539	0.22274	0.20675	0.604729
0.166508	0.180592	0.627923	0.597744		0.589709	0.213987	0.300013	0.705766
-1.22846	0.362518	0.0281337	0.514133		-0.176951	-0.335421	0.771218	0.58025
0.132793	0.883069	0.66116	0.003631		-0.726016	0.146249	0.0586489	0.701821
0.309276	0.0867532	0.115493	0.657094		-0.0891405	-0.360163	0.876331	0.528164
0.126519	0.170854	0.484044	0.34293		-0.168089	-0.0457221	0.783176	0.940126
0.0550608	0.105693	0.734956	0.514271		0.43437	-0.102607	0.195117	0.758582
0.187297	0.00157894	0.71503	0.997535		0.181405	-0.619988	0.639238	0.108353
-0.499595	1.20806	0.358656	0.0263117		1.34334	-0.665546	0.016867	0.233819
-0.20781	0.126738	0.445369	0.640259		-1.04486	1.03695	0.124401	0.125974
1.44331	1.30987	0.155887	0.195976		0.422905	0.332982	0.364024	0.473203
0.180877	-0.0788286	0.694738	0.863674		-0.587965	0.60204	0.109014	0.0996591
-0.326983	-0.367887	0.384892	0.326485		1.09191	-0.95465	0.0136729	0.0304086
-0.0731848	0.446244	0.875734	0.338786		0.32222	0.0227015	0.462019	0.958519
-1.61328	0.443951	0.0070065	0.454154		0.0777017	-0.113417	0.825493	0.746753
-0.471399	0.555349	0.315209	0.235065		-0.44869	0.164996	0.00653305	0.314006
-0.123121	0.871533	0.856295	0.198684		0.398227	0.0304831	0.254996	0.930282
0.712263	0.109876	0.0530039	0.763859		-0.548477	0.092518	0.157971	0.810935
-0.320036	0.117107	0.270678	0.685542		0.0259758	-0.133188	0.927593	0.640149
0.100528	-0.116966	0.618949	0.561826		0.679535	-0.431332	0.119495	0.321026
-1.07364	0.467571	0.00380239	0.204177		0.0915545	-0.22601	0.833497	0.602604
0.83956	-0.224017	0.0147529	0.512549		1.07312	1.31257	0.255299	0.166059
-0.307316	0.145898	0.331812	0.64396		0.242349	0.513459	0.450316	0.111886
0.828099	-0.0664073	0.0585112	0.8788		0.423984	0.0967627	0.234602	0.78673
0.598305	-0.755437	0.344697	0.231797		0.269207	-0.00173271	0.413169	0.995811
0.196291	0.123229	0.560714	0.714186		0.128303	-0.038577	0.627269	0.884356
0.295867	-0.000241954	0.0900238	0.998889		-0.92654	-0.111482	0.131179	0.856117
0.496853	-0.37973	0.204192	0.330367		1.49026	-0.232108	0.0103204	0.688749
1.19309	-0.605493	0.0902275	0.387951		0.392036	0.104937	0.401871	0.823034
-0.210105	-0.213439	0.46111	0.45286		1.46393	0.393748	0.059682	0.612709
3.87401	-1.14988	0.000725423	0.310946		1.69732	1.73306	0.0961813	0.0906908
-0.376749	-0.196501	0.412654	0.668254		0.723137	0.920365	0.172559	0.0841429
0.493928	-0.316221	0.0814277	0.262769		0.35904	0.639141	0.563042	0.305527
-0.0853021	-0.622723	0.89791	0.34799		-0.346698	0.504641	0.604341	0.452655
0.0549646	0.345756	0.896298	0.411275		1.57645	0.396962	0.00285736	0.450506
1.4874	-0.529395	0.0277493	0.43087		-1.29334	1.32979	0.164689	0.154792
-0.510011	-0.524486	0.347605	0.332855		1.97422	0.731771	0.000705953	0.20643
-0.0329513	-0.0758908	0.959488	0.906627		0.467388	0.0319223	0.517768	0.96489
0.681859	-0.422617	0.0871057	0.287098		0.906059	0.532373	0.0543527	0.258967
-0.142745	-0.0309728	0.64693	0.920617		1.05982	1.20456	0.174688	0.124609
0.14788	-0.65235	0.672647	0.0622694		-0.485145	0.3663	0.0665888	0.167083
1.67465	-0.0678898	0.000151613	0.876385		0.756806	-0.132223	0.000702135	0.550804
0.930815	-0.860636	0.072257	0.0955475		0.307539	-0.0919432	0.122591	0.644944
-1.00325	0.355708	0.209298	0.656739		0.0896485	0.489206	0.774062	0.119592
-0.00985373	-0.547332	0.981572	0.20086		1.25523	1.2858	0.0769616	0.0711959
-0.936271	-1.9402	0.211009	0.00994429		2.54735	3.0146	0.108041	0.0584486
-1.77042	0.799469	0.000767332	0.127243		-0.150519	-0.232041	0.299652	0.111797
-0.522784	-0.394342	0.178392	0.310701		0.347548	0.421335	0.766385	0.718673
-0.301578	-0.664005	0.523386	0.161265		0.646701	0.590485	0.171685	0.211752
-0.289601	-0.0957801	0.379667	0.770398		0.126396	-0.834949	0.803455	0.10132
0.167916	-0.299112	0.674708	0.453017		0.559471	0.127066	0.332057	0.825395
-0.300903	-0.141296	0.532046	0.76825		0.920536	-0.0450314	0.276453	0.957465
0.156305	-0.384018	0.727557	0.390363		0.0435488	0.831155	0.973923	0.532842
0.0495571	-0.26327	0.862385	0.355485		1.49602	1.63411	0.321192	0.278583
0.129507	-0.127839	0.716551	0.718975		1.55164	0.830408	0.14427	0.433525
0.136739	-0.240421	0.655028	0.430421		1.02066	0.710512	0.345104	0.510681
-0.190567	-0.448142	0.790926	0.531456		0.323734	-0.809841	0.50038	0.0928279
-0.118154	-0.0707364	0.525119	0.702435		1.55288	0.078785	0.054858	0.921996
-1.00867	-0.474478	0.00482719	0.181268		-0.0766601	-0.262984	0.74204	0.259492
-0.511774	-0.413195	0.369752	0.467102		0.351898	-0.458801	0.663245	0.570222
-0.101007	-0.493403	0.860732	0.389788		-0.388294	-0.0401557	0.106835	0.867067
0.262962	-0.60974	0.47178	0.0944261		0.439431	-0.0545944	0.160445	0.861179
0.239237	-0.196884	0.408601	0.494677		-0.226707	0.0433459	0.567097	0.912808
-0.124629	0.00943498	0.387583	0.94765		0.187598	0.846147	0.875799	0.481029
-0.559143	0.32553	0.116053	0.358172		0.506952	-0.468964	0.0477694	0.0667323
-0.0957378	-0.23239	0.853448	0.652796		0.252391	1.01616	0.750122	0.199846
0.657464	-0.586964	0.149969	0.197071		-0.240948	-0.29137	0.467295	0.379053
0.824406	-0.308511	0.0637064	0.485598		0.0507724	0.296612	0.922159	0.567841
-0.519501	-0.0529722	0.218009	0.899625		0.546988	0.0202694	0.0493111	0.941715
-0.807751	0.125569	0.0858022	0.788408		0.0518665	0.246378	0.862592	0.410783
0.625625	0.405778	0.365525	0.55582		0.511664	0.276223	0.153611	0.440234
0.831531	0.017215	0.0150033	0.959579		1.19295	-0.316334	0.0228633	0.544472
1.31398	0.0641218	0.00160231	0.876581		0.19221	0.719028	0.710966	0.165836
0.178472	-0.417089	0.761148	0.476051		-0.0507912	0.36721	0.935687	0.559374
-0.0732246	-0.256297	0.8398	0.477822		0.409803	0.0301375	0.252475	0.932808
-0.182441	0.231602	0.800593	0.747656		1.7796	0.902035	9.75292e-05	0.0462881
-0.279907	-0.0761431	0.280739	0.768303		-0.37632	-0.266856	0.285019	0.44778
0.0524052	0.0514834	0.920592	0.921717		-0.0265361	-0.186391	0.812849	0.0966578
0.148949	0.320396	0.592977	0.248863		-0.282603	-0.251811	0.136548	0.184118
-0.0527424	0.0149139	0.935477	0.981674		0.222718	-0.0423325	0.44643	0.884785
0.217554	-0.846461	0.564444	0.0248097		-0.0155935	0.162175	0.94749	0.493124
1.0445	0.652572	0.0270037	0.164984		0.0391396	0.634676	0.930631	0.158278
-1.21595	-0.420413	0.0311154	0.455978		-0.0116586	0.271571	0.958315	0.22347
-0.288933	-0.15949	0.394885	0.639775		0.557217	0.00928492	0.0271718	0.970402
0.546447	-0.146733	0.0155972	0.515429		-1.01654	-0.833961	0.234253	0.326873
0.523476	1.25103	0.452955	0.0748123		0.487768	0.35407	0.0880265	0.213141
-0.230499	-0.256467	0.562439	0.520961		1.05757	-0.921007	0.186319	0.24757
1.12308	1.62711	0.197598	0.0634809		1.11111	-0.701671	0.00201271	0.049174
1.1339	0.674356	0.235134	0.481472		1.29308	-0.591866	0.0833736	0.425238
-0.226825	0.139143	0.593041	0.743972		-0.112391	-0.114245	0.839318	0.836001
1.95108	0.84018	0.0781848	0.448793		-0.134661	-0.622834	0.702409	0.0765669
-0.653561	-0.611626	0.162681	0.193026		2.72319	-1.32337	0.00170389	0.123591
0.39511	-0.220276	0.47327	0.690349		-0.103519	-0.412671	0.711644	0.139466
0.866284	0.535349	0.154425	0.380107		-0.185554	0.132653	0.334857	0.488512
0.551776	-0.622682	0.469952	0.416763		-0.278755	0.0344541	0.0504345	0.807596
0.506966	0.750181	0.351664	0.170292		-0.0390856	0.12448	0.856177	0.562174
-0.189649	-0.42075	0.710631	0.412568		-0.188992	-1.12094	0.766909	0.0780929
0.319528	0.67416	0.509759	0.166604		0.158811	0.551811	0.574684	0.0509157
1.21352	0.924797	0.110524	0.225257		0.0873286	0.345848	0.858747	0.47935
-0.0476227	0.390246	0.915726	0.388121		-0.343949	0.454836	0.362854	0.227251
-0.804934	-0.84934	0.225263	0.200719		0.187551	0.352582	0.516951	0.221675
-0.0807749	-0.212989	0.659374	0.245784		0.203337	0.635762	0.726983	0.273499
0.577408	-0.530643	0.26342	0.303838		0.740466	-0.439576	0.0234722	0.175777
0.799817	0.324558	0.331375	0.693092		0.0366579	0.106157	0.894031	0.69858
0.169519	0.355579	0.612078	0.287944		-0.613676	0.390416	0.0830969	0.267669
0.854925	1.54637	0.293527	0.0582368		0.466022	0.24657	0.330801	0.60525
-0.775471	-0.977565	0.515175	0.412053		1.36795	0.297807	0.000987687	0.467916
2.36696	0.554189	0.0366578	0.622652		0.339031	0.193743	0.394998	0.625412
-1.06927	0.0311099	0.213751	0.971077		0.501744	0.16398	0.325389	0.746767
0.742274	-0.159863	0.150595	0.756202		-0.00941829	-0.49708	0.966178	0.0252257
0.327397	-0.0334165	0.582879	0.955272		0.402791	0.486553	0.369555	0.276647
0.20854	0.548344	0.629492	0.205357		-0.204132	0.188735	0.241092	0.27646
0.205804	-0.072324	0.529987	0.825211		-0.0537138	-0.0361788	0.786269	0.854509
0.235589	0.187691	0.143866	0.243672		0.736819	0.166836	9.04216e-05	0.366584
0.0138077	-0.45135	0.936483	0.00946156		0.0978908	0.255536	0.846099	0.609559
-0.364979	0.482785	0.329623	0.197032		0.55265	0.523771	0.326101	0.348101
-0.359902	0.0556973	0.173473	0.832805		-0.619305	-0.241348	0.0115541	0.319267
0.101664	-0.00710443	0.76109	0.983032		0.548752	-0.322979	0.054199	0.252515
0.126066	0.113421	0.771313	0.793518		0.832888	0.283602	0.00232553	0.293093
0.129794	0.806952	0.765572	0.0641588		0.325184	1.24207	0.622283	0.0584424
0.145033	0.304532	0.631391	0.313576		0.706055	1.13839	0.251465	0.0627215
-0.452043	-0.150211	0.471225	0.810556		0.268354	0.126009	0.365356	0.66815
-0.336607	-0.225639	0.246395	0.436493		3.76018	1.14058	1.15463e-10	0.0429368
0.729306	-0.898594	0.104088	0.0452312		0.816735	0.494884	0.00441682	0.080958
-0.493085	-0.0449995	0.159628	0.897644		0.385403	0.23888	0.0533335	0.226559
-0.0301074	0.385208	0.926918	0.240606		0.0248627	0.112478	0.884212	0.506708
-0.424864	0.337183	0.447607	0.546293		-0.62015	0.106354	0.00176022	0.586145
-0.733855	0.356209	0.131636	0.463323		0.129002	0.166841	0.696723	0.611374
-0.24486	0.618847	0.625358	0.217193		0.825414	0.310235	0.187447	0.61709
-0.856849	-0.0745284	0.0426815	0.859538		0.365145	0.169552	0.124038	0.47463
0.281702	-0.0973978	0.0725535	0.533516		-0.188261	0.0235851	0.711906	0.963104
-1.53729	0.736731	0.001223	0.117434		-0.643966	-0.416282	0.00953429	0.0929467
-0.0298134	-0.881671	0.959334	0.130548		-0.0985897	-0.278901	0.784714	0.439913
-0.766784	0.410627	0.0135004	0.182555		0.255985	-0.2912	0.606219	0.557725
1.69007	-0.306085	0.010603	0.640484		0.867966	0.0301952	0.00940972	0.927686
-0.0670935	-0.93797	0.931555	0.228326		1.09394	-0.282559	0.00327945	0.445051
1.02571	0.937219	0.149676	0.186017		0.551091	0.611045	0.0175541	0.0085324
0.187835	-0.443253	0.712418	0.382528		-0.137295	-0.430663	0.605379	0.105746
-0.41452	0.0920593	0.126701	0.733011		-1.20682	-0.279091	0.000269804	0.395403
-1.33774	-1.14157	0.0253296	0.0551138		0.497611	0.191324	0.0435133	0.436606
-0.8186	0.317818	0.136071	0.560651		-0.842313	-0.240452	0.141359	0.674228
-0.811811	-0.226129	0.00258581	0.396312		-0.126614	-0.714803	0.686121	0.0230381
0.0339204	0.10296	0.909225	0.728276		2.58442	1.17763	1.40728e-06	0.0259568
0.765919	-0.257218	0.0658129	0.534108		-0.010868	-0.0428557	0.95839	0.837036
0.796757	0.606234	0.422871	0.540303		0.0793821	0.0411528	0.747974	0.867729
0.217171	-0.0001885	0.582024	0.999617		0.0858625	-0.0491839	0.58021	0.751403
-0.485495	-0.767034	0.127061	0.0158008		0.0933738	0.207078	0.645498	0.308026
0.632582	1.3665	0.18823	0.00451886		0.526202	0.143774	0.0963739	0.649088
0.642228	0.865782	0.0952129	0.0241873		-0.797849	-0.522515	0.0190854	0.124023
0.217507	0.0885402	0.495316	0.780431		-0.543086	-0.0333485	0.00705382	0.867946
0.02467	0.716497	0.965653	0.209832		0.371769	-0.309299	0.279108	0.367862
-0.288138	0.185843	0.0773925	0.252124		0.911534	0.102147	0.000200584	0.673497
-0.459009	0.00176272	0.267153	0.996569		0.599759	0.246546	0.0502362	0.41916
0.0732185	0.492174	0.882138	0.315391		-0.00188558	-0.134578	0.991475	0.445202
-0.378712	0.435539	0.634047	0.581034		-0.268016	-0.385727	0.656488	0.521546
0.365342	0.237809	0.167629	0.364855		-0.12102	0.34338	0.680927	0.243017
-0.506667	-0.497081	0.0642137	0.0671774		-0.112647	0.374286	0.56603	0.0567421
1.05894	0.808431	0.0416923	0.116588		0.173186	-0.331949	0.790634	0.610362
-0.400912	0.141554	0.138744	0.597722		0.570886	0.0619749	0.0497488	0.830626
0.00697983	0.115609	0.970497	0.536978		1.95527	-0.108214	0.000102693	0.827743
0.287438	-0.715277	0.369252	0.0247243		0.217832	0.0921942	0.28762	0.651976
1.16059	-0.218181	0.0319531	0.68343		-0.0236129	-0.0332502	0.901078	0.860851
0.665851	0.40051	0.00243935	0.0649902		0.419571	0.124396	0.028263	0.513521
0.82195	0.219845	0.000160301	0.30427		-0.333125	-0.164622	0.0497795	0.330583
-0.241195	0.0558516	0.0169293	0.575726		-0.351292	-0.0483488	0.468754	0.920424
-0.249498	-0.0400136	0.207969	0.839824		0.591583	0.396916	0.015044	0.10273
-1.7754	-0.144173	5.96814e-05	0.74165		1.03182	-1.21343	0.376471	0.299195
-0.393932	-0.0826356	0.195911	0.785972		-0.632907	0.627014	0.0175521	0.0188207
-0.302986	0.331533	0.280833	0.238159		0.0328881	0.395584	0.880647	0.0719422
0.280299	0.323845	0.298509	0.229921		0.252755	-0.4774	0.314014	0.0580202
-0.0307535	-0.551967	0.905158	0.0330836		0.655413	-0.339587	0.0659279	0.340778
-1.12511	-0.305182	0.000298835	0.322536		-0.112248	0.0869187	0.806199	0.849578
0.999341	-0.0761215	0.0761533	0.892327		0.502471	-0.296825	0.0847129	0.308727
-0.310284	-0.316097	0.223639	0.215207		0.0161462	-0.370219	0.962769	0.285623
0.237984	0.231069	0.105309	0.115859		0.539277	-0.477071	0.0446945	0.0760742
0.138152	-0.191131	0.663523	0.547389		0.0824594	-0.15092	0.801095	0.645316
0.255066	-0.397194	0.460389	0.2507		0.112398	-0.32572	0.562672	0.0944793
-0.523862	-0.116316	0.0722173	0.68919		0.614902	-0.664146	0.336358	0.299946
0.315741	-0.560571	0.362433	0.106417		-0.0276215	-0.045959	0.887754	0.814632
0.469369	0.156758	0.406042	0.781356		0.60114	-0.0295109	0.133082	0.941236
0.829762	0.101504	0.00191215	0.702338		0.181935	0.190996	0.307948	0.285313
0.708088	0.109968	0.0113846	0.693067		-0.168535	0.202307	0.335398	0.248454
0.87813	0.622881	0.120893	0.270131		0.467291	-0.356743	0.11479	0.229094
-0.77823	0.633029	0.018746	0.0551941		0.311313	-0.566646	0.599342	0.339951
0.207088	0.200518	0.19932	0.213237		-1.03167	-0.286406	0.21759	0.734358
-0.198743	0.625743	0.437327	0.0146923		0.370966	-0.107069	0.0770525	0.61262
0.417899	0.3017	0.194922	0.348407		0.174346	-0.151483	0.594389	0.646736
-0.10493	-0.0220242	0.822083	0.962298		-0.139308	-0.0288118	0.630245	0.921431
0.370542	-0.567489	0.456249	0.253399		0.0129699	-0.150993	0.98273	0.802885
-0.706265	-0.319775	0.110959	0.469203		0.0600027	-0.655638	0.896766	0.160709
-1.08187	0.326328	0.0109373	0.441874		-0.0921515	-0.286197	0.817134	0.476985
0.996968	0.120443	0.145675	0.860526		-0.397551	0.291613	0.376979	0.520835
1.06523	0.64568	0.216674	0.454444		0.22988	-0.489919	0.715913	0.442457
-0.0645861	-0.371112	0.787652	0.122831		-0.0354548	-0.370672	0.904058	0.212356
0.304837	-0.23021	0.504911	0.61513		0.91459	0.155249	0.00835512	0.656144
0.14885	0.202268	0.681741	0.578019		-0.312307	-0.570538	0.165141	0.0122401
-0.412033	-0.0739768	0.216276	0.824447		-0.524727	-0.0115736	0.471415	0.987443
0.334443	0.489484	0.478778	0.300892		-0.116501	0.195462	0.725905	0.560197
0.439875	0.133408	0.307374	0.75714		0.0585314	0.204071	0.761105	0.294018
-0.773099	0.495327	0.0372213	0.185433		-0.0919719	0.100548	0.588045	0.557501
-0.0455211	-0.14566	0.932532	0.78845		-0.00521146	-0.0462077	0.969555	0.737486
-0.244885	-0.392828	0.748345	0.610245		-0.663073	0.098269	0.0450795	0.768097
-0.456406	-0.346935	0.112858	0.232256		-0.558257	-0.108265	0.0365725	0.687247
0.208376	0.422263	0.689171	0.422183		-0.139016	-0.276659	0.714369	0.470713
-0.49277	-0.148928	0.298178	0.755323
-0.184793	-0.246112	0.483405	0.355299
-0.234829	-0.273965	0.213921	0.151051
0.00831956	-0.0228869	0.964539	0.903576
-0.18284	0.229774	0.748929	0.690344
0.0118422	-0.023715	0.980779	0.961884
-0.0295226	-0.434135	0.939195	0.266868
-0.115353	0.127853	0.7881	0.767931
