# Supplementary material for: Reward uncertainty asymmetrically affects information transmission within the monkey fronto-parietal network
Source: Commun Biol. 2020 Oct 21;3:594. doi: 10.1038/s42003-020-01320-6 (PMC7578031; doi:10.1038/s42003-020-01320-6)
Supplement: Supplementary file 5 — Supplementary Data 3 [file 42003_2020_1320_MOESM5_ESM.xlsx]

## Sheet: dlPFC PSTHs
Time axis		EV negative				EV positive				Var negative				Var positive
		EV 3	EV 6	EV 9		EV 3	EV 6	EV 9		Var 0	Var 1	Var 4		Var 0	Var 1	Var 4
-0.0960167		0.0706065	0.0569052	0.0637915		-0.0120071	-0.0186952	-0.01258		-0.0832313	-0.0360682	0.0833931		0.0205464	-0.253402	-0.187081
-0.0859861		0.068447	0.057157	0.0636746		-0.0175599	-0.0278145	-0.0162987		-0.0578252	-0.0495975	0.0530191		-0.0178756	-0.242713	-0.153039
-0.0759554		0.0666415	0.0579028	0.0635691		-0.0235802	-0.0368148	-0.0201446		-0.0318527	-0.0640451	0.0173012		-0.0639501	-0.23566	-0.116958
-0.0659248		0.0653546	0.0590645	0.0635262		-0.0298257	-0.0453725	-0.0239936		-0.00601381	-0.0790691	-0.0239138		-0.115928	-0.235559	-0.081426
-0.0558942		0.0647334	0.0605569	0.0635832		-0.0360532	-0.0531812	-0.027685		0.0191494	-0.0940868	-0.0706437		-0.171458	-0.244702	-0.0488159
-0.0458635		0.0649042	0.0622876	0.0637445		-0.0420451	-0.0599755	-0.031032		0.0431808	-0.108377	-0.122605		-0.227832	-0.264205	-0.0210848
-0.0358329		0.0659635	0.0641554	0.0639726		-0.0476284	-0.0655521	-0.0338436		0.0656219	-0.121233	-0.179115		-0.282309	-0.294038	0.000359134
-0.0258022		0.0679653	0.0660511	0.0641911		-0.0526845	-0.0697854	-0.0359493		0.0859568	-0.132138	-0.23908		-0.332449	-0.333198	0.0146921
-0.0157716		0.0709045	0.0678642	0.064297		-0.0571521	-0.0726367	-0.0372231		0.103634	-0.140909	-0.301076		-0.376452	-0.379957	0.0216032
-0.00574095		0.074706	0.0694972	0.0641795		-0.0610254	-0.0741573	-0.0375983		0.118187	-0.14778	-0.363516		-0.413409	-0.432093	0.0211351
0.00428969		0.0792211	0.0708833	0.0637418		-0.0643483	-0.0744868	-0.037072		0.129426	-0.153396	-0.424845		-0.443455	-0.487095	0.0134873
0.0143203		0.0842371	0.0720053	0.0629187		-0.067207	-0.073847	-0.0356988		0.137661	-0.158701	-0.483748		-0.467753	-0.542305	-0.00115075
0.024351		0.0894989	0.0729063	0.0616911		-0.069719	-0.0725306	-0.0335783		0.14386	-0.164757	-0.539296		-0.488318	-0.595059	-0.0226743
0.0343816		0.0947383	0.0736888	0.0600924		-0.0720212	-0.0708842	-0.0308429		0.149683	-0.172512	-0.591002		-0.507663	-0.642856	-0.0510141
0.0444123		0.0997071	0.074497	0.0582069		-0.0742544	-0.0692834	-0.0276473		0.157346	-0.182579	-0.638756		-0.528353	-0.68359	-0.0859761
0.0544429		0.104204	0.0754848	0.0561594		-0.0765472	-0.0680992	-0.0241635		0.169314	-0.195062	-0.682662		-0.552513	-0.715837	-0.127025
0.0644735		0.108094	0.0767758	0.0540964		-0.0789992	-0.0676585	-0.0205778		0.187886	-0.209475	-0.722813		-0.581417	-0.739135	-0.173094
0.0745042		0.111311	0.0784243	0.0521608		-0.0816655	-0.0682011	-0.017086		0.214758	-0.224753	-0.759069		-0.615227	-0.754187	-0.222507
0.0845348		0.113854	0.0803875	0.0504634		-0.084545	-0.0698432	-0.0138845		0.250662	-0.239371	-0.790913		-0.652974	-0.762885	-0.273051
0.0945655		0.115768	0.0825181	0.0490562		-0.087574	-0.0725522	-0.0111536		0.295159	-0.251531	-0.817446		-0.692776	-0.768119	-0.322211
0.104596		0.117126	0.0845785	0.0479142		-0.0906281	-0.0761416	-0.00903468		0.346638	-0.259418	-0.837532		-0.73226	-0.773356	-0.367517
0.114627		0.118006	0.0862752	0.0469296		-0.0935327	-0.0802883	-0.0076059		0.402514	-0.261459	-0.850095		-0.769097	-0.782062	-0.406911
0.124657		0.118472	0.0873052	0.0459206		-0.0960845	-0.0845702	-0.00686013		0.459568	-0.256588	-0.854497		-0.801505	-0.797081	-0.439059
0.134688		0.118565	0.0874038	0.0446537		-0.0980796	-0.0885183	-0.00669253		0.514383	-0.244448	-0.850898		-0.828613	-0.820089	-0.463505
0.144719		0.118295	0.0863835	0.0428733		-0.0993464	-0.0916741	-0.00690154		0.563765	-0.225515	-0.840509		-0.850559	-0.85125	-0.480654
0.154749		0.117635	0.0841561	0.0403332		-0.0997747	-0.0936415	-0.00720539		0.605099	-0.201099	-0.825641		-0.868317	-0.88912	-0.491581
0.16478		0.116528	0.0807342	0.0368226		-0.0993351	-0.094126	-0.00727267		0.636561	-0.173241	-0.809493		-0.883288	-0.930828	-0.497719
0.174811		0.114891	0.0762153	0.0321829		-0.0980827	-0.0929572	-0.00676249		0.657196	-0.144479	-0.795699		-0.896768	-0.972472	-0.500513
0.184841		0.11263	0.0707535	0.0263155		-0.0961437	-0.090092	-0.00536688		0.666838	-0.117573	-0.787707		-0.909454	-1.00965	-0.501105
0.194872		0.109655	0.0645267	0.0191819		-0.093688	-0.0856034	-0.0028475		0.66594	-0.0951922	-0.788116		-0.921121	-1.03802	-0.500124
0.204903		0.105906	0.0577075	0.0108004		-0.0908947	-0.0796564	0.000940736		0.655359	-0.0796399	-0.79813		-0.930574	-1.05384	-0.497591
0.214933		0.101374	0.0504433	0.00124023		-0.0879217	-0.0724784	0.00604342		0.63616	-0.0726356	-0.817275		-0.935886	-1.05437	-0.492953
0.224964		0.0961135	0.042847	-0.00938447		-0.0848843	-0.0643271	0.0124182		0.609479	-0.0751656	-0.843442		-0.934844	-1.03816	-0.485197
0.234994		0.0902534	0.0349999	-0.0209222		-0.0818495	-0.0554627	0.0199608		0.576479	-0.0874029	-0.873269		-0.925492	-1.00517	-0.473017
0.245025		0.0839831	0.0269617	-0.0331946		-0.0788408	-0.0461265	0.0285371		0.538371	-0.10869	-0.902779		-0.906597	-0.956733	-0.454983
0.255056		0.0775311	0.0187849	-0.0460093		-0.0758506	-0.03653	0.0380154		0.496491	-0.137587	-0.928116		-0.877923	-0.895323	-0.429713
0.265086		0.0711325	0.0105276	-0.059174		-0.0728499	-0.0268511	0.0482879		0.452363	-0.171978	-0.946229		-0.840248	-0.824252	-0.39601
0.275117		0.064995	0.00226293	-0.072509		-0.0697932	-0.0172379	0.0592785		0.407728	-0.209258	-0.955344		-0.795128	-0.747236	-0.353004
0.285148		0.0592722	-0.00592024	-0.0858546		-0.0666173	-0.00781264	0.0709358		0.364509	-0.246569	-0.95516		-0.744488	-0.667966	-0.30029
0.295178		0.0540501	-0.0139233	-0.0990719		-0.0632377	0.00132651	0.0832121		0.324701	-0.281094	-0.946731		-0.690164	-0.589751	-0.238062
0.305209		0.0493507	-0.0216513	-0.112038		-0.0595498	0.0101086	0.0960376		0.290225	-0.310355	-0.932116		-0.633504	-0.515297	-0.167245
0.31524		0.0451482	-0.0290298	-0.124637		-0.0554393	0.0184966	0.109295		0.262749	-0.3325	-0.913879		-0.575136	-0.446653	-0.0895611
0.32527		0.0413935	-0.0360198	-0.136752		-0.0508011	0.0264933	0.122805		0.243542	-0.346517	-0.894566		-0.514926	-0.385289	-0.00751047
0.335301		0.0380363	-0.0426276	-0.148262		-0.0455652	0.034141	0.136325		0.233372	-0.352355	-0.876274		-0.452151	-0.33225	0.0757893
0.345331		0.0350403	-0.048903	-0.159042		-0.0397189	0.0415119	0.149561		0.232475	-0.350914	-0.860385		-0.38582	-0.288297	0.156905
0.355362		0.0323863	-0.0549286	-0.168972		-0.0333191	0.048687	0.162199		0.240595	-0.34389	-0.847495		-0.315097	-0.253968	0.232499
0.365393		0.0300666	-0.0607983	-0.177947		-0.0264888	0.0557292	0.173933		0.257071	-0.333495	-0.837528		-0.239734	-0.229546	0.299781
0.375423		0.0280735	-0.0665927	-0.185889		-0.0193987	0.0626556	0.184498		0.280946	-0.322082	-0.829971		-0.160435	-0.214952	0.356894
0.385454		0.02639	-0.0723564	-0.192755		-0.0122386	0.069417	0.193689		0.311066	-0.311744	-0.824154		-0.0790687	-0.209638	0.403149
0.395485		0.0249857	-0.0780834	-0.198541		-0.0051886	0.0758918	0.201366		0.346147	-0.303967	-0.819494		0.00132632	-0.212524	0.439036
0.405515		0.02382	-0.0837146	-0.203284		0.00160127	0.0818963	0.207455		0.384819	-0.299405	-0.815645		0.0767701	-0.222043	0.466006
0.415546		0.0228503	-0.0891468	-0.207055		0.00801794	0.087212	0.211923		0.425656	-0.297817	-0.812523		0.142788	-0.236273	0.486077
0.425577		0.0220414	-0.094252	-0.209951		0.0139783	0.091622	0.214768		0.46723	-0.298196	-0.810235		0.194994	-0.253142	0.50135
0.435607		0.0213724	-0.0989006	-0.212092		0.0194135	0.0949518	0.215999		0.508206	-0.299033	-0.808936		0.229704	-0.270648	0.513552
0.445638		0.0208393	-0.102983	-0.2136		0.0242527	0.0971015	0.215626		0.547469	-0.29868	-0.808685		0.244453	-0.287073	0.5237
0.455669		0.0204526	-0.106424	-0.214596		0.0284132	0.0980642	0.213668		0.584271	-0.29571	-0.809343		0.238306	-0.301148	0.531959
0.465699		0.0202348	-0.109192	-0.215184		0.0318024	0.0979239	0.210158		0.618331	-0.289219	-0.81055		0.211928	-0.31218	0.537696
0.47573		0.0202174	-0.111293	-0.215448		0.0343293	0.0968348	0.205162		0.649852	-0.279001	-0.811768		0.167398	-0.320121	0.539707
0.48576		0.0204417	-0.112763	-0.21544		0.035921	0.0949851	0.198795		0.679422	-0.265563	-0.812376		0.107856	-0.325574	0.536543
0.495791		0.0209614	-0.113657	-0.215186		0.036539	0.0925578	0.191226		0.707818	-0.249979	-0.811774		0.0370549	-0.329715	0.526859
0.505822		0.0218445	-0.114038	-0.214688		0.0361865	0.0896956	0.182679		0.735765	-0.233615	-0.809454		-0.0410881	-0.33414	0.509717
0.515852		0.0231736	-0.113966	-0.213929		0.0349081	0.0864818	0.173417		0.763722	-0.21777	-0.805001		-0.122872	-0.340626	0.484764
0.525883		0.0250385	-0.113495	-0.21288		0.0327806	0.0829389	0.163717		0.791784	-0.203335	-0.798032		-0.205095	-0.35088	0.452283
0.535914		0.0275237	-0.112669	-0.2115		0.0299014	0.0790455	0.153842		0.819724	-0.190526	-0.788072		-0.285222	-0.366297	0.413096
0.545944		0.0306911	-0.111521	-0.209741		0.0263792	0.0747644	0.144015		0.847176	-0.178793	-0.774418		-0.361446	-0.387793	0.368368
0.555975		0.0345621	-0.110068	-0.207546		0.0223304	0.0700732	0.134398		0.87388	-0.166896	-0.756049		-0.432645	-0.415742	0.319361
0.566006		0.0391049	-0.108315	-0.204846		0.0178803	0.0649887	0.125085		0.899905	-0.153167	-0.731617		-0.498254	-0.449989	0.267198
0.576036		0.0442325	-0.106244	-0.201564		0.0131681	0.0595777	0.116103		0.925736	-0.135859	-0.699598		-0.558096	-0.48992	0.212687
0.586067		0.0498112	-0.103825	-0.197621		0.00834856	0.0539529	0.107423		0.952185	-0.113491	-0.658568		-0.612179	-0.534545	0.156246
0.596097		0.0556798	-0.101012	-0.192941		0.00358848	0.0482549	0.0989771		0.980119	-0.0851205	-0.607603		-0.660531	-0.582562	0.0979315
0.606128		0.0616732	-0.0977598	-0.187467		-0.000945137	0.0426258	0.0906732		1.01009	-0.0504586	-0.546692		-0.70308	-0.632407	0.0375546
0.616159		0.0676441	-0.0940289	-0.181171		-0.00510277	0.0371807	0.0824164		1.04198	-0.00985517	-0.477063		-0.739614	-0.682301	-0.0251405
0.626189		0.0734753	-0.0898034	-0.174066		-0.00877264	0.0319832	0.0741279		1.07472	0.0358149	-0.401305		-0.769791	-0.730335	-0.0902854
0.63622		0.079082	-0.0851002	-0.166218		-0.0118985	0.0270305	0.0657631		1.10632	0.0852921	-0.323208		-0.793211	-0.77459	-0.157717
0.646251		0.0844015	-0.0799747	-0.157748		-0.014491	0.0222505	0.0573274		1.13402	0.137046	-0.247327		-0.809496	-0.813307	-0.226869
0.656281		0.089379	-0.0745201	-0.148829		-0.0166295	0.0175118	0.0488845		1.15473	0.189343	-0.178328		-0.818385	-0.845056	-0.296743
0.666312		0.0939527	-0.068859	-0.139672		-0.0184548	0.0126445	0.0405548		1.16551	0.240278	-0.120272		-0.819822	-0.868882	-0.365987
0.676343		0.0980467	-0.0631291	-0.130502		-0.0201521	0.00747054	0.0325011		1.16416	0.287823	-0.0759777		-0.814017	-0.884363	-0.433053
0.686373		0.101573	-0.0574639	-0.121525		-0.0219275	0.00183669	0.0249035		1.14953	0.329915	-0.0466012		-0.801483	-0.891585	-0.496434
0.696404		0.104447	-0.0519725	-0.112901		-0.0239809	-0.00435232	0.017927		1.12187	0.364601	-0.0315171		-0.783045	-0.891039	-0.554923
0.706435		0.106603	-0.0467209	-0.104719		-0.0264778	-0.011108	0.0116892		1.08274	0.390222	-0.0284869		-0.759806	-0.883469	-0.607846
0.716465		0.108021	-0.0417191	-0.0969872		-0.0295256	-0.0183434	0.00623796		1.03486	0.405579	-0.0340584		-0.733085	-0.869748	-0.655228
0.726496		0.10874	-0.036918	-0.0896433		-0.0331569	-0.0258745	0.00154327		0.981705	0.410036	-0.0440884		-0.70435	-0.85079	-0.697859
0.736526		0.108866	-0.032216	-0.0825755		-0.0373245	-0.0334358	-0.00249179		0.927028	0.403543	-0.0542814		-0.67515	-0.827551	-0.73723
0.746557		0.108573	-0.0274782	-0.0756561		-0.0419082	-0.0407118	-0.00600312		0.874384	0.386578	-0.0606569		-0.647067	-0.801075	-0.775366
0.756588		0.108079	-0.0225628	-0.0687753		-0.046733	-0.0473751	-0.00912648		0.826724	0.360051	-0.0598965		-0.621672	-0.772552	-0.814575
0.766618		0.107624	-0.0173508	-0.0618695		-0.0515928	-0.0531265	-0.0119562		0.786126	0.32521	-0.0495645		-0.600481	-0.743341	-0.857136
0.776649		0.107441	-0.0117735	-0.0549361		-0.0562763	-0.0577283	-0.0145113		0.753682	0.283586	-0.0282228		-0.58488	-0.714902	-0.90498
0.78668		0.107723	-0.00582897	-0.048034		-0.0605876	-0.0610262	-0.0167175		0.729535	0.236973	0.00452241		-0.576016	-0.688664	-0.959381
0.79671		0.108608	0.00041338	-0.041271		-0.0643574	-0.0629554	-0.0184097		0.713037	0.187434	0.0480107		-0.574662	-0.665839	-1.02068
0.806741		0.110167	0.00682292	-0.0347807		-0.0674463	-0.0635337	-0.0193548		0.702975	0.137278	0.100544		-0.581086	-0.647256	-1.0881
0.816772		0.112405	0.0132293	-0.0286977		-0.0697407	-0.0628441	-0.0192908		0.697841	0.0889987	0.159445		-0.594965	-0.633283	-1.15961
0.826802		0.115277	0.0194501	-0.0231337		-0.0711474	-0.0610123	-0.0179724		0.696104	0.0451518	0.221203		-0.615385	-0.623862	-1.232
0.836833		0.118705	0.0253176	-0.0181628		-0.0715911	-0.0581831	-0.0152156		0.69645	0.00819178	0.281747		-0.640952	-0.618656	-1.30106
0.846864		0.122592	0.0307003	-0.013816		-0.0710174	-0.0545003	-0.0109295		0.697985	-0.0197123	0.336878		-0.669984	-0.617277	-1.36196
0.856894		0.126833	0.0355145	-0.010087		-0.0694014	-0.0500898	-0.00513087		0.700348	-0.0368429	0.382837		-0.700755	-0.619497	-1.40979
0.866925		0.131319	0.0397264	-0.00694601		-0.0667553	-0.0450481	0.00206297		0.703742	-0.0420616	0.416922		-0.731725	-0.62539	-1.44017
0.876955		0.13594	0.0433458	-0.00435857		-0.0631326	-0.0394347	0.0104587		0.708865	-0.0348838	0.438039		-0.761683	-0.635329	-1.44988
0.886986		0.140574	0.0464151	-0.00230493		-0.0586212	-0.0332693	0.0198254		0.716753	-0.0155018	0.447024		-0.789765	-0.649837	-1.43732
0.897017		0.145089	0.0489954	-0.000794778		-0.0533269	-0.0265346	0.0299383		0.728565	0.0152347	0.446619		-0.815349	-0.669302	-1.40275

## Sheet: 7A PSTHs
Time axis		EV negative				EV positive				Var negative				Var positive
		EV 3	EV 6	EV 9		EV 3	EV 6	EV 9		Var 0	Var 1	Var 4		Var 0	Var 1	Var 4
-0.0960167		0.10398	0.0906522	0.106276		-0.00837034	-0.00923911	-0.00949963		0.0148412	-0.0361204	0.153767		-0.518732	-0.202927	-0.115706
-0.0859861		0.102022	0.0880467	0.103914		-0.0101658	-0.0135046	-0.0136508		-0.0061911	-0.135227	0.142457		-0.530367	-0.213671	-0.132588
-0.0759554		0.1001	0.0853889	0.101003		-0.0122306	-0.0177376	-0.0173539		-0.0334922	-0.230596	0.128907		-0.53139	-0.221837	-0.152598
-0.0659248		0.0983287	0.0826612	0.0974726		-0.0146615	-0.0218815	-0.0204325		-0.0652182	-0.316994	0.110646		-0.524725	-0.228248	-0.174619
-0.0558942		0.0967636	0.0798248	0.0932436		-0.0175268	-0.0259029	-0.0227806		-0.0989239	-0.390864	0.0846374		-0.513069	-0.234535	-0.196747
-0.0458635		0.0953893	0.0768063	0.0882449		-0.0208597	-0.0297952	-0.0243855		-0.132106	-0.45065	0.0476916		-0.498937	-0.243019	-0.216814
-0.0358329		0.0941286	0.0734912	0.0824272		-0.0246547	-0.0335753	-0.0253361		-0.162779	-0.496658	-0.00296977		-0.484801	-0.25641	-0.232994
-0.0258022		0.0928614	0.0697295	0.0757769		-0.0288699	-0.0372763	-0.0258151		-0.189913	-0.530549	-0.0691073		-0.47321	-0.277369	-0.244336
-0.0157716		0.0914469	0.0653546	0.0683218		-0.0334306	-0.0409327	-0.0260725		-0.213588	-0.554613	-0.150924		-0.466817	-0.308028	-0.251054
-0.00574095		0.0897454	0.0602126	0.0601303		-0.0382368	-0.0445629	-0.0263847		-0.234816	-0.571082	-0.246731		-0.468242	-0.349546	-0.254514
0.00428969		0.0876343	0.0541944	0.051304		-0.0431709	-0.0481529	-0.0270042		-0.255075	-0.58164	-0.352914		-0.479804	-0.401786	-0.256895
0.0143203		0.0850177	0.0472631	0.0419674		-0.0481063	-0.0516459	-0.0281111		-0.275682	-0.587253	-0.464256		-0.503174	-0.463171	-0.260634
0.024351		0.0818321	0.0394698	0.0322566		-0.0529137	-0.054943	-0.0297744		-0.297209	-0.588273	-0.574568		-0.539059	-0.530734	-0.267768
0.0343816		0.0780514	0.0309556	0.0223133		-0.0574667	-0.0579173	-0.031934		-0.319123	-0.584726	-0.677532		-0.587019	-0.600355	-0.279347
0.0444123		0.0736947	0.0219397	0.0122821		-0.0616458	-0.0604387	-0.0344054		-0.339748	-0.576617	-0.767595		-0.645459	-0.667149	-0.295031
0.0544429		0.068834	0.0126985	0.00231144		-0.0653413	-0.0624039	-0.0369069		-0.356593	-0.564127	-0.840749		-0.711816	-0.725938	-0.312981
0.0644735		0.0636009	0.0035406	-0.0074441		-0.0684586	-0.063764	-0.0391027		-0.366927	-0.547634	-0.895069		-0.782871	-0.771763	-0.330022
0.0745042		0.0581839	-0.00521611	-0.0168261		-0.0709244	-0.0645401	-0.0406506		-0.368445	-0.527562	-0.930921		-0.855109	-0.800377	-0.342068
0.0845348		0.0528163	-0.0132644	-0.0256795		-0.0726956	-0.0648233	-0.0412442		-0.359823	-0.504149	-0.950808		-0.925049	-0.808666	-0.344689
0.0945655		0.0477509	-0.0203229	-0.0338657		-0.0737675	-0.0647556	-0.0406424		-0.341016	-0.477231	-0.958908		-0.98948	-0.79498	-0.333729
0.104596		0.043229	-0.0261478	-0.0412783		-0.0741797	-0.0644976	-0.0386808		-0.313224	-0.44614	-0.960357		-1.04562	-0.759333	-0.305863
0.114627		0.0394486	-0.030543	-0.0478549		-0.0740165	-0.0641905	-0.0352688		-0.278579	-0.409784	-0.960415		-1.09119	-0.703441	-0.25903
0.124657		0.0365422	-0.0333693	-0.0535815		-0.0733998	-0.0639207	-0.0303784		-0.239656	-0.366882	-0.963618		-1.1245	-0.630583	-0.192697
0.134688		0.0345666	-0.0345511	-0.0584859		-0.0724758	-0.0636965	-0.0240298		-0.198962	-0.31631	-0.973054		-1.14446	-0.545293	-0.107943
0.144719		0.0335093	-0.0340801	-0.0626214		-0.0713972	-0.0634423	-0.0162825		-0.158536	-0.257464	-0.989876		-1.15071	-0.45289	-0.0073766
0.154749		0.0333052	-0.0320141	-0.0660467		-0.0703045	-0.0630085	-0.00723115		-0.119714	-0.190525	-1.01313		-1.14364	-0.358912	0.10511
0.16478		0.0338599	-0.0284692	-0.0688092		-0.0693105	-0.0621961	0.0029927		-0.0830474	-0.116583	-1.03991		-1.12442	-0.268531	0.224723
0.174811		0.0350726	-0.0236094	-0.0709373		-0.0684898	-0.060788	0.0142193		-0.0483338	-0.0375448	-1.06586		-1.09491	-0.186026	0.346277
0.184841		0.0368532	-0.0176322	-0.0724451		-0.0678754	-0.0585815	0.0262436		-0.0146894	0.044114	-1.08585		-1.05749	-0.114397	0.464773
0.194872		0.0391315	-0.0107573	-0.0733478		-0.067461	-0.0554149	0.0388354		0.019368	0.125734	-1.09477		-1.01483	-0.0551722	0.575997
0.204903		0.0418577	-0.00321702	-0.0736795		-0.0672079	-0.051186	0.0517573		0.0558176	0.204888	-1.08826		-0.969557	-0.00841922	0.677033
0.214933		0.0449963	0.00474833	-0.0735082		-0.0670543	-0.04586	0.0647855		0.0969806	0.279763	-1.06331		-0.923966	0.0270711	0.766582
0.224964		0.0485132	0.0128928	-0.0729394		-0.0669253	-0.0394688	0.0777298		0.145278	0.349416	-1.01855		-0.879749	0.0534743	0.845013
0.234994		0.0523613	0.0209667	-0.0721077		-0.0667428	-0.0321027	0.0904456		0.202902	0.413882	-0.954463		-0.837815	0.0735701	0.914099
0.245025		0.0564659	0.0287202	-0.0711581		-0.0664326	-0.0238979	0.102837		0.271432	0.474088	-0.873213		-0.798205	0.090383	0.976487
0.255056		0.0607133	0.0359108	-0.0702241		-0.0659311	-0.0150226	0.114847		0.351481	0.531609	-0.778481		-0.760131	0.106865	1.035
0.265086		0.0649475	0.0423145	-0.0694094		-0.0651885	-0.00566284	0.126445		0.442434	0.588297	-0.67511		-0.722116	0.125633	1.09195
0.275117		0.0689749	0.0477381	-0.0687791		-0.06417	0.00398811	0.137607		0.542343	0.645826	-0.568709		-0.68224	0.148758	1.14862
0.285148		0.0725791	0.0520316	-0.0683627		-0.0628553	0.0137385	0.148297		0.647995	0.705263	-0.465184		-0.638442	0.177608	1.20497
0.295178		0.0755429	0.0550963	-0.0681658		-0.0612353	0.0234036	0.158464		0.755132	0.766716	-0.370206		-0.588865	0.212751	1.25978
0.305209		0.0776744	0.0568882	-0.068185		-0.0593097	0.032809	0.168033		0.858783	0.829148	-0.288661		-0.532184	0.253946	1.31105
0.31524		0.0788321	0.0574152	-0.0684201		-0.0570841	0.0417934	0.176911		0.953681	0.890419	-0.224139		-0.467863	0.300235	1.35655
0.32527		0.0789447	0.056731	-0.0688784		-0.054571	0.0502107	0.184994		1.03472	0.947535	-0.178543		-0.396294	0.350151	1.39451
0.335301		0.0780212	0.0549252	-0.0695698		-0.0517928	0.0579323	0.192179		1.09746	0.997102	-0.151895		-0.318779	0.401996	1.42414
0.345331		0.0761505	0.0521143	-0.0704964		-0.0487872	0.0648503	0.198367		1.13857	1.03587	-0.142408		-0.23734	0.454143	1.44594
0.355362		0.07349	0.0484333	-0.0716387		-0.0456123	0.07088	0.20348		1.15636	1.0613	-0.146799		-0.154402	0.505282	1.46162
0.365393		0.0702471	0.0440306	-0.0729472		-0.0423498	0.0759635	0.207459		1.15102	1.07198	-0.160798		-0.0723916	0.554537	1.47374
0.375423		0.0666559	0.0390624	-0.0743423		-0.0391028	0.0800725	0.210272		1.12488	1.06787	-0.17973		0.00663809	0.601455	1.48503
0.385454		0.0629557	0.0336894	-0.0757247		-0.0359864	0.0832114	0.211922		1.08225	1.05034	-0.199078		0.0812737	0.645864	1.49758
0.395485		0.0593712	0.0280711	-0.0769963		-0.0331153	0.0854191	0.212444		1.02907	1.02188	-0.214915		0.150838	0.687655	1.51207
0.405515		0.0560987	0.0223603	-0.078085		-0.030587	0.0867689	0.211908		0.972252	0.985752	-0.224184		0.21529	0.726577	1.52728
0.415546		0.0532962	0.0166955	-0.0789695		-0.0284688	0.0873647	0.210418		0.918823	0.945471	-0.224833		0.27495	0.762068	1.54002
0.425577		0.051076	0.0111957	-0.0796946		-0.0267902	0.0873335	0.208104		0.875012	0.904341	-0.215845		0.330128	0.793164	1.54552
0.435607		0.0495007	0.00595482	-0.0803731		-0.0255436	0.086815	0.205113		0.845412	0.8651	-0.197218		0.380741	0.818483	1.53836
0.445638		0.0485786	0.00103974	-0.0811712		-0.0246941	0.085948	0.201599		0.832383	0.829727	-0.169912		0.425999	0.836265	1.51357
0.455669		0.0482634	-0.00351077	-0.0822798		-0.0241951	0.0848592	0.197712		0.835808	0.799445	-0.135759		0.464251	0.844463	1.46786
0.465699		0.0484565	-0.00768571	-0.0838772		-0.024004	0.0836527	0.193581		0.853258	0.774881	-0.0973172		0.493012	0.84088	1.40047
0.47573		0.0490154	-0.0115013	-0.0860915		-0.024095	0.0824053	0.189316		0.880504	0.756313	-0.0576364		0.509204	0.823385	1.31359
0.48576		0.0497667	-0.015	-0.0889717		-0.0244639	0.0811645	0.184993		0.912296	0.743912	-0.0199499		0.509555	0.790188	1.21213
0.495791		0.0505253	-0.0182481	-0.0924729		-0.0251233	0.0799492	0.180658		0.943202	0.737893	0.0126804		0.491124	0.740177	1.10292
0.505822		0.0511151	-0.0213303	-0.0964604		-0.0260918	0.0787513	0.176329		0.968365	0.738525	0.03771		0.451855	0.673233	0.993509
0.515852		0.0513906	-0.0243396	-0.100728		-0.0273793	0.0775376	0.171991		0.984034	0.74596	0.0533948		0.391053	0.590462	0.890911
0.525883		0.0512555	-0.0273635	-0.105031		-0.0289761	0.0762521	0.167607		0.987823	0.759951	0.0589683		0.309701	0.494248	0.800487
0.535914		0.0506763	-0.0304669	-0.109115		-0.0308481	0.0748198	0.163123		0.978724	0.779513	0.0546923		0.210526	0.388075	0.725245
0.545944		0.0496888	-0.0336762	-0.112749		-0.0329421	0.0731543	0.158473		0.956973	0.802664	0.041772		0.097785	0.276138	0.665612
0.555975		0.0483966	-0.0369688	-0.115741		-0.0351982	0.0711689	0.153596		0.923851	0.826335	0.0221417		-0.0231914	0.162802	0.619634
0.566006		0.0469607	-0.0402722	-0.117949		-0.0375676	0.0687893	0.148443		0.881492	0.846549	-0.00186895		-0.146646	0.0520227	0.583506
0.576036		0.0455808	-0.0434745	-0.119273		-0.0400283	0.065965	0.142989		0.832699	0.858864	-0.0279542		-0.2671	-0.0531425	0.552241
0.586067		0.0444713	-0.0464455	-0.11965		-0.0425945	0.062676	0.137237		0.780719	0.85904	-0.0542747		-0.380004	-0.150849	0.520386
0.596097		0.0438333	-0.0490631	-0.119046		-0.0453158	0.0589312	0.131215		0.728935	0.843784	-0.0798321		-0.48223	-0.240548	0.482653
0.606128		0.0438285	-0.0512383	-0.117452		-0.048267	0.0547602	0.124966		0.680431	0.811415	-0.10467		-0.572342	-0.322859	0.434457
0.616159		0.0445569	-0.0529314	-0.114891		-0.0515297	0.0501995	0.118537		0.637499	0.762281	-0.129822		-0.650635	-0.399287	0.372308
0.626189		0.0460432	-0.054153	-0.111431		-0.0551709	0.0452782	0.111967		0.601169	0.698823	-0.156976		-0.718975	-0.471867	0.294057
0.63622		0.0482331	-0.0549496	-0.107198		-0.0592245	0.0400083	0.105278		0.570929	0.625249	-0.18793		-0.780489	-0.542831	0.198962
0.646251		0.0509991	-0.0553764	-0.102389		-0.0636788	0.0343821	0.0984781		0.54474	0.546889	-0.223959		-0.839176	-0.61434	0.0875782
0.656281		0.0541556	-0.0554671	-0.0972717		-0.0684738	0.0283777	0.0915663		0.519406	0.469361	-0.265277		-0.899469	-0.688328	-0.038507
0.666312		0.0574803	-0.055211	-0.0921633		-0.073508	0.0219711	0.0845473		0.49123	0.397722	-0.310765		-0.965782	-0.766433	-0.17703
0.676343		0.0607374	-0.0545449	-0.087401		-0.0786535	0.0151512	0.0774398		0.45682	0.335759	-0.358021		-1.04205	-0.849984	-0.325401
0.686373		0.0636997	-0.0533663	-0.0832941		-0.0837761	0.00793391	0.070282		0.413824	0.285541	-0.403758		-1.13125	-0.940008	-0.480965
0.696404		0.0661663	-0.051564	-0.0800752		-0.0887564	0.000372185	0.0631278		0.361394	0.247256	-0.444401		-1.23503	-1.03721	-0.641125
0.706435		0.0679715	-0.04906	-0.0778593		-0.0935081	-0.00743918	0.0560359		0.300252	0.219329	-0.476749		-1.35334	-1.14195	-0.803341
0.716465		0.0689861	-0.045849	-0.0766215		-0.0979888	-0.0153653	0.0490543		0.232345	0.198751	-0.498505		-1.48436	-1.25417	-0.965083
0.726496		0.0691134	-0.0420255	-0.0762015		-0.102203	-0.0232387	0.0422063		0.160193	0.181528	-0.508562		-1.62455	-1.37341	-1.12381
0.736526		0.0682813	-0.0377884	-0.0763332		-0.106195	-0.0308716	0.0354818		0.0861227	0.163189	-0.507016		-1.7691	-1.49876	-1.27708
0.746557		0.0664375	-0.0334206	-0.0766966		-0.110031	-0.0380722	0.0288388		0.0115992	0.139298	-0.494937		-1.91256	-1.62901	-1.42275
0.756588		0.0635498	-0.0292489	-0.0769791		-0.113784	-0.044664	0.0222147		-0.0631636	0.105923	-0.474015		-2.04965	-1.76271	-1.55928
0.766618		0.0596132	-0.0255916	-0.0769325		-0.117509	-0.0505055	0.0155458		-0.139236	0.0600416	-0.446199		-2.17609	-1.89832	-1.68606
0.776649		0.0546599	-0.0227098	-0.0764159		-0.121233	-0.0555072	0.00878969		-0.218663	-0.00015751	-0.413435		-2.28923	-2.03431	-1.80353
0.78668		0.0487696	-0.0207715	-0.0754134		-0.124945	-0.0596436	0.00194642		-0.303936	-0.0750973	-0.377559		-2.38852	-2.16927	-1.91323
0.79671		0.0420736	-0.0198395	-0.0740288		-0.128602	-0.0629562	-0.0049283		-0.397386	-0.16379	-0.340322		-2.47548	-2.30189	-2.01756
0.806741		0.0347497	-0.0198818	-0.0724569		-0.132139	-0.0655451	-0.0117198		-0.500667	-0.263973	-0.303509		-2.55336	-2.43097	-2.11944
0.816772		0.0270077	-0.0208021	-0.0709445		-0.135484	-0.0675506	-0.0182625		-0.61441	-0.37238	-0.269053		-2.62647	-2.55535	-2.22177
0.826802		0.0190677	-0.0224775	-0.0697458		-0.138573	-0.0691262	-0.0243566		-0.738091	-0.485119	-0.239085		-2.69922	-2.67391	-2.32691
0.836833		0.011137	-0.0247936	-0.069085		-0.141352	-0.0704087	-0.0297895		-0.870068	-0.598075	-0.21585		-2.77522	-2.78544	-2.43619
0.846864		0.00338919	-0.0276669	-0.0691288		-0.143778	-0.0714907	-0.0343572		-1.00771	-0.707303	-0.201499		-2.85637	-2.88859	-2.5495
0.856894		-0.00404951	-0.0310501	-0.0699729		-0.145813	-0.0724018	-0.0378808		-1.14757	-0.809324	-0.197781		-2.9424	-2.9817	-2.6651
0.866925		-0.0111062	-0.0349228	-0.0716412		-0.147407	-0.0731021	-0.0402158		-1.28551	-0.90131	-0.205704		-3.03077	-3.06272	-2.77959
0.876955		-0.0177595	-0.0392727	-0.0740934		-0.148495	-0.0734883	-0.0412542		-1.41686	-0.981118	-0.225254		-3.11704	-3.1291	-2.88823
0.886986		-0.0240303	-0.0440767	-0.0772398		-0.148987	-0.0734117	-0.0409206		-1.53655	-1.04721	-0.255228		-3.19572	-3.17784	-2.98541
0.897017		-0.029968	-0.0492886	-0.0809578		-0.148778	-0.0727023	-0.0391675		-1.63935	-1.0985	-0.293247		-3.26124	-3.2057	-3.06545

## Sheet: dlPFC line plots
EV negative							EV positive							Var negative							Var positive
EV 3	EV 6	EV 9	Var 0	Var 1	Var 4		EV 3	EV 6	EV 9	Var 0	Var 1	Var 4		EV 3	EV 6	EV 9	Var 0	Var 1	Var 4		EV 3	EV 6	EV 9	Var 0	Var 1	Var 4
0.175435	-0.028019	-0.14157	0.0523879	0.0418502	-0.0858276		-0.155969	0.0963174	0.0653203	0.0474119	0.036951	-0.0782286		-0.0984683	0.0539461	0.0383365	0.1095	0.0510616	-0.156354		-0.0513949	-0.0633683	0.116269	-0.164968	-0.0150951	0.173201
0.194341	-0.107058	-0.0947329	-0.0340727	-0.0947329	0.127613		-0.201445	0.0978828	0.0939675	-0.034287	0.0800652	-0.0407134		-0.0473473	0.105	-0.0507955	0.0882411	0.0706641	-0.161896		0.00103872	-0.0937214	0.0896179	-0.0839502	-0.144801	0.20866
0.230887	-0.118416	-0.121158	0.0245289	-0.0275021	0.00294567		-0.223833	0.0222504	0.208274	-0.0256087	-0.0671393	0.0918893		-0.0394267	-0.0455155	0.0832052	0.069852	0.0874661	-0.154634		-0.00431117	0.00491203	-0.000371026	-0.120183	-0.0434473	0.15392
0.143101	0.0273047	-0.176821	0.0572645	-0.106135	0.0450605		-0.161391	0.0240882	0.137303	-0.0958865	0.0770822	0.0227592		-0.117618	0.0549376	0.0521878	0.0895076	0.0280453	-0.121894		0.0449335	-0.0622713	0.0163855	-0.0741323	-0.0980549	0.164281
0.198151	-0.123474	-0.0788166	-0.0641952	0.106487	-0.038142		-0.150131	-0.0262729	0.176404	0.218392	-0.147879	-0.0804753		-0.136477	0.240772	-0.104295	0.156567	0.0226469	-0.190793		0.0755	0.0315995	-0.0950996	-0.12139	-0.0514038	0.178912
0.19271	-0.065967	-0.12903	-0.14844	0.0385577	0.11538		-0.303394	0.0498109	0.253583	0.0619715	-0.147169	0.085998		-0.00164862	-0.0560531	0.0577017	0.155582	0.013189	-0.179955		0.189244	-0.130405	-0.0655455	-0.183716	0.0537863	0.128507
0.159099	0.015883	-0.167322	-0.00271543	-0.00964201	0.0122011		-0.212176	0.030992	0.181184	0.0818636	-0.162112	0.0801929		0.00627894	-0.0798322	0.0735533	0.191175	-0.00448496	-0.19972		-0.00705972	0.0893637	-0.0788651	-0.140035	-0.00653368	0.143707
0.181135	-0.0535891	-0.120152	-0.0390389	0.0731709	-0.0323831		-0.180242	0.0751465	0.109954	0.0744436	0.0919203	-0.169085		-0.158522	0.127298	0.0312241	0.160614	0.0144111	-0.186599		-0.0606817	0.0719304	-0.00796188	-0.135086	-0.0334031	0.164716
0.172267	-0.0662138	-0.0993044	-0.0192848	-0.00163621	0.0210721		-0.183781	0.00466214	0.181029	-0.0642077	0.0170552	0.04659		-0.0808908	0.125899	-0.0455387	0.00554952	0.24758	-0.250995		-0.170083	-0.0753776	0.26161	-0.186092	0.0506337	0.142351
0.234845	-0.039799	-0.200392	-0.056976	0.0213071	0.0357987		-0.181807	0.0987905	0.0884596	-0.0458708	0.145784	-0.0953206		-0.133875	0.172344	-0.0382878	0.00552396	0.24688	-0.250275		-0.0388083	0.0128916	0.0257635	-0.0955845	-0.136775	0.23285
0.137333	0.0246241	-0.166962	-0.04376	0.00414403	0.0390304		-0.266554	-0.00984337	0.290253	0.0203078	-0.0561657	0.0351057		-0.180242	0.0751465	0.109954	0.0744436	0.0919203	-0.169085		0.0405102	-0.133582	0.0998192	-0.169424	-0.0399164	0.206702
0.235261	-0.120058	-0.11526	-0.0543762	-0.128622	0.183882		-0.170083	-0.0753776	0.26161	-0.186092	0.0506337	0.142351		0.11114	-0.0677776	-0.0475328	0.171764	0.00535436	-0.172825		0.0788731	-0.0272653	-0.0484202	-0.11304	-0.0518983	0.164258
0.100829	0.0757947	-0.178763	0.0192296	-0.00322368	-0.01653		-0.274957	0.117241	0.157239	0.108826	-0.115578	0.00942391		-0.113126	0.168215	-0.0513445	0.144971	-0.0270011	-0.121891		-0.111385	0.0503423	0.0639771	-0.20825	0.00491498	0.199478
0.203359	-0.107287	-0.0862728	-0.115978	0.0887473	0.0204643		-0.121834	-0.0274781	0.15081	-0.015786	0.00444168	0.0116972		-0.032503	0.0599998	-0.0264464	0.145072	0.0411302	-0.182784		-0.117932	0.0162864	0.106533	-0.0962084	-0.0874322	0.181859
0.24486	-0.124724	-0.108527	-0.0547717	0.00491449	0.0482428		-0.224681	0.132262	0.0925279	0.0536667	-0.0120643	-0.0427623		-0.138938	0.0773209	0.064602	0.104319	0.0396945	-0.141305		0.0488987	-0.00172603	-0.0487854	-0.130093	-0.0341258	0.165599
0.250318	-0.127724	-0.123555	-0.053867	-0.0440287	0.100011		-0.246413	0.0576856	0.19258	0.00977344	0.0777383	-0.0890778		0.109775	-0.0179754	-0.0962131	0.214868	-0.0568465	-0.154042
0.187231	-0.00190882	-0.179132	0.0665315	0.0340075	-0.100256		-0.211305	0.137062	0.0738037	0.024768	0.037322	-0.0633522		-0.040766	-0.0339107	0.0742799	0.118438	0.046919	-0.158053
0.190408	-0.0610253	-0.134771	0.0314199	0.0397925	-0.0715956		-0.319451	0.152012	0.169135	-0.00612896	0.024693	-0.0188267		-0.0284567	0.0836348	-0.057099	0.0707605	0.100334	-0.171596
0.115826	0.029641	-0.147164	0.134821	-0.163838	0.0271834		-0.122498	-0.0245597	0.147354	0.00613335	-0.0143605	0.00742419
0.207933	-0.00913601	-0.217205	-0.119871	0.0156382	0.0996551		-0.208638	0.0715543	0.139649	0.0403384	-0.0721191	0.0275761
0.171937	-0.027833	-0.157447	-0.070767	-0.027833	0.0968647		-0.1215	0.00213492	0.12014	-0.00478119	-0.105739	0.105511
0.214958	-0.133489	-0.0853857	0.0321264	0.135782	-0.167313		-0.16952	-0.034444	0.207679	0.132928	-0.111351	-0.0231982
0.219547	-0.0366841	-0.191655	0.0483822	0.013872	-0.0613582		-0.0673741	-0.241514	0.306124	-0.0508394	0.0150826	0.0378496
0.170938	-0.0252469	-0.142631	-0.088898	0.0688677	0.0179334		-0.162245	0.00614831	0.17055	0.0185882	0.0179358	-0.0363453
0.265251	-0.0231376	-0.257386	0.0904842	-0.076462	-0.0111926		-0.209773	0.142862	0.062225	-0.0548668	-0.0731548	0.122966
0.192764	0.0748268	-0.282709	0.118339	-0.0550334	-0.0603668		-0.149814	0.0204957	0.12665	-0.0732213	0.129513	-0.0556515
0.187585	-0.0804153	-0.110834	-0.113969	-0.0110223	0.126041		-0.219545	0.0344671	0.181131	-0.0612916	-0.0924872	0.147781
0.156425	0.00737398	-0.149467	-0.126357	0.10372	0.0226361		-0.247311	-0.00218641	0.245394	-0.0586987	-0.0225086	0.0776119
0.073248	0.0993243	-0.170771	-0.0978468	0.0253586	0.0735344		-0.224557	0.057243	0.178592	-0.060815	0.0358088	0.0233685
							-0.187408	0.0542872	0.142247	-0.0451584	0.0177878	0.0263037

## Sheet: 7A line plots
EV negative							EV positive							Var negative							Var positive
EV 3	EV 6	EV 9	Var 0	Var 1	Var 4		EV 3	EV 6	EV 9	Var 0	Var 1	Var 4		EV 3	EV 6	EV 9	Var 0	Var 1	Var 4		EV 3	EV 6	EV 9	Var 0	Var 1	Var 4
0.14223	0.00179448	-0.147979	0.0680299	-0.109406	0.040993		-0.0819633	-0.134391	0.209935	0.0917449	-0.12936	0.0345055		-0.0154137	-0.0611134	0.0758169	0.23037	-0.0977908	-0.131352		0.00597003	-0.0715092	0.0636182	-0.134661	-0.0434443	0.163718
0.0698242	0.151649	-0.221474	0.212323	-0.100372	-0.123133		-0.169185	0.00620393	0.142155	-0.0169502	-0.0492466	0.0677765		0.0273122	-0.0436995	0.0163873	0.142728	0.0491619	-0.203429		-0.15325	0.0941343	0.0665918	-0.0695191	-0.11443	0.190182
0.117775	0.0785168	-0.196292	0.0961057	-0.0348964	-0.066634		-0.133499	0.00769235	0.129693	-0.09762	0.0240909	0.0728482		0.0250451	0.0177539	-0.0443034	0.0820777	0.113001	-0.197966		0.0489496	-0.0532061	0.00425649	-0.0444528	-0.142592	0.195028
0.154929	0.0829579	-0.246403	-0.0373748	0.058484	-0.0187271		-0.149643	-0.0261711	0.179521	-0.0355116	-0.0905809	0.124925		0.0252036	-0.0378284	0.012749	0.090271	0.140471	-0.233761		0.00684699	0.0478349	-0.0600705	-0.142702	-0.0078949	0.155882
0.18468	-0.00399033	-0.182583	-0.0542684	-0.0896265	0.13953		-0.217144	-0.0304873	0.247632	0.115587	-0.088351	-0.0321608		0.0303345	0.0360988	-0.0686847	0.0890703	0.0824761	-0.175069		0.121537	0.0388263	-0.165461	-0.177124	0.0151001	0.15956
0.122502	0.105394	-0.244933	0.0431182	-0.0794658	0.0347506		-0.198782	0.0165151	0.182266	0.123393	-0.0564516	-0.0735051		0.0477571	0.0530305	-0.099237	0.15475	0.0173348	-0.168545		-0.140382	-0.0795791	0.2225	-0.160496	0.039758	0.124559
0.160687	-0.0273296	-0.126424	-0.144591	0.0755763	0.0718049		-0.204903	0.0200679	0.184836	0.163626	-0.062316	-0.110446		-0.00184794	0.00820768	-0.00713901	0.115051	0.0614386	-0.180751		-0.0110117	-0.0412537	0.053746	-0.0574107	-0.107036	0.167549
0.143031	-0.00702387	-0.129515	-0.031323	-0.0575661	0.0880984		-0.230785	0.0711379	0.164509	0.00115782	-0.0429349	0.0401937		0.200335	-0.0754556	-0.127812	0.126303	0.117637	-0.234983		-0.171994	-0.149622	0.323249	-0.0724868	-0.0794007	0.148721
0.164613	-0.0176308	-0.151133	-0.0768859	0.094945	-0.0141721		-0.151062	0.0141369	0.138884	0.0540184	-0.120656	0.0631366		-0.309193	0.0609775	0.253537	0.0949075	0.102295	-0.201349		-0.425065	0.0233246	0.394462	-0.15968	0.0257192	0.127008
0.121537	0.0388263	-0.165461	-0.177124	0.0151001	0.15956		-0.115881	-0.0737467	0.187938	0.0438526	-0.142413	0.0940558		0.0147919	0.0544046	-0.0702936	0.131178	0.0112248	-0.139123		-0.136132	-0.0365737	0.182669	-0.130253	-0.0648459	0.19399
0.159488	-0.000190349	-0.163981	-0.105864	0.0849971	0.0236544		-0.103509	-0.0754472	0.191913	-0.162319	0.114764	0.0535674		-0.192675	0.140562	0.0591456	0.0670649	0.100499	-0.165888		-0.213152	-0.183095	0.417365	-0.0650083	-0.114733	0.180584
0.124467	0.106263	-0.238558	-0.137556	0.190063	-0.0444202		-0.215043	0.136947	0.0739495	0.0183693	0.0909698	-0.110019		-0.099144	-0.0723403	0.17077	0.129948	-0.0153549	-0.117681		0.19007	-0.0787454	-0.0987151	-0.194262	0.063323	0.130939
0.200335	-0.0754556	-0.127812	0.126303	0.117637	-0.234983		-0.140382	-0.0795791	0.2225	-0.160496	0.039758	0.124559		-0.233708	0.0777106	0.170442	0.139056	-0.00595418	-0.12811
0.115786	0.0353006	-0.155876	-0.144085	0.0983333	0.0485728		-0.0543111	-0.288237	0.347893	0.0060615	-0.0375753	0.0329244		0.0380167	-0.0713565	0.0349426	0.130219	0.0436516	-0.171459
0.145092	-0.031906	-0.113875	-0.0489448	-0.0454479	0.0980395		-0.241268	-0.056966	0.301244	-0.125718	0.102471	0.0231657		0.0282208	0.0049035	-0.0350723	0.0975365	0.0790657	-0.176289
0.195369	-0.0121324	-0.177709	-0.0441586	-0.031181	0.0755398		-0.110787	-0.0578371	0.168255	0.00705122	-0.00278179	-0.00396975		0.13298	-0.113937	-0.030278	0.0942191	0.0830016	-0.176715
0.153724	-0.0271946	-0.129308	0.0347636	-0.0332136	-0.00187084		-0.188367	0.102538	0.0862766	0.0229585	0.0934437	-0.11857
0.21274	-0.0855623	-0.128976	0.00242748	-0.0289728	0.0269746		-0.199641	0.0870132	0.114029	0.0242649	0.0752379	-0.101395
0.278398	-0.0663252	-0.223403	-0.0184324	0.0531078	-0.0351362		-0.202785	0.0771051	0.127584	0.0269693	0.00749326	-0.0352752
0.279975	-0.0621317	-0.208588	0.103217	-0.0711652	-0.0326452		-0.229632	0.0781585	0.154021	0.0226807	0.105173	-0.130213
0.224566	-0.152653	-0.0760492	-0.018308	-0.0521234	0.0682503		-0.214266	0.094749	0.120962	0.0682504	0.0203995	-0.0907309
0.102035	0.125946	-0.22733	0.111846	-0.0540469	-0.054101		-0.309193	0.0609775	0.253537	0.0949075	0.102295	-0.201349
0.161737	0.0636505	-0.223222	0.0563148	-0.122198	0.0646562		-0.0906523	-0.0674206	0.163279	-0.000517378	0.0217197	-0.0215573
0.130229	0.0753626	-0.216894	0.0705933	0.0616598	-0.132102		-0.187725	0.00835819	0.183823	-0.0218549	0.0685836	-0.0473355
0.189975	0.0829447	-0.288223	0.101914	-0.0449381	-0.0544871		-0.147912	0.00608768	0.148093	0.0285102	0.0377654	-0.0655628
0.108501	0.0882815	-0.207317	0.0797618	0.0410134	-0.120118		-0.192675	0.140562	0.0591456	0.0670649	0.100499	-0.165888
0.141197	0.0590062	-0.211461	0.048649	-0.0353731	-0.0118518		-0.220333	0.0370441	0.192388	0.0707101	-0.0898782	0.0209358
0.121691	-0.0013885	-0.124415	-0.00500395	0.0880748	-0.0837689		-0.160542	-0.0320989	0.187334	0.0336433	-0.10927	0.0747158
0.19007	-0.0787454	-0.0987151	-0.194262	0.063323	0.130939		-0.04161	-0.182481	0.222715	-0.0221014	-0.0122085	0.0342082
0.110312	0.0115222	-0.125928	-0.00864644	-0.0108864	0.0194404		-0.166147	-0.0422049	0.202859	0.0127251	0.0366317	-0.0490515
0.190579	-0.153511	-0.0526879	0.049636	-0.031891	-0.0185437		-0.1169	-0.0662211	0.182626	-0.0199436	0.0159212	0.00515009
							-0.124132	-0.0147942	0.139409	0.087946	-0.0317144	-0.0593494
							-0.099144	-0.0723403	0.17077	0.129948	-0.0153549	-0.117681
							-0.205497	0.0197207	0.191028	0.105475	-0.102263	-0.00449898
							-0.232844	0.0139639	0.22473	-0.0536598	-0.0141136	0.0684278
							-0.306134	0.0967968	0.217984	-0.049624	-0.0709167	0.121146
							-0.161275	-0.196138	0.358954	0.0229054	0.0305152	-0.0536999
							-0.155343	0.0600577	0.0984006	0.108972	0.0195467	-0.126233
							-0.122344	-0.00860393	0.132932	0.0334619	-0.0518763	0.0176814
							-0.12829	-0.0371496	0.167284	0.00683546	0.0453202	-0.050919
							-0.171994	-0.149622	0.323249	-0.0724868	-0.0794007	0.148721
							-0.144731	0.00981892	0.147404	-0.0110057	0.00757906	0.00284614
							-0.233708	0.0777106	0.170442	0.139056	-0.00595418	-0.12811
							-0.217105	0.0385431	0.195095	0.0501169	0.0708218	-0.121043
							-0.0980441	-0.107629	0.215561	0.0538468	0.0548324	-0.107682
							-0.239622	0.0439102	0.205121	-0.0901143	0.0540642	0.0343814
							-0.199279	-0.110665	0.307545	-0.0510029	-0.0182697	0.0661905
							-0.226228	0.0502034	0.171836	0.00533896	-0.106031	0.0975045
							-0.425065	0.0233246	0.394462	-0.15968	0.0257192	0.127008
							-0.215396	0.0460648	0.165357	-0.0666956	-0.0749425	0.135947
							-0.151003	-0.0285353	0.190062	-0.0544218	0.0531511	-0.000552506
							-0.166642	-0.0335007	0.211844	-0.00198934	0.0615615	-0.0606493
							-0.136132	-0.0365737	0.182669	-0.130253	-0.0648459	0.19399
							-0.122676	-0.0153182	0.146198	-0.0577787	-0.00089944	0.0577141
							-0.213152	-0.183095	0.417365	-0.0650083	-0.114733	0.180584
							-0.242517	0.0121886	0.238202	0.0195359	-0.0682685	0.0491422
							-0.104736	-0.0422344	0.151995	0.0319863	-0.0662547	0.0345564
							-0.25722	0.0219441	0.24332	0.0305887	-0.0280552	-0.00255476
							-0.0872558	-0.0707305	0.163388	0.0107351	-0.0773406	0.0671652
							-0.0995568	-0.100488	0.185673	-0.102421	0.00468212	0.0977394
							-0.117371	-0.0184948	0.124401	0.165885	-0.0709413	-0.094944
							-0.164516	0.0285776	0.144298	-0.0936775	0.08555	0.0099922
