# Supplementary material for: Reward uncertainty asymmetrically affects information transmission within the monkey fronto-parietal network
Source: Commun Biol. 2020 Oct 21;3:594. doi: 10.1038/s42003-020-01320-6 (PMC7578031; doi:10.1038/s42003-020-01320-6)
Supplement: Supplementary file 6 — Supplementary Data 4 [file 42003_2020_1320_MOESM6_ESM.xlsx]

## Sheet: Noise correlation
dlPFC										7A
Var same polarity	EV same polarity	Var opposite polarity	EV opposite polarity	Var+ EV+	Var- EV-	Var- EV+	Var+ EV-			Var same polarity	EV same polarity	Var opposite polarity	EV opposite polarity	Var+ EV+	Var- EV-	Var- EV+	Var+ EV-
0.281059	0.273795	0.111288	-0.0555741	-0.0772032	0.056147	0.0546697	-0.0200781			0.461058	0.273084	-0.0175198	0.293758	0.0594623	0.0384492	-0.109212	0.0603739
0.286261	0.192073	-0.0516606	0.314382	0.031305	0.0559514	0.0380831	0.0730727			0.651584	-0.0710791	-0.254594	-0.00918671	0.0435739	-0.0266054	0.0658995	0.0452357
0.97427	-0.0202999	-0.299105	0.219503	0.0420722	-0.00209829	0.0336373	0.0699734			0.625913	0.558713		0.301503	0.0510047	0.0038934	0.014169	-0.0127649
0.39704	-0.13623	-0.386855	-0.223144	-0.0679179	-0.0424876	-0.0655879	-0.052925				0.552394		0.307071	0.0054526	0.0767244	-0.0146734	0.000964379
0.144565	-0.0244031		0.13136	0.0385901	-0.0417338	0.0679591	0.0277968				0.762249		0.155515	0.0752482	0.0196449	0.0588255
0.145352	0.28469		-0.0285258	0.00446253	0.0134599	0.0750326	-0.0844503				0.602594		0.256332	0.135429	0.112755	0.0134772
0.647293	0.296575		-0.0067541	-0.0161184	-0.0419554	0.085487	0.0132066				0.621502		0.420643		-0.0192162	-0.0323066
-0.0112833	0.467877		-0.223379	0.0421406	0.0408189	0.0429577	-0.140402				0.625854		0.374622		0.0243232	0.0235801
0.026733	0.36827		-0.0161611	0.0323583	-0.0275474	0.0453732	-0.00580718				0.0827569		-0.0969507		-0.0011697	-0.0186436
0.0981614	0.271817		-0.231173		0.0785606	0.100294	-0.0508871				0.113546		-0.166203		-0.0522376	-0.127597
-0.0503132	0.538697		-0.229197		-0.0735506	0.105411					0.0109115		-0.408659		-0.0393324	0.0282791
-0.0262839	0.428232		-0.123797		-0.0531552	0.0109331					0.138223		-0.354204		-0.0301412	0.00214629
0.399735	0.53521		-0.103			0.0470541					0.359416		-0.25021		-0.0398342	-0.0650616
0.365929	-0.150727		0.0392679			0.0890743					0.00140994		-0.162476		0.0429132	0.0296885
	-0.15683		0.0183652			0.072024					-0.163719		-0.0972015		-0.0450289	0.0241588
	-0.181793		-0.0296861			-0.0129362					0.114607		-0.45365			-0.00688041
	0.409446		-0.00114735			0.0218603					0.370611		0.0283111			0.000529209
	0.46068		-0.171661			-0.0113169					-0.0133184		0.0936875			0.0363945
	0.424482		-0.113028			0.0655718					0.488065		0.0306809
	0.63404		-0.185003			0.00617974					0.592195		0.131215
	0.39809		-0.127672			0.00765706					0.616752		-0.175477
	0.69785					-0.000905387					0.130061		0.0993196
	0.527632					0.0352203					0.210139		-0.0296401
	0.219278					0.0338384					0.289429		-0.028303
	0.147382					0.0365673					0.263353		0.126723
	0.405671										0.405872		-0.0394028
	0.862872										0.810527		0.117917
	0.0985944										0.486341		0.0877835
	0.0565853										0.733837		0.0565758
	0.334722										0.587118		-0.0327725
	0.296478										-0.206954		0.0232838
	-0.0885677										0.577904		0.0941276
	0.934742										0.502901		0.0276452
											0.698881		0.136637
											0.662242		0.168055
											-0.222966		0.0188202
											0.597461		0.0162593
											0.501314		0.0867295
											0.31196		-0.0528192
											-0.11903		0.0788883
											0.249164		0.0599546
											0.697946		0.233005
											-0.123893		0.0301801
											0.630513		-0.00486819
											-0.21455		-0.115729
											0.604435		-0.168892
											-0.117716		0.0762376
											0.275094		0.00924071
											0.123899		0.0662884
											0.10397		-0.106358
											0.303623		0.366599
											0.112323		-0.024151
											-0.0660148		0.177856
											-0.056496		0.0164576
											0.517024		0.241631
											-0.12498		0.0990058
											0.240646		-0.0313836
											0.394678		-0.140547
											0.439189		0.220381
											0.343533		0.201763
											0.371978		0.0334449
											0.249026
											0.182502
											0.191931
											0.130163
											0.407518
											0.188704
											0.00406579
											0.268191
											0.0427533
											0.0624159
											-0.128102
											0.0828297
											-0.141311
											0.15571
											0.0670177

## Sheet: Decoder
dlPFC					7A
Test Var, TrainVar	Test EV, Train EV	Test Var, Train EV	Test EV, Train Var		Test Var, TrainVar	Test EV, Train EV	Test Var, Train EV	Test EV, Train Var
35.8333	26.6667	8.33333	-1.66667		30.8333	35	4.16667	0
22.5	34.1667	-3.33333	1.66667		25	32.5	0	-0.416667
24.1667	37.5	0	3.33333		32.5	30	6.66667	5
25	21.6667	-7.08333	-6.66667		16.6667	29.1667	-3.33333	-5
38.3333	28.3333	9.58333	-3.75		14.1667	29.1667	-2.5	-6.25
24.1667	26.6667	2.08333	-7.91667		30	43.3333	10	5
29.1667	35	6.25	0		32.5	37.5	4.16667	1.66667
26.6667	34.1667	1.66667	1.66667		15.8333	20	-6.25	-5
18.3333	35	-3.33333	1.66667		26.6667	33.3333	-8.33333	0.416667
22.5	30	-1.66667	0.416667		22.5	34.1667	0	0
28.3333	30	2.08333	-7.91667		25.8333	26.6667	0	-3.33333
22.5	29.1667	-3.33333	-3.33333		25.8333	38.3333	7.08333	3.33333
25	41.6667	3.33333	6.66667		16.6667	27.5	-2.5	-6.66667
24.1667	24.1667	-4.58333	-3.33333		25	35.8333	1.66667	5
27.5	37.5	-0.833333	0		13.3333	25	-8.33333	-2.08333
35	34.1667	1.66667	1.66667		24.1667	30	-6.66667	0
22.5	31.6667	-3.33333	3.33333		25	20.8333	-5	-2.5
26.6667	31.6667	5	0		18.3333	43.3333	-3.75	5
25.8333	38.3333	0	0		30.8333	27.5	4.16667	-1.25
20.8333	32.5	1.66667	0		22.5	18.3333	-1.66667	-2.91667
15.8333	21.6667	-8.33333	0		28.3333	33.3333	0.416667	5
20.8333	36.6667	-2.91667	0		15	42.5	-5	3.33333
16.6667	35	0	0		27.5	29.1667	-1.66667	-3.33333
23.3333	28.3333	1.66667	-3.33333		28.3333	31.6667	2.08333	3.33333
35	30	9.16667	2.08333		25.8333	34.1667	3.75	-1.66667
25	25	-0.833333	-6.66667		33.3333	37.5	9.16667	5
34.1667	38.3333	1.66667	0.416667		23.3333	29.1667	-3.33333	-5
25.8333	39.1667	-6.66667	3.33333		34.1667	30	4.16667	5
19.1667	44.1667	-3.33333	5		30	23.3333	-1.66667	1.66667
30.8333	45.8333	1.66667	5		10.8333	32.5	-4.16667	-5.83333
15.8333	40.8333	0.416667	-1.66667		31.6667	30	10	3.75
26.6667	32.5	-3.33333	-1.66667		19.1667	39.1667	-3.33333	5
13.3333	40	-7.08333	6.66667		22.5	32.5	-6.25	-0.416667
37.5	37.5	10	1.66667		24.1667	31.6667	-1.25	-1.66667
27.5	30	-1.25	-5		19.1667	16.6667	-3.33333	-13.3333
29.1667	41.6667	0.416667	3.33333		30	40	5.83333	6.66667
19.1667	41.6667	-6.66667	5		24.1667	29.1667	-3.33333	-1.66667
22.5	35.8333	-4.16667	-6.66667		19.1667	34.1667	-10.4167	1.66667
28.3333	32.5	-2.5	5		25.8333	42.5	-3.33333	5
30.8333	35.8333	-1.66667	1.66667		18.3333	29.1667	-5	-3.33333
28.3333	30.8333	-1.66667	5		12.5	32.5	1.25	3.75
35	42.5	6.66667	8.75		28.3333	39.1667	7.5	0
14.1667	22.5	-6.66667	-11.6667		21.6667	35.8333	-5	0
27.5	31.6667	-5	-6.66667		20.8333	40	-2.5	6.66667
40.8333	30.8333	8.33333	-3.33333		16.6667	21.6667	-0.416667	-6.66667
23.3333	35.8333	-4.58333	1.25		25	40.8333	-2.91667	1.66667
25.8333	36.6667	-1.66667	0		22.5	30	0	-6.66667
15	35	-6.66667	0.416667		23.3333	42.5	-4.16667	10
30	34.1667	5	-1.66667		21.6667	35	5	0
23.3333	36.6667	1.25	1.66667		29.1667	23.3333	3.33333	-3.33333
22.5	48.3333	-4.58333	11.6667		28.3333	40.8333	8.33333	5
19.1667	33.3333	-1.66667	3.75		19.1667	32.5	0	-1.66667
35	44.1667	5	10		22.5	30.8333	-3.33333	-3.33333
27.5	31.6667	-5	-1.66667		15.8333	33.3333	-0.416667	5
30	28.3333	3.33333	1.66667		20.8333	35	-6.25	1.25
35.8333	36.6667	9.16667	5		36.6667	45.8333	2.91667	6.66667
33.3333	31.6667	5	0		29.1667	20	6.25	-1.66667
25	44.1667	-3.33333	3.75		21.6667	25	-5.83333	-5
26.6667	25.8333	-5	-1.66667		28.3333	34.1667	-1.66667	0
37.5	33.3333	4.16667	1.66667		30.8333	30	-3.33333	-4.16667
28.3333	41.6667	6.66667	1.66667		26.6667	27.5	0	-3.33333
33.3333	45.8333	-1.66667	8.33333		15.8333	37.5	-3.33333	1.66667
30	40	0	0		17.5	25.8333	-8.33333	-8.33333
27.5	36.6667	3.33333	1.66667		21.6667	29.1667	-5	-3.33333
30.8333	26.6667	4.58333	-6.25		26.6667	14.1667	1.66667	-8.75
4.16667	38.3333	-15	3.33333		22.5	40	-3.33333	3.33333
34.1667	22.5	7.08333	-8.33333		25.8333	36.6667	-5	6.66667
22.5	36.6667	0	5		35	22.5	6.66667	2.08333
35.8333	38.3333	10.4167	0.416667		25.8333	35.8333	1.66667	2.5
30	44.1667	1.66667	1.66667		15.8333	33.3333	2.5	2.08333
15.8333	23.3333	-0.833333	-3.75		20	29.1667	0	-7.08333
27.5	39.1667	1.66667	1.66667		18.3333	25.8333	-5	-3.33333
36.6667	35.8333	9.58333	1.66667		31.6667	41.6667	-1.66667	3.33333
37.5	29.1667	6.25	-6.66667		33.3333	25.8333	-1.66667	3.33333
23.3333	29.1667	-3.33333	0		32.5	38.3333	0	6.66667
30.8333	30.8333	-0.416667	-3.33333		36.6667	27.5	4.16667	-5
22.5	35.8333	-1.66667	1.66667		25.8333	33.3333	2.08333	3.33333
35.8333	37.5	0	5		27.5	22.5	-1.66667	-3.33333
25.8333	35	1.66667	0		32.5	30.8333	3.33333	0.416667
16.6667	31.6667	5	-4.16667		23.3333	19.1667	5	-3.33333
24.1667	40	0	3.33333		22.5	33.3333	6.25	0
12.5	46.6667	-6.25	5		15.8333	36.6667	-3.33333	5
30.8333	27.5	-6.66667	-1.66667		23.3333	30.8333	3.33333	3.33333
25.8333	28.3333	-1.25	-3.33333		5.83333	36.6667	-3.75	5
24.1667	40.8333	-1.66667	0		21.6667	31.6667	-2.5	0
25	36.6667	-5	-1.66667		18.3333	23.3333	-3.33333	-2.91667
26.6667	34.1667	3.33333	-5		31.6667	42.5	8.33333	6.66667
27.5	42.5	-1.66667	7.08333		21.6667	33.3333	-2.08333	-3.33333
27.5	37.5	6.66667	6.66667		19.1667	20.8333	0.833333	-11.6667
36.6667	37.5	7.08333	6.66667		31.6667	38.3333	3.33333	2.08333
23.3333	35.8333	0	0		22.5	25.8333	3.33333	0.416667
27.5	28.3333	-5.41667	-6.66667		19.1667	37.5	-3.33333	-1.66667
25.8333	44.1667	1.66667	1.66667		29.1667	24.1667	0	-5
32.5	33.3333	1.66667	3.33333		14.1667	32.5	-11.6667	3.33333
28.3333	27.5	-3.75	-11.6667		24.1667	35	-2.08333	0
34.1667	25.8333	1.66667	-5		33.3333	34.1667	4.16667	3.33333
25.8333	35	2.5	3.33333		18.3333	17.5	-3.33333	-10
26.6667	30	10	-5		13.3333	35.8333	0	3.33333
18.3333	35	-3.33333	5		35	35	0	-3.33333
24.1667	25.8333	0.416667	0		20	27.5	-10	-3.33333
27.5	37.5	1.66667	0		29.1667	25.8333	6.66667	-6.66667
35.8333	25.8333	2.08333	-2.91667		26.6667	27.5	3.33333	-3.33333
24.1667	38.3333	-1.66667	5		38.3333	44.1667	5	11.6667
21.6667	35.8333	-3.33333	-3.33333		17.5	25.8333	-5.83333	-2.5
29.1667	28.3333	-2.5	-5		9.16667	31.6667	-5	1.66667
32.5	29.1667	1.66667	-6.66667		30	30	1.66667	3.33333
15	45	-7.5	6.25		18.3333	31.6667	-11.6667	-3.33333
20.8333	31.6667	2.08333	0		16.6667	31.6667	-3.33333	6.66667
13.3333	24.1667	-8.33333	-8.75		21.6667	24.1667	0.833333	2.08333
20.8333	28.3333	-10.8333	-6.66667		20	31.6667	-1.66667	-0.416667
35.8333	33.3333	8.33333	0.416667		20	30.8333	-5.83333	0.833333
17.5	45.8333	-6.25	8.33333		5.83333	40	-13.75	5.41667
22.5	30	-3.75	-5		31.6667	26.6667	6.25	0.416667
22.5	33.3333	-3.75	6.25		17.5	22.5	-5	0.416667
10.8333	32.5	-4.16667	-3.33333		30.8333	37.5	4.16667	8.33333
15.8333	37.5	-4.58333	8.33333		21.6667	16.6667	-3.33333	-13.3333
28.3333	40	3.33333	1.66667		22.5	35	-3.33333	2.5
32.5	34.1667	2.5	0		14.1667	31.6667	-0.833333	1.66667
25	30	2.91667	-6.66667		28.3333	39.1667	3.75	1.66667
22.5	44.1667	-3.33333	8.33333		16.6667	32.5	-6.66667	-5
25.8333	42.5	3.33333	3.33333		21.6667	27.5	-1.66667	-3.33333
35	28.3333	-1.66667	-8.33333		20.8333	28.3333	-10	-5
26.6667	26.6667	3.33333	-6.66667		25	35.8333	6.66667	3.75
25.8333	27.5	3.75	0		14.1667	28.3333	-7.91667	-1.66667
30	35	-9.16667	-8.33333		24.1667	34.1667	3.33333	1.66667
24.1667	38.3333	0	5		24.1667	29.1667	1.66667	6.66667
30.8333	30	8.33333	0.416667		30.8333	30	0	-0.416667
21.6667	28.3333	2.5	-3.33333		22.5	27.5	-6.66667	-5
26.6667	34.1667	3.33333	-5.41667		8.33333	21.6667	-2.08333	-5
19.1667	37.5	-5	0.416667		20.8333	38.3333	-8.33333	0
20.8333	33.3333	-6.66667	-5		25.8333	38.3333	-3.33333	5
29.1667	32.5	1.66667	-3.33333		10.8333	35.8333	-10.8333	1.66667
23.3333	34.1667	-6.66667	-1.66667		20	35	-5	1.66667
33.3333	30	5	-3.33333		18.3333	29.1667	-3.75	-5
28.3333	36.6667	5.41667	0		10	25.8333	-4.58333	-4.16667
25	25.8333	-2.91667	-1.25		22.5	26.6667	-3.33333	3.75
19.1667	27.5	1.66667	-3.33333		30.8333	30	1.66667	-5
20	35.8333	-0.833333	-3.33333		22.5	25.8333	-1.66667	0
23.3333	31.6667	1.66667	-1.66667		13.3333	20.8333	-6.66667	-5
22.5	33.3333	-2.5	1.66667		32.5	33.3333	8.75	0
30	35	5.83333	0		40.8333	36.6667	3.33333	1.66667
24.1667	32.5	-2.91667	-2.91667		21.6667	24.1667	0	-3.33333
26.6667	42.5	-1.66667	6.66667		28.3333	36.6667	3.33333	7.08333
25	43.3333	-1.66667	3.33333		30	28.3333	4.58333	-1.66667
20	35	-3.33333	0		20	23.3333	-1.66667	-5
30	25.8333	5	-3.33333		23.3333	30	-1.66667	0
29.1667	30.8333	0	-2.08333		44.1667	26.6667	15	-6.66667
24.1667	37.5	-1.66667	-3.33333		35.8333	23.3333	3.33333	-5
28.3333	30	9.16667	-6.66667		27.5	30.8333	-5	1.66667
20	32.5	-1.66667	-1.66667		16.6667	25	3.33333	-6.66667
23.3333	37.5	-3.33333	6.66667		33.3333	32.5	2.5	-1.66667
25	33.3333	1.25	-5		29.1667	39.1667	6.66667	0.416667
29.1667	46.6667	2.08333	6.66667		36.6667	32.5	4.58333	3.33333
19.1667	40.8333	-1.66667	8.33333		22.5	33.3333	2.91667	0
24.1667	29.1667	-3.75	-0.833333		22.5	39.1667	0.416667	1.66667
24.1667	28.3333	5	-3.33333		27.5	30	0	1.66667
30	37.5	5	-1.66667		21.6667	20.8333	-7.08333	3.75
14.1667	40.8333	-5.83333	3.33333		38.3333	35	7.5	1.66667
19.1667	30.8333	1.66667	0		23.3333	26.6667	5.83333	0
21.6667	31.6667	-1.66667	-0.416667		20	31.6667	3.75	0
29.1667	24.1667	0	-10		24.1667	26.6667	6.66667	-2.08333
24.1667	33.3333	-5	-3.33333		32.5	32.5	8.33333	5
19.1667	30.8333	-4.58333	-2.5		33.3333	36.6667	0	5
37.5	39.1667	8.33333	2.08333		35.8333	34.1667	1.66667	3.33333
35.8333	38.3333	7.91667	3.33333		23.3333	42.5	-1.25	12.0833
22.5	40	-1.66667	0		17.5	33.3333	-3.75	0
29.1667	34.1667	0	-1.66667		26.6667	20	-3.33333	-15
22.5	39.1667	3.33333	1.66667		30.8333	29.1667	6.66667	-1.25
17.5	38.3333	-4.58333	1.66667		24.1667	34.1667	-3.33333	-0.416667
30	37.5	0	4.16667		10	28.3333	-7.91667	0
30.8333	35	0.416667	6.66667		22.5	27.5	-2.5	2.08333
23.3333	37.5	1.25	11.6667		28.3333	28.3333	1.25	-8.33333
29.1667	40	-3.75	3.33333		31.6667	31.6667	8.75	-1.66667
18.3333	41.6667	-5	5		19.1667	45	0	8.33333
19.1667	31.6667	-2.5	-3.33333		16.6667	36.6667	-5.41667	3.75
14.1667	39.1667	-7.5	1.66667		15.8333	35	-5	0
23.3333	36.6667	0	-1.66667		26.6667	40	-1.66667	2.91667
26.6667	30.8333	1.66667	-1.66667		25.8333	35.8333	-1.66667	6.66667
18.3333	36.6667	-4.16667	0		20.8333	17.5	2.08333	-10
23.3333	40	0	-1.66667		20	33.3333	-1.66667	1.66667
36.6667	32.5	6.66667	-5		16.6667	40	-6.25	1.66667
27.5	37.5	-3.75	6.66667		24.1667	37.5	-3.33333	3.33333
19.1667	24.1667	-4.58333	-6.25		19.1667	45	1.66667	3.33333
29.1667	37.5	1.66667	0		27.5	38.3333	-6.66667	6.66667
30	40	0	3.33333		20	13.3333	-4.16667	-11.6667
22.5	38.3333	-0.416667	-0.416667		24.1667	30.8333	-5.41667	-5
16.6667	30	-1.66667	1.66667		24.1667	29.1667	-2.08333	-1.66667
32.5	33.3333	5.41667	-3.33333		28.3333	30	3.33333	-3.33333
25.8333	44.1667	5	7.08333		18.3333	32.5	4.58333	-2.5
20.8333	35.8333	-3.33333	1.66667		24.1667	31.6667	-2.5	-5
35.8333	34.1667	-3.75	-1.66667		38.3333	27.5	9.16667	0
26.6667	35.8333	1.66667	0		27.5	41.6667	0.833333	3.33333
25	30	1.66667	-1.66667		28.3333	20	2.91667	-1.66667
38.3333	33.3333	5	1.25		1.66667	27.5	-16.25	2.08333
28.3333	35	1.66667	-3.33333		24.1667	30.8333	2.5	-2.5
26.6667	21.6667	2.5	-3.33333		36.6667	35.8333	7.5	0
33.3333	36.6667	3.33333	-1.66667		24.1667	29.1667	3.33333	-3.33333
21.6667	19.1667	-1.25	-5		27.5	39.1667	1.66667	4.58333
21.6667	32.5	-8.33333	-1.66667		30	38.3333	-1.66667	0
25	35	1.25	5		12.5	39.1667	-10	0
26.6667	44.1667	-3.33333	1.66667		26.6667	44.1667	-5	1.66667
33.3333	42.5	0	5		19.1667	41.6667	0	0
37.5	43.3333	3.33333	6.66667		33.3333	45.8333	-1.66667	1.66667
32.5	49.1667	1.66667	5		31.6667	40.8333	3.33333	-6.66667
36.6667	36.6667	3.33333	-2.08333		35	55	12.5	10
31.6667	45	1.66667	3.33333		22.5	42.5	1.66667	-1.66667
40	30.8333	8.33333	-8.75		37.5	40	3.33333	-6.66667
28.3333	40	-5	0		31.6667	38.3333	3.33333	-3.75
37.5	40.8333	3.33333	1.66667		20.8333	42.5	-6.66667	0
13.3333	40.8333	-6.66667	0		28.3333	45	-5	0
49.1667	36.6667	8.33333	-3.33333		32.5	44.1667	7.08333	-1.66667
34.1667	30.8333	-1.66667	-8.33333		27.5	44.1667	5	3.33333
29.1667	41.6667	-3.33333	-1.66667		26.6667	41.6667	-5	-1.66667
36.6667	39.1667	3.33333	-5		30	51.6667	-1.66667	8.33333
39.1667	37.5	6.66667	-5		34.1667	51.6667	3.33333	11.6667
32.5	40.8333	0	3.33333		33.3333	39.1667	0	-1.66667
34.1667	31.6667	5	-3.33333		35	40.8333	3.33333	-5
35	38.3333	5	3.33333		18.3333	36.6667	-10	-6.66667
36.6667	38.3333	1.66667	-1.66667		30.8333	35.8333	1.66667	-3.33333
39.1667	40	10	-3.33333		33.3333	38.3333	6.66667	-1.66667
40	39.1667	6.66667	-1.66667		31.6667	42.5	-3.33333	0
39.1667	39.1667	4.58333	-1.66667		30	39.1667	-6.66667	-6.66667
38.3333	39.1667	0.416667	-0.416667		28.3333	35.8333	-0.833333	-5
35.8333	43.3333	5	1.66667		31.6667	52.5	5	6.66667
39.1667	34.1667	6.66667	5		32.5	43.3333	1.66667	3.33333
27.5	30	0	-5		29.1667	47.5	3.33333	2.91667
34.1667	41.6667	6.66667	-1.66667		33.3333	36.6667	5	-6.66667
42.5	36.6667	11.6667	-1.66667		28.3333	46.6667	0	1.66667
35.8333	41.6667	-3.75	0		31.6667	41.6667	-1.66667	-1.66667
32.5	40.8333	0	5		30	40.8333	-0.416667	-3.33333
48.3333	35.8333	6.66667	-5		27.5	41.6667	0	-1.66667
46.6667	44.1667	13.3333	-0.416667		33.3333	33.3333	1.66667	-6.66667
22.5	35	-4.16667	-1.66667		27.5	39.1667	-0.833333	-1.66667
34.1667	38.3333	-2.08333	-3.33333		31.6667	36.6667	1.66667	0
40	30.8333	8.33333	-5.41667		29.1667	44.1667	1.66667	-1.66667
35	43.3333	1.66667	3.33333		35	42.5	1.66667	-0.416667
33.3333	32.5	3.33333	-8.33333		31.6667	48.3333	1.66667	5
31.6667	28.3333	-3.33333	-7.91667		45.8333	34.1667	10	-3.33333
29.1667	35.8333	-0.833333	-3.33333		34.1667	33.3333	3.33333	-5
32.5	34.1667	0.833333	-3.33333		32.5	45.8333	5.83333	1.66667
10.8333	36.6667	-6.66667	0		32.5	48.3333	-0.833333	3.33333
30	36.6667	-0.416667	-5.41667		38.3333	39.1667	6.66667	-6.66667
15	38.3333	0.833333	-3.33333		26.6667	37.5	-4.16667	-1.66667
25.8333	41.6667	-6.66667	3.33333		42.5	32.5	3.75	-5
30	34.1667	1.66667	-1.66667		37.5	40	0	-3.33333
34.1667	43.3333	1.66667	0		25.8333	38.3333	-1.66667	-1.66667
33.3333	30.8333	0	-5		30	47.5	-5	3.33333
20.8333	48.3333	-7.91667	8.33333		37.5	52.5	5	6.66667
26.6667	40.8333	2.08333	1.66667		30.8333	35	3.33333	-8.33333
39.1667	46.6667	2.91667	6.66667		20.8333	35	-4.16667	-5
45.8333	37.5	5	0		38.3333	35.8333	8.75	-5
40	34.1667	6.66667	-1.66667		25.8333	37.5	-5	-1.66667
35	41.6667	-1.66667	3.33333		36.6667	46.6667	0	1.66667
30.8333	36.6667	0	-5		30	40	-5	-1.66667
33.3333	36.6667	-1.66667	-1.66667		20.8333	43.3333	-4.16667	-1.66667
34.1667	35.8333	1.66667	-1.66667		30.8333	45.8333	-1.66667	0
37.5	30	-0.416667	-10		32.5	44.1667	1.66667	0
33.3333	35	5.41667	-5		27.5	40.8333	2.08333	1.66667
30.8333	30	1.66667	-7.08333		30.8333	47.5	-5	6.66667
27.5	32.5	3.75	-3.33333		32.5	45.8333	2.91667	0
26.6667	48.3333	0.833333	5		25	40.8333	-3.33333	0
35.8333	45.8333	5	3.33333		18.3333	44.1667	-6.66667	0
27.5	34.1667	-6.66667	-5		37.5	40	-1.66667	-5
19.1667	44.1667	-8.33333	8.33333		30	41.6667	0	-5
38.3333	42.5	5	1.66667		35	38.3333	1.66667	1.66667
29.1667	36.6667	-1.25	1.66667		34.1667	48.3333	-0.416667	6.66667
40	37.5	6.66667	5		27.5	45	0	3.33333
26.6667	35	-3.33333	-3.33333		29.1667	35.8333	-5	-6.66667
25	44.1667	-0.833333	3.33333		22.5	45.8333	-6.66667	3.33333
23.3333	33.3333	-3.33333	-8.33333		29.1667	45	0	1.66667
23.3333	46.6667	-1.66667	5		33.3333	40	0.833333	-3.33333
22.5	38.3333	-6.66667	5		25.8333	45	1.66667	2.08333
21.6667	43.3333	-3.33333	0		34.1667	50.8333	0	6.66667
31.6667	38.3333	3.33333	0		43.3333	29.1667	5	-6.66667
29.1667	45	-8.33333	5		35	50.8333	0	8.33333
37.5	37.5	5	0		29.1667	50	-3.33333	5
30.8333	35	3.33333	-1.66667		38.3333	45	3.33333	5
28.3333	39.1667	3.75	0		40.8333	49.1667	8.33333	5
23.3333	43.3333	-8.33333	3.33333		25	40	-3.33333	-6.66667
35.8333	39.1667	1.66667	-1.66667		24.1667	40	-5	1.66667
42.5	29.1667	8.33333	-13.3333		39.1667	40.8333	5	-3.33333
26.6667	36.6667	-5	-3.33333		38.3333	40.8333	10	-1.66667
42.5	35	3.33333	0		40.8333	50.8333	6.25	1.66667
32.5	38.3333	0	3.33333		12.5	46.6667	-2.5	0
28.3333	45.8333	2.08333	1.66667		31.6667	38.3333	-3.33333	-5
37.5	36.6667	3.33333	1.66667		35.8333	44.1667	0	0
32.5	40.8333	0.416667	-6.66667		33.3333	36.6667	1.25	-6.66667
35.8333	47.5	-0.833333	5		31.6667	50	0.833333	5
24.1667	29.1667	-3.33333	-6.66667		24.1667	35.8333	-4.58333	-5
38.3333	36.6667	5	-1.66667		15	54.1667	-8.75	11.6667
17.5	36.6667	-12.0833	-5		25.8333	37.5	-1.25	-8.33333
25.8333	44.1667	-5	3.33333		26.6667	46.6667	-2.91667	0
33.3333	50.8333	-6.66667	8.33333		31.6667	47.5	5.83333	2.08333
33.3333	41.6667	0	5		40	52.5	0	5
27.5	36.6667	-5	-3.33333		25	40	-0.416667	-1.66667
22.5	42.5	-7.5	3.33333		35.8333	47.5	-3.33333	5
30.8333	36.6667	0	2.08333		26.6667	40	-6.66667	-3.33333
22.5	47.5	-2.91667	10		29.1667	41.6667	0	-1.66667
40.8333	47.5	6.66667	5		28.3333	36.6667	1.66667	-6.66667
40	35.8333	0	-5		25.8333	45.8333	1.66667	5
39.1667	34.1667	3.33333	-6.66667		23.3333	48.3333	-1.66667	5
35	26.6667	1.66667	-5.41667		31.6667	50	0	6.66667
43.3333	35.8333	12.0833	3.33333		27.5	45	-3.33333	0
25.8333	40.8333	-0.833333	1.66667		23.3333	46.6667	1.66667	3.33333
39.1667	46.6667	3.75	8.33333		28.3333	49.1667	0	5
32.5	40.8333	1.66667	1.66667		30	40.8333	-2.5	-3.33333
27.5	51.6667	0	11.6667		40.8333	38.3333	6.66667	-3.33333
36.6667	41.6667	1.66667	6.66667		26.6667	36.6667	-1.66667	-6.66667
29.1667	35	-5	0		15	47.5	-6.66667	5.41667
27.5	41.6667	-3.33333	5		25.8333	40.8333	-6.66667	-1.66667
30	45.8333	1.25	8.33333		31.6667	42.5	0.416667	3.33333
30.8333	44.1667	-5	0		33.3333	38.3333	-1.66667	-5
35.8333	25.8333	0	-5		27.5	42.5	0	-2.08333
38.3333	39.1667	3.75	1.66667		36.6667	41.6667	1.66667	-3.33333
39.1667	35	10	-5		40	38.3333	5.83333	-1.66667
30	36.6667	-3.33333	3.33333		30.8333	35	-1.66667	-3.33333
27.5	39.1667	-2.08333	-2.08333		45	55.8333	11.6667	8.33333
40.8333	51.6667	3.33333	8.33333		27.5	31.6667	-2.91667	-13.3333
34.1667	31.6667	1.66667	-5		36.6667	37.5	2.5	-3.33333
29.1667	43.3333	-3.33333	0		42.5	50	8.33333	8.33333
25.8333	39.1667	1.66667	3.33333		40	50.8333	-2.5	7.91667
27.5	33.3333	0	-1.25		23.3333	43.3333	-6.66667	3.33333
36.6667	39.1667	0	1.66667		30.8333	50.8333	-3.33333	6.66667
27.5	35	-1.66667	-6.66667		35	45	1.66667	0
33.3333	49.1667	1.66667	8.33333		28.3333	48.3333	-2.91667	5
35.8333	42.5	5.83333	-1.66667		23.3333	55	-1.66667	6.66667
30.8333	40.8333	-1.66667	-3.75		36.6667	27.5	1.66667	-10
37.5	39.1667	-0.416667	-3.33333		32.5	35	-5	-6.66667
31.6667	40.8333	-5.41667	3.33333		38.3333	36.6667	5	-1.66667
40.8333	31.6667	6.66667	-1.66667		25	37.5	-6.66667	-3.33333
28.3333	38.3333	-5	0		39.1667	36.6667	3.33333	-5
34.1667	47.5	0	3.33333		28.3333	51.6667	-5.41667	6.66667
23.3333	35	0	-5		21.6667	48.3333	-10	5
30	35.8333	-3.33333	-3.33333		24.1667	53.3333	-5.83333	6.66667
35	30.8333	3.75	-13.3333		36.6667	42.5	-1.66667	1.66667
18.3333	45	-10	1.66667		30.8333	25.8333	1.66667	-8.33333
35	39.1667	-0.416667	0		28.3333	40	-3.33333	-1.66667
25	38.3333	2.08333	-1.66667		27.5	39.1667	-1.25	-3.33333
30.8333	30	-1.66667	-1.66667		24.1667	42.5	-10	0
31.6667	36.6667	1.66667	-1.66667		30.8333	46.6667	1.66667	3.33333
30.8333	40.8333	-1.66667	3.33333		29.1667	48.3333	-1.66667	3.33333
27.5	41.6667	2.5	0		28.3333	42.5	3.33333	0.416667
29.1667	28.3333	-1.66667	-3.33333		28.3333	45.8333	-3.33333	-3.33333
26.6667	40	-1.66667	0		31.6667	35.8333	4.58333	0
25.8333	37.5	-10	4.16667		42.5	47.5	3.33333	3.33333
44.1667	34.1667	11.6667	-6.66667		27.5	46.6667	1.66667	5
27.5	42.5	-2.91667	5		33.3333	38.3333	4.16667	-1.66667
25.8333	49.1667	-1.66667	5		30	42.5	1.66667	1.66667
22.5	42.5	-6.66667	3.33333		23.3333	40	-6.66667	-3.33333
14.1667	32.5	-5	0		29.1667	49.1667	0.416667	8.33333
29.1667	29.1667	-5	-6.66667		30	55.8333	4.58333	6.66667
22.5	37.5	-3.33333	-1.25		30	42.5	3.33333	-3.33333
24.1667	36.6667	-1.66667	3.75		31.6667	34.1667	0	-8.33333
28.3333	32.5	-1.66667	-1.66667		27.5	41.6667	-3.33333	-2.91667
32.5	40	1.66667	-3.33333		34.1667	41.6667	-3.33333	-3.33333
30.8333	44.1667	1.66667	5		24.1667	40	-2.91667	-5
27.5	36.6667	0	-5		32.5	31.6667	4.16667	-5
50	44.1667	10	4.58333		35	43.3333	1.66667	-1.66667
23.3333	32.5	-1.66667	-3.33333		41.6667	43.3333	12.0833	0
23.3333	35	-6.66667	0		22.5	40.8333	-1.66667	-5
22.5	51.6667	-3.33333	10		28.3333	37.5	-5	0.416667
36.6667	31.6667	0	-6.66667		26.6667	40	-2.5	-1.66667
26.6667	44.1667	-6.66667	1.66667		34.1667	35	1.66667	-8.33333
39.1667	37.5	6.66667	-1.66667		34.1667	47.5	1.66667	6.66667
30	41.6667	-4.16667	1.66667		39.1667	42.5	3.33333	-1.66667
35.8333	36.6667	3.33333	-1.66667		34.1667	48.3333	3.33333	5
33.3333	40	10	1.66667		25.8333	34.1667	-2.91667	-6.66667
23.3333	31.6667	0	-2.91667		28.3333	48.3333	-3.33333	3.33333
43.3333	48.3333	7.5	8.33333		26.6667	30.8333	4.16667	-13.3333
25.8333	35.8333	-3.33333	-3.33333		17.5	43.3333	-1.25	-5
22.5	40.8333	-6.66667	0		23.3333	38.3333	-6.66667	-3.33333
32.5	31.6667	-3.33333	-8.33333		37.5	35	3.33333	-5
39.1667	32.5	5	-8.33333		40.8333	38.3333	3.33333	-3.33333
28.3333	30.8333	-5	-6.66667		24.1667	44.1667	-5	-3.33333
35.8333	51.6667	-3.75	10		15.8333	49.1667	-10	6.66667
32.5	40.8333	-3.33333	1.66667		35	40.8333	1.25	-1.66667
30	47.5	4.58333	8.33333		30	45.8333	-3.33333	1.66667
18.3333	39.1667	-3.33333	-3.33333		25.8333	48.3333	0	1.66667
28.3333	35.8333	-2.91667	0		15.8333	49.1667	-8.75	8.33333
37.5	35	4.16667	-5		24.1667	43.3333	0	-3.33333
28.3333	39.1667	-5	3.33333		38.3333	53.3333	1.66667	8.33333
40	31.6667	2.5	-2.5		16.6667	49.1667	-3.75	0
20	38.3333	-4.58333	1.66667		28.3333	41.6667	3.33333	-3.33333
28.3333	40.8333	-4.58333	3.33333		25	45.8333	0	-1.66667
24.1667	36.6667	-5	-5		25	38.3333	-5	-3.33333
23.3333	45.8333	-0.833333	7.91667		30	37.5	3.33333	1.66667
20	25	-8.33333	-10		33.3333	38.3333	0	-3.33333
36.6667	41.6667	5.41667	-1.66667		28.3333	43.3333	-3.33333	-1.66667
26.6667	34.1667	-5.83333	1.66667		29.1667	45	3.33333	1.66667
25.8333	35	0	0		35.8333	45	3.33333	0
32.5	50	3.33333	11.6667		37.5	47.5	3.33333	3.33333
25.8333	35.8333	-0.416667	0		38.3333	48.3333	3.33333	5
18.3333	40	-8.33333	0		31.6667	47.5	-3.33333	3.33333
38.3333	38.3333	1.66667	0		30	45.8333	-8.33333	5
30.8333	40.8333	-5	0		38.3333	39.1667	2.5	1.66667
32.5	42.5	0	5		36.6667	39.1667	-1.66667	-6.66667
30	36.6667	-4.58333	3.75		40	40	0	-3.33333
20	39.1667	-6.66667	-1.66667		30	42.5	-7.5	1.66667
30.8333	36.6667	-2.91667	-1.66667		35	45	1.66667	-1.66667
33.3333	38.3333	5	-3.75		27.5	40.8333	0	0
39.1667	28.3333	8.33333	-3.75		33.3333	36.6667	-3.33333	1.25
21.6667	30	-2.91667	-3.33333		34.1667	20.8333	6.66667	-15
37.5	13.3333	-1.66667	-10.8333		27.5	38.3333	3.33333	1.66667
22.5	12.5	-5	-3.33333		17.5	38.3333	-3.75	0
35.8333	22.5	6.25	-6.66667		17.5	35.8333	0	1.66667
24.1667	28.3333	-7.5	1.66667		23.3333	45	1.66667	6.66667
20.8333	32.5	-7.5	2.08333		30	33.3333	-1.66667	5.41667
40	20	3.33333	-6.66667		33.3333	30	3.33333	-1.66667
30.8333	39.1667	0.833333	6.66667		36.6667	41.6667	-3.75	13.3333
22.5	27.5	-3.33333	-5		25	22.5	1.25	-11.25
47.5	25.8333	5	-3.33333		30	40.8333	-1.66667	-0.833333
30	25	-3.33333	-5		25.8333	30	-1.66667	1.66667
33.3333	36.6667	3.33333	1.66667		35	32.5	0	1.66667
33.3333	33.3333	-2.5	6.66667		35	30.8333	1.66667	-3.33333
21.6667	33.3333	-1.66667	-3.33333		30	24.1667	5	-6.66667
35	25	8.33333	-0.416667		23.3333	34.1667	7.08333	0
35.8333	24.1667	5	1.25		19.1667	36.6667	-1.25	1.25
29.1667	15.8333	-1.66667	-3.75		28.3333	33.3333	3.33333	0
23.3333	34.1667	-8.33333	3.33333		30	22.5	-4.16667	-3.33333
23.3333	17.5	-0.833333	-10		17.5	32.5	-8.33333	1.66667
25.8333	25.8333	-1.66667	1.25		32.5	29.1667	-1.66667	-3.33333
20	23.3333	0	-3.75		40.8333	29.1667	4.16667	-5
25	20	2.5	-0.833333		32.5	34.1667	3.33333	0
35	30	6.66667	8.33333		20.8333	31.6667	0	0.833333
29.1667	30	-3.33333	5		30	40.8333	-0.416667	-0.833333
32.5	33.3333	-2.91667	0		32.5	34.1667	1.66667	2.08333
24.1667	29.1667	-7.5	0		33.3333	35.8333	1.66667	5
24.1667	40	0	9.16667		35.8333	31.6667	11.6667	0
31.6667	28.3333	0.416667	-0.416667		43.3333	30.8333	9.16667	-1.25
27.5	34.1667	0	7.5		21.6667	25.8333	-8.33333	-5
31.6667	27.5	-1.66667	1.66667		29.1667	39.1667	8.33333	0
29.1667	12.5	-5	-6.66667		29.1667	35	-5	2.5
23.3333	23.3333	-0.416667	-1.66667		40	39.1667	2.08333	0
34.1667	22.5	1.66667	3.33333		40	35	6.66667	1.66667
39.1667	35.8333	5.41667	2.08333		23.3333	30.8333	-0.416667	3.33333
23.3333	24.1667	-1.66667	-1.25		24.1667	30	-1.66667	-3.33333
27.5	35.8333	3.75	1.66667		41.6667	34.1667	3.75	2.08333
39.1667	28.3333	4.16667	-1.66667		39.1667	31.6667	5	8.33333
35	34.1667	0.833333	3.33333		37.5	30	10	-3.33333
23.3333	23.3333	-6.66667	5		30	38.3333	4.16667	5
30.8333	34.1667	0	0.416667		25.8333	31.6667	-1.66667	-3.33333
30.8333	24.1667	-5	-3.33333		22.5	42.5	-7.91667	6.66667
25.8333	25.8333	1.25	-3.33333		36.6667	34.1667	2.08333	0
18.3333	30	-11.6667	-0.833333		36.6667	26.6667	-3.33333	0.833333
21.6667	33.3333	-3.33333	3.33333		15.8333	31.6667	-7.5	0
36.6667	26.6667	3.33333	4.58333		32.5	38.3333	5	-1.66667
36.6667	21.6667	0	-0.416667		35.8333	35.8333	5	0
30.8333	35.8333	2.91667	1.66667		29.1667	34.1667	-0.833333	-1.66667
18.3333	35	-8.33333	6.25		21.6667	21.6667	3.75	-3.33333
31.6667	27.5	-3.33333	-1.66667		33.3333	40.8333	1.66667	1.25
40	24.1667	1.25	-1.66667		28.3333	32.5	0	0
30	21.6667	0.416667	-3.75		21.6667	29.1667	1.66667	-3.33333
33.3333	30	3.33333	3.33333		25.8333	35	-4.16667	3.33333
30.8333	22.5	-1.66667	0		34.1667	31.6667	5	0.833333
25	30	-5	0.833333		22.5	40	-3.33333	5
37.5	30	5	-2.08333		31.6667	22.5	0	-13.3333
35	21.6667	4.16667	-6.66667		38.3333	35.8333	1.66667	1.66667
22.5	28.3333	-3.33333	-3.33333		33.3333	39.1667	1.66667	4.16667
44.1667	19.1667	10.4167	-10		27.5	38.3333	0	-1.66667
47.5	23.3333	10	0		35	33.3333	1.66667	1.66667
35.8333	16.6667	5	0		34.1667	25	2.5	-3.33333
44.1667	20	15	-5		30.8333	30	3.75	-5
31.6667	29.1667	0	-2.5		28.3333	37.5	-2.5	2.91667
28.3333	30.8333	-1.25	3.33333		25.8333	35.8333	-5	-3.33333
38.3333	46.6667	4.58333	10		42.5	40	2.91667	5
22.5	32.5	-0.833333	-3.33333		30.8333	31.6667	-1.66667	-0.833333
35	32.5	1.66667	5.83333		35	42.5	0	5
36.6667	21.6667	5	-5		39.1667	34.1667	8.33333	-0.833333
34.1667	29.1667	0	0		32.5	30.8333	3.33333	-1.66667
41.6667	21.6667	8.75	-3.33333		21.6667	30	-2.5	3.33333
29.1667	18.3333	7.08333	-2.08333		30	39.1667	3.33333	5
23.3333	15	-4.16667	-5		34.1667	34.1667	1.66667	5
42.5	41.6667	11.6667	8.33333		26.6667	38.3333	-3.33333	5
40.8333	33.3333	9.58333	8.75		26.6667	33.3333	0	1.66667
27.5	32.5	7.91667	-3.33333		38.3333	35.8333	5	3.33333
32.5	26.6667	-3.33333	-0.416667		32.5	25.8333	5	-6.66667
35	11.6667	-0.416667	-11.6667		32.5	39.1667	-3.33333	1.66667
30	28.3333	-3.33333	-1.66667		34.1667	25.8333	4.16667	-2.08333
19.1667	23.3333	-8.33333	-1.66667		23.3333	42.5	3.33333	4.16667
25.8333	27.5	-5	-3.33333		20	46.6667	-6.66667	6.66667
18.3333	40.8333	-0.833333	5		27.5	40.8333	0.416667	1.66667
30	40.8333	3.33333	6.66667		28.3333	32.5	2.5	1.66667
25	20.8333	-6.66667	-5		30	42.5	5	5.83333
32.5	34.1667	5	2.08333		38.3333	30.8333	9.16667	-1.66667
30	26.6667	-3.33333	-5.83333		34.1667	29.1667	0	-3.33333
20	15.8333	-6.66667	-1.66667		29.1667	30	3.33333	0
25.8333	22.5	-4.16667	-6.66667		34.1667	32.5	0	1.66667
29.1667	23.3333	-2.5	-7.08333		28.3333	32.5	1.66667	-3.33333
22.5	27.5	-5	5		25	35.8333	-5.41667	10
36.6667	26.6667	5	5		30.8333	20	-1.66667	-5.83333
30	25.8333	0.833333	-3.33333		36.6667	29.1667	5	-8.33333
31.6667	40	-2.91667	8.33333		31.6667	24.1667	-1.66667	-10
36.6667	20.8333	5.83333	-2.91667		25	30	-0.833333	-5
34.1667	17.5	3.33333	-2.5		28.3333	40	-0.416667	0
23.3333	27.5	-1.25	3.33333		40	32.5	3.33333	1.66667
27.5	28.3333	-3.33333	-1.66667		32.5	31.6667	-1.25	-0.833333
30	33.3333	1.25	-3.33333		24.1667	36.6667	-8.75	0
42.5	14.1667	8.33333	-6.25		28.3333	43.3333	0	8.33333
27.5	20	-3.33333	1.66667		36.6667	36.6667	-1.66667	1.66667
14.1667	25.8333	-8.33333	0		19.1667	27.5	0	-3.33333
37.5	35	1.66667	2.91667		19.1667	36.6667	-5	3.33333
29.1667	20.8333	-5	-3.33333		27.5	31.6667	0	-1.66667
37.5	25	3.33333	0		27.5	40.8333	-2.5	0
45.8333	28.3333	14.1667	-3.75		33.3333	27.5	6.66667	-3.33333
42.5	35	2.5	0		10.8333	40	-11.6667	3.33333
30	21.6667	-0.833333	0		27.5	20.8333	1.66667	-6.66667
41.6667	33.3333	6.66667	5.83333		25	35.8333	-5	1.66667
39.1667	28.3333	7.08333	4.16667		28.3333	28.3333	0	0
25	20.8333	-3.33333	-3.33333		35	37.5	8.75	-1.66667
24.1667	18.3333	-5	-5		40	44.1667	10.4167	8.33333
24.1667	28.3333	0	3.33333		29.1667	38.3333	2.5	7.5
29.1667	33.3333	-4.58333	12.0833		31.6667	29.1667	1.66667	-5
32.5	23.3333	-0.833333	0		30	28.3333	5	-1.66667
30	29.1667	0	0		31.6667	32.5	-5	1.66667
29.1667	15	-1.66667	-11.6667		29.1667	29.1667	-1.66667	1.66667
21.6667	21.6667	-10.8333	1.66667		33.3333	20	-4.16667	-8.33333
24.1667	25.8333	-5	1.66667		25.8333	32.5	-5	-5
37.5	22.5	3.33333	-2.91667		30.8333	44.1667	0	5
35.8333	23.3333	1.66667	3.33333		34.1667	38.3333	0	-3.33333
36.6667	33.3333	3.33333	-1.66667		31.6667	26.6667	-1.66667	-5.83333
27.5	23.3333	-10	-2.08333		28.3333	21.6667	-1.66667	-6.25
40	17.5	1.66667	-5		34.1667	36.6667	0	3.33333
36.6667	12.5	-1.66667	-3.33333		28.3333	37.5	-1.66667	1.25
23.3333	24.1667	1.66667	-3.33333		37.5	40	5	5
34.1667	37.5	1.66667	6.66667		18.3333	35	-3.75	-3.33333
30	36.6667	1.66667	5		30.8333	29.1667	1.66667	-5
20	21.6667	-3.75	-0.833333		28.3333	24.1667	-1.66667	-3.33333
23.3333	20.8333	-6.66667	-5		35	25	1.66667	-1.66667
32.5	17.5	3.33333	-0.833333		25.8333	31.6667	-5	-1.66667
29.1667	20	3.33333	4.58333		40.8333	31.6667	11.6667	0
30	23.3333	-3.33333	-2.91667		30	34.1667	1.66667	-3.33333
34.1667	32.5	2.5	15		29.1667	40	-1.66667	-1.66667
24.1667	26.6667	2.08333	-1.25		19.1667	38.3333	-9.16667	3.33333
25	30.8333	1.66667	-0.416667		25	22.5	-1.25	-6.66667
29.1667	24.1667	1.66667	1.66667		34.1667	35.8333	1.25	0
33.3333	16.6667	1.66667	0		25.8333	35	-8.33333	3.33333
31.6667	11.6667	2.08333	-5		35	30.8333	-1.66667	-3.33333
40.8333	21.6667	10	-5		21.6667	25	0	0
20	28.3333	-4.58333	-0.416667		19.1667	38.3333	-10	1.66667
26.6667	29.1667	-3.33333	2.08333		37.5	38.3333	3.33333	5
30	30	0	5		27.5	33.3333	-5	5
32.5	21.6667	0.833333	1.66667		32.5	22.5	1.66667	-6.66667
18.3333	25.8333	-2.91667	1.25		16.6667	44.1667	-8.33333	1.66667
34.1667	35	0	1.66667		26.6667	38.3333	-2.5	6.66667
24.1667	36.6667	3.33333	8.33333		35	32.5	-1.66667	3.33333
40	25.8333	8.33333	0		25	30.8333	1.66667	-1.66667
35	15	1.66667	-10		15.8333	15.8333	-10	-11.6667
18.3333	21.6667	-9.16667	-1.25		23.3333	33.3333	0.833333	-1.66667
35.8333	27.5	0	-3.33333		20.8333	35.8333	-0.833333	5
30	29.1667	0	6.66667		20	29.1667	-2.5	1.66667
45	26.6667	8.33333	-2.08333		15.8333	36.6667	-1.25	-1.66667
28.3333	20	0.833333	0.416667		25.8333	35	-5	1.66667
8.33333	21.6667	-12.9167	1.66667		26.6667	35	-5.83333	0
29.1667	15.8333	0	-6.66667		17.5	36.6667	-3.33333	3.33333
44.1667	23.3333	6.66667	0		26.6667	40	-5	6.25
39.1667	24.1667	3.33333	2.08333		24.1667	40.8333	-6.66667	6.66667
21.6667	25	0.833333	1.66667		45.8333	30.8333	11.6667	-1.66667
40.8333	20	5.41667	-10		32.5	26.6667	3.33333	-1.66667
25	30.8333	3.33333	7.08333		21.6667	31.6667	-5	-3.33333
34.1667	20	1.66667	-3.33333		25.8333	30.8333	6.66667	-1.25
25.8333	37.5	-3.33333	11.6667		34.1667	35	3.33333	0
38.3333	27.5	8.33333	1.25		29.1667	36.6667	-6.66667	5
27.5	28.3333	-0.833333	-2.5		27.5	33.3333	3.33333	0
38.3333	18.3333	2.5	-1.66667		31.6667	25.8333	-3.33333	5.41667
32.5	25	5	0		33.3333	37.5	1.66667	5
31.6667	10.8333	6.66667	-6.25		30.8333	41.6667	10.4167	6.66667
41.6667	33.3333	7.08333	6.66667		20.8333	24.1667	-7.08333	-8.33333
40.8333	21.6667	4.16667	-1.66667		35	41.6667	10.8333	1.66667
27.5	30.8333	-5.83333	5		35	36.6667	-1.66667	0.833333
30.8333	34.1667	5	1.66667		29.1667	35.8333	0	-1.66667
32.5	25	5	0		30.8333	31.6667	0.416667	-1.66667
34.1667	26.6667	-3.33333	-1.66667		26.6667	37.5	-6.66667	4.58333
38.3333	40.8333	6.66667	10		30	31.6667	-3.33333	0
30.8333	29.1667	2.5	1.66667		30.8333	30	1.66667	-5
24.1667	25	-3.75	-1.66667		27.5	34.1667	-6.25	3.33333
24.1667	32.5	1.25	-2.08333		35	33.3333	-1.25	-6.66667
25	40	3.75	8.33333		28.3333	40	0	5
35	31.6667	3.33333	-3.33333		25	32.5	-5	4.16667
29.1667	21.6667	-0.416667	-2.08333		31.6667	32.5	0.416667	0
22.5	30	-8.33333	-7.08333		25	30.8333	-5	-6.66667
27.5	33.3333	-3.33333	3.33333		24.1667	30.8333	-3.33333	0
37.5	20.8333	0	-6.66667		21.6667	34.1667	0	1.66667
26.6667	22.5	-4.16667	-1.66667		28.3333	34.1667	5	-1.66667
32.5	16.6667	0	-1.66667		18.3333	38.3333	-5	6.66667
30.8333	29.1667	3.33333	-2.08333		15	26.6667	-12.5	-5
32.5	30.8333	-1.66667	5		28.3333	36.6667	0	6.25
30.8333	20.8333	0.833333	-2.91667		30.8333	37.5	1.66667	5
26.6667	25	-3.33333	-1.66667		21.6667	37.5	-2.5	5
21.6667	31.6667	-0.416667	-3.33333		17.5	27.5	-10.4167	5
25	25.8333	-3.33333	4.16667		21.6667	42.5	-0.833333	3.33333
29.1667	31.6667	-6.66667	3.33333		24.1667	38.3333	-1.25	5
32.5	26.6667	0	-1.66667		26.6667	30	0	-2.08333
20	16.6667	-11.6667	-8.33333		22.5	28.3333	-2.5	-1.66667
35.8333	16.6667	1.66667	-2.08333		17.5	28.3333	-10	1.25
30.8333	28.3333	0.833333	0.416667		39.1667	37.5	5	1.66667
37.5	5.83333	5	-10.8333		23.3333	26.6667	-4.16667	-6.66667
30.8333	25	1.66667	-1.66667		30	34.1667	3.33333	-5.41667
32.5	30.8333	-1.66667	1.66667		28.3333	40.8333	5	6.66667
28.3333	29.1667	0	3.75		20	36.6667	-5.41667	1.66667
39.1667	32.5	3.33333	3.33333		24.1667	36.6667	-5.41667	0
		8.33333	-1.66667				2.91667	0
		-3.33333	1.66667				0	0.833333
		0	3.33333				6.66667	5
		-8.33333	-6.66667				-3.33333	-5
		9.58333	-2.5				-3.75	-7.5
		4.58333	-9.16667				10	5
		6.25	0				5.41667	1.66667
		1.66667	1.66667				-6.25	-5
		-3.33333	1.66667				-8.33333	-0.833333
		-1.66667	-0.833333				0	0
		0.833333	-9.16667				0	-3.33333
		-3.33333	-3.33333				5.83333	3.33333
		3.33333	6.66667				-1.25	-6.66667
		-4.58333	-3.33333				1.66667	5
		-2.08333	0				-8.33333	-2.08333
		1.66667	1.66667				-6.66667	0
		-3.33333	3.33333				-5	-3.75
		5	0				-2.5	5
		0	0				5.41667	-2.5
		1.66667	0				-1.66667	-2.91667
		-8.33333	0				-0.833333	5
		-4.16667	0				-5	3.33333
		0	0				-1.66667	-3.33333
		1.66667	-3.33333				2.08333	3.33333
		7.91667	2.08333				3.75	-1.66667
		-2.08333	-6.66667				10.4167	5
		1.66667	-0.833333				-3.33333	-5
		-6.66667	3.33333				5.41667	5
		-3.33333	5				-1.66667	1.66667
		1.66667	5				-4.16667	-4.58333
		0.416667	-1.66667				10	3.75
		-3.33333	-1.66667				-0.833333	5
		-7.08333	6.66667				-3.75	-0.416667
		10	1.66667				-2.5	-1.66667
		-1.25	-5				-3.33333	-13.3333
		-0.833333	3.33333				7.08333	6.66667
		-6.66667	5				-3.33333	-1.66667
		-5.41667	-6.66667				-9.16667	1.66667
		-3.75	5				-3.33333	5
		-1.66667	1.66667				-5	-3.33333
		-1.66667	5				2.5	3.75
		6.66667	8.75				6.25	0
		-6.66667	-11.6667				-5	0
		-5	-6.66667				-1.25	6.66667
		8.33333	-3.33333				-0.416667	-6.66667
		-5.83333	2.5				-4.16667	1.66667
		-1.66667	0				0	-6.66667
		-6.66667	0.416667				-2.91667	10
		5	-1.66667				5	0
		2.5	1.66667				3.33333	-3.33333
		-5.83333	11.6667				8.33333	5
		-1.66667	3.75				0	-1.66667
		3.75	10				-3.33333	-3.33333
		-5	-1.66667				-0.416667	5
		3.33333	1.66667				-6.25	1.25
		7.91667	5				2.91667	6.66667
		5	0				7.5	-1.66667
		-3.33333	2.5				-7.08333	-5
		-5	-1.66667				-1.66667	0
		5.41667	1.66667				-3.33333	-5.41667
		6.66667	1.66667				0	-3.33333
		-1.66667	8.33333				-0.833333	1.66667
		0	0				-8.33333	-8.33333
		3.33333	1.66667				-5	-3.33333
		4.58333	-6.25				1.66667	-7.5
		-12.5	3.33333				-3.33333	3.33333
		5.83333	-8.33333				-5	6.66667
		0	5				6.66667	2.08333
		10.4167	0.416667				1.66667	1.25
		1.66667	1.66667				1.25	0.833333
		-2.08333	-3.75				0	-7.08333
		1.66667	1.66667				-5	-3.33333
		10.8333	1.66667				-1.66667	3.33333
		6.25	-6.66667				-1.66667	3.33333
		-3.33333	0				0	6.66667
		0.833333	-3.33333				5.41667	-5
		-1.66667	1.66667				0.833333	3.33333
		0	5				-1.66667	-3.33333
		1.66667	0				3.33333	-0.833333
		5	-2.91667				5	-3.33333
		0	3.33333				7.5	0
		-6.25	5				-3.33333	5
		-6.66667	-1.66667				3.33333	3.33333
		-2.5	-3.33333				-2.5	5
		-1.66667	0				-1.25	0
		-5	-1.66667				-3.33333	-4.16667
		3.33333	-5				8.33333	6.66667
		-1.66667	7.08333				0.416667	-3.33333
		6.66667	6.66667				2.08333	-11.6667
		5.83333	6.66667				3.33333	0.833333
		0	0				3.33333	-0.833333
		-4.16667	-6.66667				-3.33333	-1.66667
		1.66667	1.66667				0	-5
		1.66667	3.33333				-11.6667	3.33333
		-3.75	-11.6667				-0.833333	0
		1.66667	-5				2.91667	3.33333
		3.75	3.33333				-3.33333	-10
		10	-5				0	3.33333
		-3.33333	5				0	-3.33333
		0.416667	0				-10	-3.33333
		1.66667	0				6.66667	-6.66667
		2.08333	-2.91667				3.33333	-3.33333
		-1.66667	5				5	11.6667
		-3.33333	-3.33333				-4.58333	-3.75
		-1.25	-5				-5	1.66667
		1.66667	-6.66667				1.66667	3.33333
		-6.25	7.5				-11.6667	-3.33333
		0.833333	0				-3.33333	6.66667
		-8.33333	-7.5				2.08333	2.08333
		-9.58333	-6.66667				-1.66667	-0.416667
		8.33333	0.416667				-4.58333	-0.416667
		-7.5	8.33333				-12.5	4.16667
		-3.75	-5				6.25	-0.833333
		-2.5	7.5				-5	-0.833333
		-5.41667	-3.33333				5.41667	8.33333
		-5.83333	8.33333				-3.33333	-13.3333
		3.33333	1.66667				-3.33333	3.75
		3.75	0				0.416667	4.16667
		4.16667	-6.66667				6.25	1.66667
		-3.33333	8.33333				-6.66667	-5
		3.33333	3.33333				-1.66667	-3.33333
		-1.66667	-8.33333				-10	-5
		3.33333	-6.66667				9.16667	5
		3.75	0				-7.91667	-1.66667
		-7.91667	-8.33333				3.33333	1.66667
		0	5				1.66667	6.66667
		8.33333	0.416667				0	0.833333
		1.25	-3.33333				-6.66667	-5
		3.33333	-4.16667				-0.833333	-5
		-5	0.416667				-8.33333	0
		-6.66667	-5				-3.33333	5
		1.66667	-3.33333				-8.33333	1.66667
		-6.66667	-1.66667				-5	1.66667
		5	-3.33333				0	-5
		4.16667	0				-5.83333	-2.91667
		-1.66667	-2.5				-3.33333	2.5
		0.416667	-3.33333				1.66667	-5
		0.416667	-3.33333				-1.66667	0
		1.66667	-1.66667				-6.66667	-5
		-3.75	1.66667				8.75	0
		4.58333	0				3.33333	1.66667
		-2.91667	-4.16667				0	-3.33333
		-1.66667	6.66667				3.33333	5.83333
		-1.66667	3.33333				5.83333	-1.66667
		-3.33333	0				-1.66667	-5
		5	-3.33333				-1.66667	0
		0	-0.833333				15	-6.66667
		-1.66667	-3.33333				3.33333	-5
		7.91667	-6.66667				-5	1.66667
		-1.66667	-1.66667				5.83333	-6.66667
		-3.33333	6.66667				3.75	-1.66667
		0	-5				6.66667	0.416667
		2.08333	6.66667				4.58333	3.33333
		-1.66667	8.33333				4.16667	0
		-5	-2.08333				-0.833333	1.66667
		5	-3.33333				0	1.66667
		5	-1.66667				-7.08333	3.75
		-4.58333	3.33333				6.25	1.66667
		0.416667	0				7.08333	0
		-1.66667	-0.416667				3.75	0
		0	-10				6.66667	-0.833333
		-5	-3.33333				8.33333	5
		-4.58333	-1.25				0	5
		8.33333	3.33333				1.66667	3.33333
		7.91667	3.33333				-2.5	12.0833
		-1.66667	0				-2.5	0
		0	-1.66667				-3.33333	-15
		3.33333	1.66667				6.66667	-1.25
		-5.83333	1.66667				-4.58333	-0.416667
		0	2.91667				-7.91667	0
		-0.833333	6.66667				-1.25	0.833333
		2.5	11.6667				1.25	-8.33333
		-2.5	3.33333				8.75	-1.66667
		-5	5				0	8.33333
		-3.75	-3.33333				-4.16667	3.75
		-8.75	1.66667				-5	0
		0	-1.66667				-1.66667	2.91667
		1.66667	-1.66667				-1.66667	6.66667
		-5.41667	0				0.833333	-10
		0	-1.66667				-1.66667	1.66667
		6.66667	-5				-6.25	1.66667
		-2.5	6.66667				-3.33333	3.33333
		-4.58333	-6.25				4.16667	3.33333
		1.66667	0				-6.66667	6.66667
		0	3.33333				-5.41667	-11.6667
		-0.416667	0.833333				-5.41667	-5
		-1.66667	1.66667				-2.08333	-1.66667
		4.16667	-3.33333				3.33333	-3.33333
		5	7.08333				4.58333	-3.75
		-3.33333	1.66667				-1.25	-5
		-2.5	-1.66667				10.4167	0
		1.66667	0				2.08333	3.33333
		1.66667	-1.66667				0.416667	-1.66667
		5	2.5				-16.25	2.08333
		1.66667	-3.33333				1.25	-1.25
		3.75	-3.33333				6.25	0
		3.33333	-1.66667				3.33333	-3.33333
		-2.5	-5				1.66667	5.83333
		-8.33333	-1.66667				-1.66667	0
		1.25	5				-10	0
		-3.33333	1.66667				-5	1.66667
		0	5				0	0
		3.33333	6.66667				-1.66667	1.66667
		1.66667	5				3.33333	-6.66667
		3.33333	-0.833333				10	10
		1.66667	3.33333				1.66667	-1.66667
		8.33333	-8.75				3.33333	-6.66667
		-5	0				3.33333	-3.75
		3.33333	1.66667				-6.66667	0
		-6.66667	0				-5	0
		8.33333	-3.33333				4.58333	-1.66667
		-1.66667	-8.33333				5	3.33333
		-3.33333	-1.66667				-5	-1.66667
		3.33333	-5				-1.66667	8.33333
		6.66667	-5				3.33333	11.6667
		0	3.33333				0	-1.66667
		5	-3.33333				3.33333	-5
		5	3.33333				-10	-6.66667
		1.66667	-1.66667				1.66667	-3.33333
		10	-3.33333				6.66667	-1.66667
		6.66667	-1.66667				-3.33333	0
		5.83333	-1.66667				-6.66667	-6.66667
		-0.833333	-0.416667				0.416667	-5
		5	1.66667				5	6.66667
		6.66667	5				1.66667	3.33333
		0	-5				3.33333	2.91667
		6.66667	-1.66667				5	-6.66667
		11.6667	-1.66667				0	1.66667
		-2.5	0				-1.66667	-1.66667
		0	5				-0.416667	-3.33333
		6.66667	-5				0	-1.66667
		13.3333	-0.416667				1.66667	-6.66667
		-5.41667	-1.66667				-2.08333	-1.66667
		-0.833333	-3.33333				1.66667	0
		8.33333	-5.41667				1.66667	-1.66667
		1.66667	3.33333				1.66667	-0.416667
		3.33333	-8.33333				1.66667	5
		-3.33333	-9.16667				10	-3.33333
		-2.08333	-3.33333				3.33333	-5
		2.08333	-3.33333				7.08333	1.66667
		-6.66667	0				-2.08333	3.33333
		0.833333	-4.16667				6.66667	-6.66667
		-0.416667	-3.33333				-5.41667	-1.66667
		-6.66667	3.33333				3.75	-5
		1.66667	-1.66667				0	-3.33333
		1.66667	0				-1.66667	-1.66667
		0	-5				-5	3.33333
		-9.16667	8.33333				5	6.66667
		0.833333	1.66667				2.08333	-8.33333
		4.16667	6.66667				-5.41667	-5
		5	0				8.75	-5
		6.66667	-1.66667				-5	-1.66667
		-1.66667	3.33333				0	1.66667
		0	-5				-5	-1.66667
		-1.66667	-1.66667				-5.41667	-1.66667
		1.66667	-1.66667				-1.66667	0
		0.833333	-10				1.66667	0
		5.41667	-5				0.833333	1.66667
		1.66667	-7.08333				-5	6.66667
		2.5	-3.33333				4.16667	0
		-0.416667	5				-3.33333	0
		5	3.33333				-6.66667	0
		-6.66667	-5				-1.66667	-5
		-8.33333	8.33333				0	-5
		5	1.66667				1.66667	1.66667
		-2.5	1.66667				-0.416667	6.66667
		6.66667	5				0	3.33333
		-3.33333	-3.33333				-5	-6.66667
		-0.833333	3.33333				-6.66667	3.33333
		-3.33333	-8.33333				0	1.66667
		-1.66667	5				2.08333	-3.33333
		-6.66667	5				1.66667	0.833333
		-3.33333	0				0	6.66667
		3.33333	0				5	-6.66667
		-8.33333	5				0	8.33333
		5	0				-3.33333	5
		3.33333	-1.66667				3.33333	5
		2.5	0				8.33333	5
		-8.33333	3.33333				-3.33333	-6.66667
		1.66667	-1.66667				-5	1.66667
		8.33333	-13.3333				5	-3.33333
		-5	-3.33333				10	-1.66667
		3.33333	0				7.5	1.66667
		0	3.33333				-1.25	0
		0.833333	1.66667				-3.33333	-5
		3.33333	1.66667				0	0
		-0.833333	-6.66667				1.25	-6.66667
		-2.08333	5				-0.416667	5
		-3.33333	-6.66667				-4.58333	-5
		5	-1.66667				-8.75	11.6667
		-10.8333	-5				-2.5	-8.33333
		-5	3.33333				-2.91667	0
		-6.66667	8.33333				7.08333	2.08333
		0	5				0	5
		-5	-3.33333				-2.91667	-1.66667
		-6.25	3.33333				-3.33333	5
		0	0.833333				-6.66667	-3.33333
		-2.91667	10				0	-1.66667
		6.66667	5				1.66667	-6.66667
		0	-5				1.66667	5
		3.33333	-6.66667				-1.66667	5
		1.66667	-5.41667				0	6.66667
		12.0833	3.33333				-3.33333	0
		0.416667	1.66667				1.66667	3.33333
		3.75	8.33333				0	5
		1.66667	1.66667				-3.75	-3.33333
		0	11.6667				6.66667	-3.33333
		1.66667	6.66667				-1.66667	-6.66667
		-5	0				-6.66667	5.41667
		-3.33333	5				-6.66667	-1.66667
		1.25	8.33333				-0.833333	3.33333
		-5	0				-1.66667	-5
		0	-5				0	-2.08333
		3.75	1.66667				1.66667	-3.33333
		10	-5				7.08333	-1.66667
		-3.33333	3.33333				-1.66667	-3.33333
		-0.833333	-2.08333				11.6667	8.33333
		3.33333	8.33333				-4.16667	-13.3333
		1.66667	-5				3.75	-3.33333
		-3.33333	0				8.33333	8.33333
		1.66667	3.33333				-3.75	9.16667
		0	-1.25				-6.66667	3.33333
		0	1.66667				-3.33333	6.66667
		-1.66667	-6.66667				1.66667	0
		1.66667	8.33333				-4.16667	5
		7.08333	-1.66667				-1.66667	6.66667
		-1.66667	-3.75				1.66667	-10
		-0.416667	-3.33333				-5	-6.66667
		-4.16667	3.33333				5	-1.66667
		6.66667	-1.66667				-6.66667	-3.33333
		-5	0				3.33333	-5
		0	3.33333				-4.16667	6.66667
		0	-5				-10	5
		-3.33333	-3.33333				-7.08333	6.66667
		2.5	-13.3333				-1.66667	1.66667
		-10	1.66667				1.66667	-8.33333
		0.833333	0				-3.33333	-1.66667
		0.833333	-1.66667				-2.5	-3.33333
		-1.66667	-1.66667				-10	0
		1.66667	-1.66667				1.66667	3.33333
		-1.66667	3.33333				-1.66667	3.33333
		1.25	0				3.33333	0.416667
		-1.66667	-3.33333				-3.33333	-3.33333
		-1.66667	0				5.83333	0
		-10	2.91667				3.33333	3.33333
		11.6667	-6.66667				1.66667	5
		-1.66667	5				2.91667	-1.66667
		-1.66667	5				1.66667	1.66667
		-6.66667	3.33333				-6.66667	-3.33333
		-5	0				0.416667	8.33333
		-5	-6.66667				5.83333	6.66667
		-3.33333	-1.25				3.33333	-3.33333
		-1.66667	2.5				0	-8.33333
		-1.66667	-1.66667				-3.33333	-2.91667
		1.66667	-3.33333				-3.33333	-3.33333
		1.66667	5				-4.16667	-5
		0	-5				2.91667	-5
		10	4.58333				1.66667	-1.66667
		-1.66667	-3.33333				10.8333	0
		-6.66667	0				-1.66667	-5
		-3.33333	10				-5	0.416667
		0	-6.66667				-1.25	-1.66667
		-6.66667	1.66667				1.66667	-8.33333
		6.66667	-1.66667				1.66667	6.66667
		-5.41667	1.66667				3.33333	-1.66667
		3.33333	-1.66667				3.33333	5
		10	1.66667				-4.16667	-6.66667
		0	-2.91667				-3.33333	3.33333
		8.75	8.33333				2.91667	-13.3333
		-3.33333	-3.33333				-2.5	-5
		-6.66667	0				-6.66667	-3.33333
		-3.33333	-8.33333				3.33333	-5
		5	-8.33333				3.33333	-3.33333
		-5	-6.66667				-5	-3.33333
		-3.75	10				-10	6.66667
		-3.33333	1.66667				1.25	-1.66667
		2.08333	8.33333				-3.33333	1.66667
		-3.33333	-3.33333				0	1.66667
		-2.91667	0				-11.25	8.33333
		5.41667	-5				0	-3.33333
		-5	3.33333				1.66667	8.33333
		1.25	-3.75				-3.75	0
		-4.58333	1.66667				3.33333	-3.33333
		-5.83333	3.33333				0	-1.66667
		-5	-5				-5	-3.33333
		0.416667	9.16667				3.33333	1.66667
		-8.33333	-10				0	-3.33333
		5.41667	-1.66667				-3.33333	-1.66667
		-4.58333	1.66667				3.33333	1.66667
		0	0				3.33333	0
		3.33333	11.6667				3.33333	3.33333
		-0.416667	0				3.33333	5
		-8.33333	0				-3.33333	3.33333
		1.66667	0				-8.33333	5
		-5	0				1.25	1.66667
		0	5				-1.66667	-6.66667
		-5.83333	3.75				0	-3.33333
		-6.66667	-1.66667				-8.75	1.66667
		-4.16667	-1.66667				1.66667	-1.66667
		5	-2.5				0	0
		8.33333	-3.75				-3.33333	1.25
		-2.91667	-3.33333				6.66667	-15
		-1.66667	-12.0833				3.33333	1.66667
		-5	-3.33333				-3.75	0
		7.5	-6.66667				0	1.66667
		-8.75	1.66667				-0.833333	6.66667
		-8.75	0.833333				-1.66667	5.41667
		3.33333	-6.66667				3.33333	-1.66667
		-0.416667	6.66667				-2.5	13.3333
		-5.83333	-5				-1.25	-8.75
		5	-3.33333				-1.66667	-2.08333
		-3.33333	-5				-1.66667	1.66667
		3.33333	1.66667				0	1.66667
		-3.75	6.66667				1.66667	-3.33333
		-1.66667	-3.33333				2.5	-6.66667
		8.33333	-0.416667				5.83333	0
		5	2.5				-2.5	1.25
		-1.66667	-2.5				3.33333	0
		-8.33333	3.33333				-2.91667	-3.33333
		-2.08333	-10				-8.33333	1.66667
		-1.66667	2.5				-1.66667	-3.33333
		0	-3.75				2.91667	-5
		1.25	-2.08333				3.33333	0
		6.66667	8.33333				0	-0.416667
		-3.33333	5				0.833333	-2.08333
		-4.16667	0				1.66667	0.833333
		-6.25	0				1.66667	5
		0	10.4167				11.6667	0
		-0.833333	0.833333				7.91667	-1.25
		0	6.25				-8.33333	-5
		-1.66667	1.66667				8.33333	0
		-5	-6.66667				-5	1.25
		-0.416667	-1.66667				0.833333	0
		1.66667	3.33333				6.66667	1.66667
		4.16667	0.833333				0.833333	3.33333
		-1.66667	0				-1.66667	-3.33333
		2.5	1.66667				6.25	0.833333
		2.91667	-1.66667				5	8.33333
		-0.416667	3.33333				10	-3.33333
		-6.66667	5				2.91667	5
		0	-0.833333				-1.66667	-3.33333
		-5	-3.33333				-9.16667	6.66667
		-1.25	-3.33333				2.08333	0
		-11.6667	-0.833333				-3.33333	-0.416667
		-3.33333	3.33333				-6.25	0
		3.33333	3.33333				5	-1.66667
		0	-2.91667				5	0
		2.91667	1.66667				-2.08333	-1.66667
		-8.33333	6.25				2.5	-3.33333
		-3.33333	-1.66667				1.66667	2.5
		2.5	-1.66667				0	0
		-0.833333	-3.75				1.66667	-3.33333
		3.33333	3.33333				-5.41667	3.33333
		-1.66667	0				2.5	-0.416667
		-5	-0.416667				-3.33333	5
		5	-2.08333				0	-13.3333
		2.91667	-6.66667				1.66667	1.66667
		-3.33333	-3.33333				1.66667	2.91667
		9.16667	-10				0	-1.66667
		10	0				1.66667	1.66667
		5	0				1.25	-3.33333
		15	-5				0	-5
		0	-3.75				0	2.91667
		-2.5	3.33333				-5	-3.33333
		3.33333	10				4.16667	5
		-2.08333	-3.33333				-1.66667	-2.08333
		1.66667	4.58333				0	5
		5	-5				8.33333	-2.08333
		0	0				3.33333	-1.66667
		11.25	-3.33333				-3.75	3.33333
		8.33333	-2.08333				3.33333	5
		-5.41667	-5				1.66667	5
		11.6667	8.33333				-3.33333	5
		10.8333	7.5				0	1.66667
		7.91667	-3.33333				5	3.33333
		-3.33333	-0.416667				5	-6.66667
		0.833333	-11.6667				-3.33333	1.66667
		-3.33333	-1.66667				2.91667	-0.833333
		-8.33333	-1.66667				3.33333	2.91667
		-5	-3.33333				-6.66667	6.66667
		0.416667	5				-0.833333	1.66667
		3.33333	6.66667				1.25	1.66667
		-6.66667	-5				5	7.08333
		5	0.833333				10.4167	-1.66667
		-3.33333	-7.08333				0	-3.33333
		-6.66667	-4.16667				3.33333	0
		-5.41667	-6.66667				0	1.66667
		-1.25	-7.08333				1.66667	-3.33333
		-5	5				-4.16667	10
		5	5				-1.66667	-3.33333
		2.08333	-3.33333				5	-8.33333
		-4.16667	8.33333				-1.66667	-10
		4.58333	-4.16667				-2.08333	-5
		3.33333	-3.75				0.833333	0
		-2.5	3.33333				3.33333	1.66667
		-3.33333	-1.66667				-2.5	-2.08333
		1.25	-3.33333				-7.5	0
		8.33333	-7.5				0	8.33333
		-3.33333	1.66667				-1.66667	1.66667
		-8.33333	0				0	-3.33333
		1.66667	2.91667				-5	3.33333
		-5	-3.33333				0	-1.66667
		3.33333	0				-3.75	0
		12.9167	-3.75				4.16667	-3.33333
		1.25	0				-11.6667	3.33333
		-2.08333	0				1.66667	-6.66667
		6.66667	4.58333				-5	1.66667
		7.08333	2.91667				0	0
		-3.33333	-3.33333				8.75	-1.66667
		-5	-5				9.16667	8.33333
		0	3.33333				1.25	6.25
		-5.83333	12.0833				1.66667	-5
		-2.08333	0				5	-1.66667
		0	0				-5	1.66667
		-1.66667	-11.6667				-1.66667	1.66667
		-12.0833	1.66667				-2.91667	-8.33333
		-5	1.66667				-5	-5
		3.33333	-2.91667				0	5
		1.66667	3.33333				0	-3.33333
		3.33333	-1.66667				-4.16667	-7.08333
		-10	-2.08333				-1.66667	-6.25
		1.66667	-5				0	3.33333
		-1.66667	-3.33333				-1.66667	1.25
		1.66667	-3.33333				5	5
		1.66667	6.66667				-2.5	-3.33333
		1.66667	5				1.66667	-5
		-3.75	0.416667				-1.66667	-3.33333
		-6.66667	-5				1.66667	-1.66667
		3.33333	-2.08333				-5	-1.66667
		3.33333	4.58333				11.6667	-1.25
		-3.33333	-4.16667				1.66667	-3.33333
		1.25	15				-1.66667	-1.66667
		2.08333	-1.25				-7.91667	3.33333
		1.66667	0.833333				-1.25	-6.66667
		1.66667	-0.833333				2.5	0
		1.66667	-2.5				-8.33333	3.33333
		2.08333	-5				-1.66667	-3.33333
		10	-5				0	0
		-5.83333	-0.416667				-10	1.66667
		-3.33333	0.833333				3.33333	5
		0	5				-5	5
		2.08333	1.66667				1.66667	-6.66667
		-4.16667	1.25				-8.33333	1.66667
		0	1.66667				-3.75	6.66667
		3.33333	8.33333				-1.66667	0.833333
		8.33333	0				1.66667	-1.66667
		1.66667	-10				-10	-11.6667
		-10.4167	-1.25				-0.416667	-1.66667
		0	-3.33333				-3.33333	5
		0	6.66667				-3.75	1.66667
		8.33333	-0.833333				-2.5	-1.66667
		-0.416667	-0.833333				-5	1.66667
		-12.9167	1.66667				-7.08333	0
		0	-6.66667				-3.33333	3.33333
		6.66667	0				-5	6.25
		3.33333	2.08333				-6.66667	6.66667
		2.08333	1.66667				11.6667	-1.66667
		4.16667	-10				3.33333	-1.66667
		3.33333	7.08333				-5	-3.33333
		1.66667	-3.33333				6.66667	-1.25
		-3.33333	11.6667				3.33333	0
		8.33333	1.25				-6.66667	5
		-2.08333	-3.75				3.33333	0
		1.25	-1.66667				-3.33333	4.16667
		5	0				1.66667	5
		6.66667	-7.5				9.16667	6.66667
		5.83333	6.66667				-5.83333	-8.33333
		2.91667	-1.66667				9.58333	1.66667
		-4.58333	5				-1.66667	-0.416667
		5	1.66667				0	-1.66667
		5	0				-0.833333	-1.66667
		-5.83333	-1.66667				-6.66667	4.58333
		6.66667	10				-3.33333	0
		1.25	1.66667				1.66667	-5
		-2.5	-1.66667				-7.5	3.33333
		-1.25	-0.833333				-1.25	-6.66667
		2.5	8.33333				0	5
		3.33333	-3.33333				-5	2.91667
		0.833333	-0.833333				-0.833333	0
		-8.33333	-7.08333				-5	-6.66667
		-3.33333	3.33333				-3.33333	0
		0	-6.66667				0	1.66667
		-2.91667	-1.66667				5	-1.66667
		0	-1.66667				-5	6.66667
		3.33333	-2.08333				-11.25	-5
		-1.66667	5				0	6.25
		-0.416667	-2.91667				1.66667	5
		-3.33333	-1.66667				-3.75	5
		0.833333	-3.33333				-10.4167	5
		-3.33333	2.91667				0.416667	3.33333
		-6.66667	3.33333				-2.5	5
		0	-1.66667				0	-3.33333
		-11.6667	-8.33333				-3.75	-1.66667
		1.66667	-2.08333				-10	1.25
		2.08333	1.66667				5	1.66667
		5	-9.58333				-2.91667	-6.66667
		1.66667	-1.66667				3.33333	-5.41667
		-1.66667	1.66667				5	6.66667
		0	3.75				-7.91667	1.66667
		3.33333	3.33333				-4.16667	0
		8.33333	-1.66667				2.91667	0
		-3.33333	1.66667				0	2.08333
		0	3.33333				6.66667	5
		-7.08333	-6.66667				-3.33333	-5
		10.8333	-1.25				-3.75	-8.75
		5.83333	-10.4167				10	5
		5	0				5.41667	1.66667
		1.66667	1.66667				-7.5	-5
		-3.33333	1.66667				-8.33333	-2.08333
		-1.66667	-2.08333				0	0
		-0.416667	-10.4167				0	-3.33333
		-3.33333	-3.33333				4.58333	3.33333
		3.33333	6.66667				-1.25	-6.66667
		-5.83333	-3.33333				1.66667	5
		-2.08333	0				-8.33333	-0.833333
		1.66667	1.66667				-6.66667	0
		-3.33333	3.33333				-5	-3.75
		5	0				-1.25	5
		0	0				5.41667	-3.75
		1.66667	0				-1.66667	-4.16667
		-8.33333	0				-2.08333	5
		-5.41667	0				-5	3.33333
		0	0				-1.66667	-3.33333
		1.66667	-3.33333				0.833333	3.33333
		7.91667	0.833333				2.5	-1.66667
		-2.08333	-6.66667				10.4167	5
		1.66667	-2.08333				-3.33333	-5
		-6.66667	3.33333				5.41667	5
		-3.33333	5				-1.66667	1.66667
		1.66667	5				-4.16667	-4.58333
		-0.833333	-1.66667				10	2.5
		-3.33333	-1.66667				-0.833333	5
		-5.83333	6.66667				-2.5	0.833333
		10	1.66667				-3.75	-1.66667
		-2.5	-5				-3.33333	-13.3333
		-2.08333	3.33333				7.08333	6.66667
		-6.66667	5				-3.33333	-1.66667
		-5.41667	-6.66667				-7.91667	1.66667
		-3.75	5				-3.33333	5
		-1.66667	1.66667				-5	-3.33333
		-1.66667	5				3.75	2.5
		6.66667	7.5				6.25	0
		-6.66667	-11.6667				-5	0
		-5	-6.66667				-1.25	6.66667
		8.33333	-3.33333				-1.66667	-6.66667
		-7.08333	3.75				-5.41667	1.66667
		-1.66667	0				0	-6.66667
		-6.66667	-0.833333				-2.91667	10
		5	-1.66667				5	0
		3.75	1.66667				3.33333	-3.33333
		-7.08333	11.6667				8.33333	5
		-1.66667	2.5				0	-1.66667
		3.75	10				-3.33333	-3.33333
		-5	-1.66667				-1.66667	5
		3.33333	1.66667				-5	2.5
		7.91667	5				4.16667	6.66667
		5	0				8.75	-1.66667
		-3.33333	1.25				-7.08333	-5
		-5	-1.66667				-1.66667	0
		5.41667	1.66667				-3.33333	-5.41667
		6.66667	1.66667				0	-3.33333
		-1.66667	8.33333				-0.833333	1.66667
		0	0				-8.33333	-8.33333
		3.33333	1.66667				-5	-3.33333
		3.33333	-7.5				1.66667	-6.25
		-12.5	3.33333				-3.33333	3.33333
		4.58333	-8.33333				-5	6.66667
		0	5				6.66667	0.833333
		9.16667	-0.833333				1.66667	1.25
		1.66667	1.66667				1.25	-0.416667
		-2.08333	-2.5				0	-5.83333
		1.66667	1.66667				-5	-3.33333
		9.58333	1.66667				-1.66667	3.33333
		5	-6.66667				-1.66667	3.33333
		-3.33333	0				0	6.66667
		2.08333	-3.33333				5.41667	-5
		-1.66667	1.66667				-0.416667	3.33333
		0	5				-1.66667	-3.33333
		1.66667	0				3.33333	-2.08333
		5	-2.91667				5	-3.33333
		0	3.33333				8.75	0
		-5	5				-3.33333	5
		-6.66667	-1.66667				3.33333	3.33333
		-3.75	-3.33333				-1.25	5
		-1.66667	0				-1.25	0
		-5	-1.66667				-3.33333	-5.41667
		3.33333	-5				8.33333	6.66667
		-1.66667	5.83333				1.66667	-3.33333
		6.66667	6.66667				2.08333	-11.6667
		4.58333	6.66667				3.33333	-0.416667
		0	0				3.33333	-2.08333
		-2.91667	-6.66667				-3.33333	-1.66667
		1.66667	1.66667				0	-5
		1.66667	3.33333				-11.6667	3.33333
		-2.5	-11.6667				0.416667	0
		1.66667	-5				2.91667	3.33333
		3.75	3.33333				-3.33333	-10
		10	-5				0	3.33333
		-3.33333	5				0	-3.33333
		-0.833333	0				-10	-3.33333
		1.66667	0				6.66667	-6.66667
		3.33333	-4.16667				3.33333	-3.33333
		-1.66667	5				5	11.6667
		-3.33333	-3.33333				-4.58333	-3.75
		-1.25	-5				-5	1.66667
		1.66667	-6.66667				1.66667	3.33333
		-6.25	8.75				-11.6667	-3.33333
		-0.416667	0				-3.33333	6.66667
		-8.33333	-6.25				2.08333	0.833333
		-9.58333	-6.66667				-1.66667	0.833333
		8.33333	-0.833333				-4.58333	-0.416667
		-8.75	8.33333				-11.25	2.91667
		-2.5	-5				5	-2.08333
		-3.75	6.25				-5	-2.08333
		-5.41667	-3.33333				5.41667	8.33333
		-7.08333	8.33333				-3.33333	-13.3333
		3.33333	1.66667				-3.33333	3.75
		3.75	0				0.416667	4.16667
		5.41667	-6.66667				5	1.66667
		-3.33333	8.33333				-6.66667	-5
		3.33333	3.33333				-1.66667	-3.33333
		-1.66667	-8.33333				-10	-5
		3.33333	-6.66667				9.16667	6.25
		2.5	0				-6.66667	-1.66667
		-7.91667	-8.33333				3.33333	1.66667
		0	5				1.66667	6.66667
		8.33333	-0.833333				0	2.08333
		1.25	-3.33333				-6.66667	-5
		3.33333	-2.91667				0.416667	-5
		-5	-0.833333				-8.33333	0
		-6.66667	-5				-3.33333	5
		1.66667	-3.33333				-5.83333	1.66667
		-6.66667	-1.66667				-5	1.66667
		5	-3.33333				1.25	-5
		2.91667	0				-7.08333	-2.91667
		-0.416667	-3.75				-3.33333	1.25
		0.416667	-3.33333				1.66667	-5
		0.416667	-3.33333				-1.66667	0
		1.66667	-1.66667				-6.66667	-5
		-3.75	1.66667				7.5	0
		4.58333	0				3.33333	1.66667
		-4.16667	-5.41667				0	-3.33333
		-1.66667	6.66667				3.33333	4.58333
		-1.66667	3.33333				7.08333	-1.66667
		-3.33333	0				-1.66667	-5
		5	-3.33333				-1.66667	0
		0	0.416667				15	-6.66667
		-1.66667	-3.33333				3.33333	-5
		7.91667	-6.66667				-5	1.66667
		-1.66667	-1.66667				5.83333	-6.66667
		-3.33333	6.66667				3.75	-1.66667
		-1.25	-5				6.66667	-0.833333
		0.833333	6.66667				5.83333	3.33333
		-1.66667	8.33333				5.41667	0
		-6.25	-2.08333				-2.08333	1.66667
		5	-3.33333				0	1.66667
		5	-1.66667				-5.83333	2.5
		-4.58333	3.33333				6.25	1.66667
		-2.08333	0				7.08333	0
		-1.66667	0.833333				2.5	0
		0	-10				6.66667	-2.08333
		-5	-3.33333				8.33333	5
		-5.83333	-1.25				0	5
		8.33333	4.58333				1.66667	3.33333
		9.16667	3.33333				-3.75	10.8333
		-1.66667	0				-3.75	0
		0	-1.66667				-3.33333	-15
		3.33333	1.66667				6.66667	-2.5
		-7.08333	1.66667				-4.58333	0.833333
		0	0.416667				-6.66667	0
		-2.08333	6.66667				-1.25	-0.416667
		1.25	11.6667				2.5	-8.33333
		-1.25	3.33333				7.5	-1.66667
		-5	5				0	8.33333
		-3.75	-3.33333				-2.91667	2.5
		-8.75	1.66667				-5	0
		0	-1.66667				-1.66667	4.16667
		1.66667	-1.66667				-1.66667	6.66667
		-7.91667	0				-0.416667	-10
		0	-1.66667				-1.66667	1.66667
		6.66667	-5				-7.5	1.66667
		-1.25	6.66667				-3.33333	3.33333
		-5.83333	-7.5				4.16667	3.33333
		1.66667	0				-6.66667	6.66667
		0	3.33333				-5.41667	-11.6667
		0.833333	2.08333				-4.16667	-5
		-1.66667	1.66667				-3.33333	-1.66667
		2.91667	-3.33333				3.33333	-3.33333
		5	5.83333				3.33333	-3.75
		-3.33333	1.66667				-1.25	-5
		-1.25	-1.66667				10.4167	0
		1.66667	0				2.08333	3.33333
		1.66667	-1.66667				-0.833333	-1.66667
		5	3.75				-17.5	0.833333
		1.66667	-3.33333				1.25	-1.25
		3.75	-3.33333				6.25	0
		3.33333	-1.66667				3.33333	-3.33333
		-3.75	-5				1.66667	7.08333
		-8.33333	-1.66667				-1.66667	0
		2.5	5				-10	0
		-3.33333	1.66667				-5	1.66667
		0	5				0	0
		3.33333	6.66667				-1.66667	1.66667
		1.66667	5				3.33333	-6.66667
		3.33333	0.416667				7.5	10
		1.66667	3.33333				1.66667	-1.66667
		8.33333	-7.5				3.33333	-6.66667
		-5	0				3.33333	-2.5
		3.33333	1.66667				-6.66667	0
		-6.66667	0				-5	0
		8.33333	-3.33333				3.33333	-1.66667
		-1.66667	-8.33333				5	3.33333
		-3.33333	-1.66667				-5	-1.66667
		3.33333	-5				-1.66667	8.33333
		6.66667	-5				3.33333	11.6667
		0	3.33333				0	-1.66667
		5	-3.33333				3.33333	-5
		5	3.33333				-10	-6.66667
		1.66667	-1.66667				1.66667	-3.33333
		10	-3.33333				6.66667	-1.66667
		6.66667	-1.66667				-3.33333	0
		7.08333	-1.66667				-6.66667	-6.66667
		-2.08333	0.833333				0.416667	-5
		5	1.66667				5	6.66667
		6.66667	5				1.66667	3.33333
		0	-5				3.33333	4.16667
		6.66667	-1.66667				5	-6.66667
		11.6667	-1.66667				0	1.66667
		-1.25	0				-1.66667	-1.66667
		0	5				0.833333	-3.33333
		6.66667	-5				0	-1.66667
		13.3333	0.833333				1.66667	-6.66667
		-5.41667	-1.66667				-2.08333	-1.66667
		-2.08333	-3.33333				1.66667	0
		8.33333	-4.16667				1.66667	-1.66667
		1.66667	3.33333				1.66667	0.833333
		3.33333	-8.33333				1.66667	5
		-3.33333	-10.4167				10	-3.33333
		-2.08333	-3.33333				3.33333	-5
		2.08333	-3.33333				7.08333	1.66667
		-6.66667	0				-2.08333	3.33333
		2.08333	-2.91667				6.66667	-6.66667
		-0.416667	-3.33333				-5.41667	-1.66667
		-6.66667	3.33333				2.5	-5
		1.66667	-1.66667				0	-3.33333
		1.66667	0				-1.66667	-1.66667
		0	-5				-5	3.33333
		-7.91667	8.33333				5	6.66667
		-0.416667	1.66667				2.08333	-8.33333
		5.41667	6.66667				-5.41667	-5
		5	0				7.5	-5
		6.66667	-1.66667				-5	-1.66667
		-1.66667	3.33333				0	1.66667
		0	-5				-5	-1.66667
		-1.66667	-1.66667				-5.41667	-1.66667
		1.66667	-1.66667				-1.66667	0
		2.08333	-10				1.66667	0
		4.16667	-5				-0.416667	1.66667
		1.66667	-5.83333				-5	6.66667
		1.25	-3.33333				5.41667	0
		-0.416667	5				-3.33333	0
		5	3.33333				-6.66667	0
		-6.66667	-5				-1.66667	-5
		-8.33333	8.33333				0	-5
		5	1.66667				1.66667	1.66667
		-3.75	1.66667				0.833333	6.66667
		6.66667	5				0	3.33333
		-3.33333	-3.33333				-5	-6.66667
		-3.33333	3.33333				-6.66667	3.33333
		-3.33333	-8.33333				0	1.66667
		-1.66667	5				2.08333	-3.33333
		-6.66667	5				1.66667	-0.416667
		-3.33333	0				0	6.66667
		3.33333	0				5	-6.66667
		-8.33333	5				0	8.33333
		5	0				-3.33333	5
		3.33333	-1.66667				3.33333	5
		1.25	0				8.33333	5
		-8.33333	3.33333				-3.33333	-6.66667
		1.66667	-1.66667				-5	1.66667
		8.33333	-13.3333				5	-3.33333
		-5	-3.33333				10	-1.66667
		3.33333	0				6.25	1.66667
		0	3.33333				-1.25	0
		-0.416667	1.66667				-3.33333	-5
		3.33333	1.66667				0	0
		-2.08333	-6.66667				2.5	-6.66667
		-2.08333	5				-0.416667	5
		-3.33333	-6.66667				-5.83333	-5
		5	-1.66667				-7.5	11.6667
		-9.58333	-5				-3.75	-8.33333
		-5	3.33333				-1.66667	0
		-6.66667	8.33333				7.08333	0.833333
		0	5				0	5
		-5	-3.33333				-4.16667	-1.66667
		-6.25	3.33333				-3.33333	5
		0	-0.416667				-6.66667	-3.33333
		-4.16667	10				0	-1.66667
		6.66667	5				1.66667	-6.66667
		0	-5				1.66667	5
		3.33333	-6.66667				-1.66667	5
		1.66667	-4.16667				0	6.66667
		10.8333	3.33333				-3.33333	0
		0.416667	1.66667				1.66667	3.33333
		2.5	8.33333				0	5
		1.66667	1.66667				-3.75	-3.33333
		0	11.6667				6.66667	-3.33333
		1.66667	6.66667				-1.66667	-6.66667
		-5	0				-6.66667	4.16667
		-3.33333	5				-6.66667	-1.66667
		2.5	8.33333				-2.08333	3.33333
		-5	0				-1.66667	-5
		0	-5				0	-0.833333
		2.5	1.66667				1.66667	-3.33333
		10	-5				7.08333	-1.66667
		-3.33333	3.33333				-1.66667	-3.33333
		0.416667	-0.833333				11.6667	8.33333
		3.33333	8.33333				-2.91667	-13.3333
		1.66667	-5				3.75	-3.33333
		-3.33333	0				8.33333	8.33333
		1.66667	3.33333				-3.75	10.4167
		0	-2.5				-6.66667	3.33333
		0	1.66667				-3.33333	6.66667
		-1.66667	-6.66667				1.66667	0
		1.66667	8.33333				-5.41667	5
		7.08333	-1.66667				-1.66667	6.66667
		-1.66667	-2.5				1.66667	-10
		0.833333	-3.33333				-5	-6.66667
		-2.91667	3.33333				5	-1.66667
		6.66667	-1.66667				-6.66667	-3.33333
		-5	0				3.33333	-5
		0	3.33333				-2.91667	6.66667
		0	-5				-10	5
		-3.33333	-3.33333				-7.08333	6.66667
		1.25	-13.3333				-1.66667	1.66667
		-10	1.66667				1.66667	-8.33333
		2.08333	0				-3.33333	-1.66667
		-0.416667	-1.66667				-3.75	-3.33333
		-1.66667	-1.66667				-10	0
		1.66667	-1.66667				1.66667	3.33333
		-1.66667	3.33333				-1.66667	3.33333
		1.25	0				3.33333	-0.833333
		-1.66667	-3.33333				-3.33333	-3.33333
		-1.66667	0				7.08333	0
		-10	0.416667				3.33333	3.33333
		11.6667	-6.66667				1.66667	5
		-0.416667	5				2.91667	-1.66667
		-1.66667	5				1.66667	1.66667
		-6.66667	3.33333				-6.66667	-3.33333
		-5	0				-0.833333	8.33333
		-5	-6.66667				7.08333	6.66667
		-3.33333	-2.5				3.33333	-3.33333
		-1.66667	1.25				0	-8.33333
		-1.66667	-1.66667				-3.33333	-4.16667
		1.66667	-3.33333				-3.33333	-3.33333
		1.66667	5				-2.91667	-5
		0	-5				2.91667	-5
		10	5.83333				1.66667	-1.66667
		-1.66667	-3.33333				9.58333	0
		-6.66667	0				-1.66667	-5
		-3.33333	10				-5	-0.833333
		0	-6.66667				-1.25	-1.66667
		-6.66667	1.66667				1.66667	-8.33333
		6.66667	-1.66667				1.66667	6.66667
		-5.41667	1.66667				3.33333	-1.66667
		3.33333	-1.66667				3.33333	5
		10	1.66667				-5.41667	-6.66667
		0	-4.16667				-3.33333	3.33333
		8.75	8.33333				0.416667	-13.3333
		-3.33333	-3.33333				-3.75	-5
		-6.66667	0				-6.66667	-3.33333
		-3.33333	-8.33333				3.33333	-5
		5	-8.33333				3.33333	-3.33333
		-5	-6.66667				-5	-3.33333
		-2.5	10				-10	6.66667
		-3.33333	1.66667				2.5	-1.66667
		0.833333	8.33333				-3.33333	1.66667
		-3.33333	-3.33333				0	1.66667
		-4.16667	0				-12.5	8.33333
		5.41667	-5				0	-3.33333
		-5	3.33333				1.66667	8.33333
		1.25	-3.75				-5	0
		-5.83333	1.66667				3.33333	-3.33333
		-7.08333	3.33333				0	-1.66667
		-5	-5				-5	-3.33333
		0.416667	10.4167				3.33333	1.66667
		-8.33333	-10				0	-3.33333
		4.16667	-1.66667				-3.33333	-1.66667
		-4.58333	1.66667				3.33333	1.66667
		0	0				3.33333	0
		3.33333	11.6667				3.33333	3.33333
		0.833333	0				3.33333	5
		-8.33333	0				-3.33333	3.33333
		1.66667	0				-8.33333	5
		-5	0				1.25	1.66667
		0	5				-1.66667	-6.66667
		-7.08333	2.5				0	-3.33333
		-6.66667	-1.66667				-8.75	1.66667
		-5.41667	-1.66667				1.66667	-1.66667
		5	-1.25				0	0
		8.33333	-2.5				-3.33333	2.5
		-4.16667	-3.33333				6.66667	-15
		-1.66667	-12.0833				3.33333	1.66667
		-5	-3.33333				-2.5	0
		8.75	-6.66667				0	1.66667
		-8.75	1.66667				-0.833333	6.66667
		-8.75	2.08333				-1.66667	4.16667
		3.33333	-6.66667				3.33333	-1.66667
		-0.416667	6.66667				-1.25	13.3333
		-5.83333	-5				-2.5	-7.5
		5	-3.33333				-1.66667	-2.08333
		-3.33333	-5				-1.66667	1.66667
		3.33333	1.66667				0	1.66667
		-3.75	6.66667				1.66667	-3.33333
		-1.66667	-3.33333				2.5	-6.66667
		8.33333	0.833333				4.58333	0
		5	3.75				-3.75	2.5
		-1.66667	-1.25				3.33333	0
		-8.33333	3.33333				-2.91667	-3.33333
		-2.08333	-10				-8.33333	1.66667
		-1.66667	3.75				-1.66667	-3.33333
		0	-2.5				2.91667	-5
		1.25	-2.08333				3.33333	0
		6.66667	8.33333				0	-0.416667
		-3.33333	5				2.08333	-2.08333
		-5.41667	0				1.66667	-0.416667
		-6.25	0				1.66667	5
		0	10.4167				11.6667	0
		-2.08333	2.08333				7.91667	-2.5
		0	6.25				-8.33333	-5
		-1.66667	1.66667				8.33333	0
		-5	-6.66667				-5	1.25
		0.833333	-1.66667				-0.416667	0
		1.66667	3.33333				6.66667	1.66667
		2.91667	2.08333				2.08333	3.33333
		-1.66667	1.25				-1.66667	-3.33333
		1.25	1.66667				7.5	-0.416667
		2.91667	-1.66667				5	8.33333
		-0.416667	3.33333				10	-3.33333
		-6.66667	5				2.91667	5
		0	0.416667				-1.66667	-3.33333
		-5	-3.33333				-10.4167	6.66667
		-2.5	-3.33333				0.833333	0
		-11.6667	1.66667				-3.33333	-0.416667
		-3.33333	3.33333				-6.25	0
		3.33333	2.08333				5	-1.66667
		0	-4.16667				5	0
		4.16667	1.66667				-2.08333	-1.66667
		-8.33333	7.5				1.25	-3.33333
		-3.33333	-1.66667				1.66667	3.75
		3.75	-1.66667				0	0
		-2.08333	-2.5				1.66667	-3.33333
		3.33333	3.33333				-5.41667	3.33333
		-1.66667	0				2.5	-0.416667
		-5	-0.416667				-3.33333	5
		5	-0.833333				0	-13.3333
		2.91667	-6.66667				1.66667	1.66667
		-3.33333	-3.33333				1.66667	2.91667
		7.91667	-10				0	-1.66667
		10	0				1.66667	1.66667
		5	0				1.25	-3.33333
		15	-5				-1.25	-5
		0	-3.75				2.5	4.16667
		-3.75	3.33333				-5	-3.33333
		2.08333	10				5.41667	5
		-2.08333	-3.33333				-1.66667	-2.08333
		1.66667	4.58333				0	5
		5	-5				8.33333	-2.08333
		0	0				3.33333	-1.66667
		12.5	-3.33333				-3.75	3.33333
		7.08333	-0.833333				3.33333	5
		-5.41667	-5				1.66667	5
		11.6667	8.33333				-3.33333	5
		12.0833	6.25				0	1.66667
		6.66667	-3.33333				5	3.33333
		-3.33333	-1.66667				5	-6.66667
		2.08333	-11.6667				-3.33333	1.66667
		-3.33333	-1.66667				2.91667	0.416667
		-8.33333	-1.66667				3.33333	2.91667
		-5	-3.33333				-6.66667	6.66667
		0.416667	5				-2.08333	1.66667
		3.33333	6.66667				1.25	1.66667
		-6.66667	-5				5	7.08333
		5	-0.416667				10.4167	-1.66667
		-3.33333	-7.08333				0	-3.33333
		-6.66667	-4.16667				3.33333	0
		-5.41667	-6.66667				0	1.66667
		1.25	-5.83333				1.66667	-3.33333
		-5	5				-2.91667	10
		5	5				-1.66667	-0.833333
		2.08333	-3.33333				5	-8.33333
		-5.41667	8.33333				-1.66667	-10
		4.58333	-5.41667				-2.08333	-5
		3.33333	-3.75				2.08333	0
		-3.75	3.33333				3.33333	1.66667
		-3.33333	-1.66667				-3.75	-2.08333
		2.5	-3.33333				-6.25	0
		8.33333	-8.75				0	8.33333
		-3.33333	1.66667				-1.66667	1.66667
		-8.33333	0				0	-3.33333
		1.66667	4.16667				-5	3.33333
		-5	-3.33333				0	-1.66667
		3.33333	0				-3.75	0
		12.9167	-2.5				4.16667	-3.33333
		1.25	0				-11.6667	3.33333
		-2.08333	0				1.66667	-6.66667
		6.66667	4.58333				-5	1.66667
		5.83333	2.91667				0	0
		-3.33333	-3.33333				7.5	-1.66667
		-5	-5				7.91667	8.33333
		0	3.33333				1.25	6.25
		-7.08333	10.8333				1.66667	-5
		-2.08333	0				5	-1.66667
		0	0				-5	1.66667
		-1.66667	-11.6667				-1.66667	1.66667
		-12.0833	1.66667				-2.91667	-8.33333
		-5	1.66667				-5	-5
		3.33333	-4.16667				0	5
		1.66667	3.33333				0	-3.33333
		3.33333	-1.66667				-4.16667	-7.08333
		-10	-0.833333				-1.66667	-7.5
		1.66667	-5				0	3.33333
		-1.66667	-3.33333				-1.66667	2.5
		1.66667	-3.33333				5	5
		1.66667	6.66667				-1.25	-3.33333
		1.66667	5				1.66667	-5
		-2.5	2.91667				-1.66667	-3.33333
		-6.66667	-5				1.66667	-1.66667
		3.33333	-2.08333				-5	-1.66667
		3.33333	3.33333				11.6667	-1.25
		-3.33333	-2.91667				1.66667	-3.33333
		1.25	15				-1.66667	-1.66667
		0.833333	-2.5				-7.91667	3.33333
		1.66667	2.08333				-2.5	-6.66667
		1.66667	-0.833333				3.75	0
		1.66667	-2.5				-8.33333	3.33333
		0.833333	-5				-1.66667	-3.33333
		10	-5				0	0
		-7.08333	0.833333				-10	1.66667
		-3.33333	2.08333				3.33333	5
		0	5				-5	5
		2.08333	1.66667				1.66667	-6.66667
		-5.41667	2.5				-8.33333	1.66667
		0	1.66667				-3.75	6.66667
		3.33333	8.33333				-1.66667	0.833333
		8.33333	0				1.66667	-1.66667
		1.66667	-10				-10	-11.6667
		-10.4167	-2.5				-0.416667	-1.66667
		0	-3.33333				-5.83333	5
		0	6.66667				-3.75	1.66667
		8.33333	0.416667				-3.75	-1.66667
		-0.416667	-2.08333				-5	1.66667
		-14.1667	1.66667				-7.08333	0
		0	-6.66667				-3.33333	3.33333
		6.66667	0				-5	7.5
		3.33333	0.833333				-6.66667	6.66667
		2.08333	1.66667				11.6667	-1.66667
		2.91667	-10				3.33333	-1.66667
		3.33333	5.83333				-5	-3.33333
		1.66667	-3.33333				6.66667	-2.5
		-3.33333	11.6667				3.33333	0
		8.33333	2.5				-6.66667	5
		-2.08333	-3.75				3.33333	0
		1.25	-1.66667				-3.33333	2.91667
		5	0				1.66667	5
		6.66667	-8.75				7.91667	6.66667
		4.58333	6.66667				-4.58333	-8.33333
		2.91667	-1.66667				9.58333	1.66667
		-4.58333	5				-1.66667	-0.416667
		5	1.66667				0	-1.66667
		5	0				-2.08333	-1.66667
		-5.83333	-1.66667				-6.66667	5.83333
		6.66667	10				-3.33333	0
		1.25	1.66667				1.66667	-5
		-1.25	-1.66667				-6.25	3.33333
		-2.5	0.416667				0	-6.66667
		1.25	8.33333				0	5
		3.33333	-3.33333				-5	2.91667
		2.08333	0.416667				-2.08333	0
		-8.33333	-5.83333				-5	-6.66667
		-3.33333	3.33333				-3.33333	0
		0	-6.66667				0	1.66667
		-2.91667	-1.66667				5	-1.66667
		0	-1.66667				-5	6.66667
		3.33333	-0.833333				-11.25	-5
		-1.66667	5				0	7.5
		-0.416667	-1.66667				1.66667	5
		-3.33333	-1.66667				-3.75	5
		2.08333	-3.33333				-9.16667	5
		-3.33333	2.91667				0.416667	3.33333
		-6.66667	3.33333				-3.75	5
		0	-1.66667				0	-4.58333
		-11.6667	-8.33333				-3.75	-1.66667
		1.66667	-0.833333				-10	2.5
		2.08333	2.91667				5	1.66667
		5	-9.58333				-2.91667	-6.66667
		1.66667	-1.66667				3.33333	-4.16667
		-1.66667	1.66667				5	6.66667
		0	2.5				-9.16667	1.66667
		3.33333	3.33333				-2.91667	0
