# Supplementary material for: Reward uncertainty asymmetrically affects information transmission within the monkey fronto-parietal network
Source: Commun Biol. 2020 Oct 21;3:594. doi: 10.1038/s42003-020-01320-6 (PMC7578031; doi:10.1038/s42003-020-01320-6)
Supplement: Supplementary file 7 — Supplementary Data 5 [file 42003_2020_1320_MOESM7_ESM.xlsx]

## Sheet: GLM coefficients
Time (sec)	Frequency (Hz)	dlPFC, EV coefficients	dlPFC, Var coefficients	7A, EV coefficients	7A, Var coefficients
-0.1	3.90625	0.00142182	0.000224444	-0.000585687	4.43332e-05
-0.1	4.88281	0.000182566	-3.06408e-05	-0.00129003	-0.000369363
-0.1	6.10352	0.00154553	0.000190102	-0.000398879	0.00171521
-0.1	7.08008	0.000546646	-0.00034164	-2.76919e-06	0.00175735
-0.1	8.05664	7.64773e-05	0.000364915	0.000862862	0.000389163
-0.1	9.0332	0.000378909	0.00101365	0.000718053	-0.000172962
-0.1	10.0098	0.000562817	0.000424897	-0.000294386	4.65026e-05
-0.1	10.9863	0.000117273	-4.55568e-05	-0.000458652	0.000238876
-0.1	11.9629	-0.000408262	-0.000295244	-0.000719375	-0.000117546
-0.1	12.9395	-0.000487894	-0.000373477	-0.00139177	-0.00080301
-0.1	13.916	-0.000163674	-0.00011094	-0.00205667	-0.000689785
-0.1	14.8926	-0.000121998	0.000386682	-0.00202359	0.000209222
-0.1	16.1133	-0.000646925	0.000380797	-0.00161866	0.000635396
-0.1	17.0898	-0.000995926	-0.000168595	-0.00153825	0.00091874
-0.1	18.0664	-0.00136966	-0.00128279	-0.00175345	0.000857656
-0.1	19.043	-0.0018987	-0.00247026	-0.00142782	-8.4593e-05
-0.1	20.0195	-0.0020675	-0.00319054	-0.000987891	-0.00105141
-0.1	20.9961	-0.00172826	-0.0037191	-0.00113995	-0.00155216
-0.1	21.9727	-0.00134944	-0.00367785	-0.00188562	-0.00182986
-0.1	22.9492	-0.000972426	-0.00269215	-0.0026339	-0.00207452
-0.1	23.9258	-0.000177651	-0.000986338	-0.00311797	-0.00232553
-0.1	24.9023	0.000995543	0.000864504	-0.00352124	-0.00236929
-0.1	25.8789	0.00258529	0.00215907	-0.003967	-0.00225574
-0.1	27.0996	0.00428343	0.00223666	-0.00413982	-0.00193493
-0.1	28.0762	0.00481813	0.00140774	-0.00380643	-0.00168121
-0.1	29.0527	0.00472946	4.60172e-05	-0.00296487	-0.00162362
-0.1	30.0293	0.00420294	-0.00139792	-0.00181019	-0.00177233
-0.1	31.0059	0.00285437	-0.00270532	-0.000391068	-0.00206584
-0.1	31.9824	0.00146376	-0.00358159	0.000799559	-0.00191539
-0.1	32.959	-0.000188398	-0.00441523	0.00179319	-0.00173563
-0.1	33.9355	-0.00156067	-0.00475413	0.00187017	-0.00167181
-0.1	34.9121	-0.00256578	-0.00441884	0.000752615	-0.00186967
-0.1	35.8887	-0.0035049	-0.0035435	-0.00106415	-0.00207876
-0.1	37.1094	-0.00503887	-0.00168901	-0.00367009	-0.00220986
-0.1	38.0859	-0.00614636	-0.000314499	-0.0051716	-0.00194173
-0.1	39.0625	-0.00632804	0.00128308	-0.00607975	-0.00170292
-0.1	40.0391	-0.00560537	0.00278321	-0.00611022	-0.00174129
-0.1	41.0156	-0.00441697	0.00441042	-0.00578565	-0.00195357
-0.1	41.9922	-0.0036001	0.00602484	-0.00489445	-0.00231444
-0.1	42.9688	-0.00322783	0.00718569	-0.00392209	-0.00227737
-0.1	43.9453	-0.00310282	0.00776763	-0.00310111	-0.0015483
-0.1	44.9219	-0.00298741	0.00780779	-0.00224129	-0.000408834
-0.1	45.8984	-0.00278696	0.00726524	-0.00111948	0.000424117
-0.1	47.1191	-0.00274569	0.00591197	0.000105775	0.000696802
-0.099	3.90625	0.00142252	0.000223093	-0.000589836	4.98023e-05
-0.099	4.88281	0.000189127	-2.5949e-05	-0.00128955	-0.000367312
-0.099	6.10352	0.00156234	0.000184906	-0.000399392	0.00171671
-0.099	7.08008	0.000561274	-0.000352644	4.47751e-06	0.00176685
-0.099	8.05664	8.02761e-05	0.000339888	0.000870083	0.000405851
-0.099	9.0332	0.00036876	0.00100164	0.000717125	-0.000173763
-0.099	10.0098	0.0005634	0.000425508	-0.000308361	3.13551e-05
-0.099	10.9863	0.000119885	-3.75806e-05	-0.000478163	0.000217849
-0.099	11.9629	-0.000394103	-0.000291795	-0.000754895	-0.000126208
-0.099	12.9395	-0.000465323	-0.000351075	-0.0014282	-0.000788098
-0.099	13.916	-0.000155166	-6.70547e-05	-0.00207719	-0.000650885
-0.099	14.8926	-0.000108502	0.000431092	-0.00202075	0.000251834
-0.099	16.1133	-0.000593297	0.00040355	-0.00161576	0.000638772
-0.099	17.0898	-0.000908209	-0.000173053	-0.00157394	0.000906978
-0.099	18.0664	-0.00126623	-0.00129549	-0.00182667	0.000864579
-0.099	19.043	-0.00180171	-0.00247227	-0.00151299	-5.2067e-05
-0.099	20.0195	-0.00200171	-0.00316737	-0.00106237	-0.00100738
-0.099	20.9961	-0.00171872	-0.00366431	-0.0012034	-0.00151466
-0.099	21.9727	-0.00140575	-0.00358293	-0.00192536	-0.00180277
-0.099	22.9492	-0.0010798	-0.00254917	-0.00264407	-0.00205093
-0.099	23.9258	-0.000277661	-0.000809047	-0.00312171	-0.00230347
-0.099	24.9023	0.00095816	0.00105729	-0.0035479	-0.00234936
-0.099	25.8789	0.00262842	0.00234893	-0.00402965	-0.00222968
-0.099	27.0996	0.00444242	0.00242897	-0.0042554	-0.00188215
-0.099	28.0762	0.00505564	0.00160788	-0.0039582	-0.00159839
-0.099	29.0527	0.00501435	0.00025851	-0.00314728	-0.0015196
-0.099	30.0293	0.00449623	-0.00117858	-0.00200241	-0.00165258
-0.099	31.0059	0.00312779	-0.0024994	-0.000570422	-0.00193244
-0.099	31.9824	0.00167812	-0.00340769	0.000633828	-0.00176674
-0.099	32.959	-3.82307e-05	-0.00429719	0.00164604	-0.00158759
-0.099	33.9355	-0.00147361	-0.00471166	0.00176089	-0.00153518
-0.099	34.9121	-0.00253413	-0.00446278	0.000703642	-0.00174681
-0.099	35.8887	-0.00350522	-0.00366598	-0.00103985	-0.00197169
-0.099	37.1094	-0.00505799	-0.00186187	-0.00356077	-0.00215118
-0.099	38.0859	-0.00618263	-0.000470792	-0.00502965	-0.00194009
-0.099	39.0625	-0.00639841	0.00118561	-0.00593216	-0.00176153
-0.099	40.0391	-0.00570691	0.0027494	-0.00596357	-0.00183417
-0.099	41.0156	-0.00452854	0.00442028	-0.00565569	-0.00203172
-0.099	41.9922	-0.00368664	0.00604695	-0.00475409	-0.00237508
-0.099	42.9688	-0.0032853	0.00720275	-0.00374557	-0.002316
-0.099	43.9453	-0.00317323	0.00775567	-0.00289633	-0.00159124
-0.099	44.9219	-0.0031104	0.00775427	-0.00203277	-0.000460221
-0.099	45.8984	-0.00296748	0.00716791	-0.000950341	0.000383958
-0.099	47.1191	-0.00296713	0.00577435	0.000199761	0.00070896
-0.098	3.90625	0.00142304	0.000221622	-0.000593917	5.53648e-05
-0.098	4.88281	0.000196052	-2.14624e-05	-0.001289	-0.000365321
-0.098	6.10352	0.00157932	0.000179517	-0.000400289	0.00171743
-0.098	7.08008	0.00057575	-0.000363875	1.18229e-05	0.00177602
-0.098	8.05664	8.40504e-05	0.000314722	0.00087725	0.000422806
-0.098	9.0332	0.000357984	0.000989495	0.000715686	-0.000174459
-0.098	10.0098	0.000563507	0.000425558	-0.00032238	1.60505e-05
-0.098	10.9863	0.000121867	-2.99319e-05	-0.000497411	0.00019643
-0.098	11.9629	-0.000380625	-0.000288164	-0.000790064	-0.000135011
-0.098	12.9395	-0.000442932	-0.000328231	-0.00146417	-0.000772907
-0.098	13.916	-0.000146185	-2.28744e-05	-0.00209716	-0.000611538
-0.098	14.8926	-9.45055e-05	0.000475423	-0.00201813	0.000294356
-0.098	16.1133	-0.00053795	0.000426217	-0.00161364	0.000641178
-0.098	17.0898	-0.000819091	-0.000177758	-0.00161057	0.000893468
-0.098	18.0664	-0.00116231	-0.00130873	-0.00190021	0.000868833
-0.098	19.043	-0.00170387	-0.0024738	-0.0015979	-2.21138e-05
-0.098	20.0195	-0.00193588	-0.00314489	-0.00113606	-0.000965508
-0.098	20.9961	-0.00171034	-0.00361011	-0.00126603	-0.00147814
-0.098	21.9727	-0.00146477	-0.00348814	-0.00196336	-0.00177519
-0.098	22.9492	-0.00119039	-0.00240626	-0.00265129	-0.00202533
-0.098	23.9258	-0.000381272	-0.000632078	-0.00312276	-0.00227841
-0.098	24.9023	0.000918402	0.00124903	-0.00357156	-0.00232569
-0.098	25.8789	0.00266802	0.00253623	-0.00408932	-0.00220007
-0.098	27.0996	0.00459306	0.00261607	-0.00436826	-0.0018268
-0.098	28.0762	0.00528167	0.00180293	-0.00410759	-0.00151233
-0.098	29.0527	0.00528659	0.000467404	-0.00332791	-0.00141081
-0.098	30.0293	0.00477702	-0.000960157	-0.0021946	-0.00152668
-0.098	31.0059	0.00339134	-0.00229118	-0.000752239	-0.00179263
-0.098	31.9824	0.00188566	-0.0032312	0.000462846	-0.00161202
-0.098	32.959	0.000109202	-0.00417858	0.00149199	-0.00143347
-0.098	33.9355	-0.00138763	-0.00467152	0.00164588	-0.00139115
-0.098	34.9121	-0.0025046	-0.00451014	0.000651663	-0.00161407
-0.098	35.8887	-0.00350778	-0.00379091	-0.00101606	-0.00185301
-0.098	37.1094	-0.00507666	-0.00203577	-0.00345028	-0.00208234
-0.098	38.0859	-0.0062156	-0.000626223	-0.00488518	-0.00193355
-0.098	39.0625	-0.00646509	0.00108738	-0.00577966	-0.00182437
-0.098	40.0391	-0.00580631	0.0027114	-0.00580602	-0.0019365
-0.098	41.0156	-0.00463933	0.004425	-0.00551267	-0.00212401
-0.098	41.9922	-0.00377454	0.00606809	-0.00460006	-0.00244721
-0.098	42.9688	-0.00334564	0.0072215	-0.00356034	-0.00235597
-0.098	43.9453	-0.00324422	0.00774228	-0.00268455	-0.0016238
-0.098	44.9219	-0.00323121	0.0076955	-0.00182078	-0.000494996
-0.098	45.8984	-0.00314367	0.00706499	-0.000781164	0.00035328
-0.098	47.1191	-0.00318535	0.00563097	0.000292174	0.000716333
-0.097	3.90625	0.00142335	0.000220002	-0.000597888	6.1061e-05
-0.097	4.88281	0.000203282	-1.72146e-05	-0.00128837	-0.000363403
-0.097	6.10352	0.00159654	0.000173923	-0.000401587	0.00171733
-0.097	7.08008	0.00058999	-0.000375272	1.92871e-05	0.00178488
-0.097	8.05664	8.78919e-05	0.000289423	0.000884371	0.000439947
-0.097	9.0332	0.000346433	0.000977226	0.000713764	-0.000175019
-0.097	10.0098	0.000563269	0.000425056	-0.000336434	6.32367e-07
-0.097	10.9863	0.000123291	-2.28673e-05	-0.000516393	0.000174653
-0.097	11.9629	-0.000367705	-0.00028436	-0.0008248	-0.000143919
-0.097	12.9395	-0.000420692	-0.00030491	-0.00149967	-0.000757441
-0.097	13.916	-0.000136785	2.16243e-05	-0.00211664	-0.000571645
-0.097	14.8926	-8.00106e-05	0.000519633	-0.00201576	0.000336633
-0.097	16.1133	-0.000480995	0.000448584	-0.00161241	0.000642597
-0.097	17.0898	-0.000728619	-0.000182629	-0.00164815	0.000878339
-0.097	18.0664	-0.0010579	-0.00132245	-0.00197371	0.000870361
-0.097	19.043	-0.00160555	-0.00247492	-0.00168228	5.33451e-06
-0.097	20.0195	-0.0018701	-0.0031228	-0.00120861	-0.000925477
-0.097	20.9961	-0.00170304	-0.00355633	-0.00132735	-0.00144236
-0.097	21.9727	-0.00152674	-0.00339348	-0.00199901	-0.00174707
-0.097	22.9492	-0.00130398	-0.00226391	-0.0026551	-0.00199752
-0.097	23.9258	-0.000487661	-0.000455733	-0.00312084	-0.00225002
-0.097	24.9023	0.000876952	0.00143963	-0.00359192	-0.00229812
-0.097	25.8789	0.00270448	0.00272136	-0.00414595	-0.00216705
-0.097	27.0996	0.00473489	0.00279854	-0.00447851	-0.00176891
-0.097	28.0762	0.00549503	0.00199288	-0.00425464	-0.00142294
-0.097	29.0527	0.00554464	0.000672231	-0.00350681	-0.00129696
-0.097	30.0293	0.00504417	-0.000743219	-0.00238693	-0.0013943
-0.097	31.0059	0.00364426	-0.00208145	-0.000936875	-0.00164643
-0.097	31.9824	0.00208647	-0.00305274	0.000285898	-0.00145202
-0.097	32.959	0.000254294	-0.00405964	0.00133009	-0.0012748
-0.097	33.9355	-0.00130249	-0.00463341	0.00152371	-0.00124153
-0.097	34.9121	-0.00247702	-0.00456011	0.000594952	-0.0014731
-0.097	35.8887	-0.00351234	-0.00391745	-0.000994048	-0.00172365
-0.097	37.1094	-0.00509454	-0.00221029	-0.00333907	-0.00200251
-0.097	38.0859	-0.00624519	-0.000781507	-0.00473674	-0.0019198
-0.097	39.0625	-0.00652858	0.000987906	-0.00562013	-0.00188808
-0.097	40.0391	-0.00590404	0.00266897	-0.00563518	-0.00204523
-0.097	41.0156	-0.00474978	0.00442565	-0.00535401	-0.00222892
-0.097	41.9922	-0.00386526	0.00609063	-0.00443173	-0.00253043
-0.097	42.9688	-0.0034107	0.00724467	-0.00336936	-0.00239873
-0.097	43.9453	-0.00331682	0.00772954	-0.00247089	-0.00164733
-0.097	44.9219	-0.00334933	0.00763243	-0.00161128	-0.000514672
-0.097	45.8984	-0.00331431	0.00695573	-0.000615247	0.000330831
-0.097	47.1191	-0.0033983	0.00547909	0.000385657	0.000719843
-0.096	3.90625	0.00142341	0.000218208	-0.000601708	6.69249e-05
-0.096	4.88281	0.000210749	-1.32282e-05	-0.00128761	-0.000361576
-0.096	6.10352	0.00161398	0.00016815	-0.0004033	0.00171638
-0.096	7.08008	0.000603952	-0.000386803	2.68721e-05	0.00179346
-0.096	8.05664	9.18641e-05	0.000263955	0.000891435	0.00045719
-0.096	9.0332	0.000333994	0.000964788	0.000711387	-0.000175417
-0.096	10.0098	0.000562787	0.000424049	-0.000350523	-1.48585e-05
-0.096	10.9863	0.000124241	-1.65589e-05	-0.00053511	0.000152552
-0.096	11.9629	-0.000355181	-0.000280394	-0.000859022	-0.000152914
-0.096	12.9395	-0.000398566	-0.000281142	-0.00153464	-0.0007417
-0.096	13.916	-0.000127083	6.6429e-05	-0.0021357	-0.000531141
-0.096	14.8926	-6.49951e-05	0.000563697	-0.00201361	0.000378524
-0.096	16.1133	-0.000422564	0.000470456	-0.00161218	0.000643089
-0.096	17.0898	-0.00063685	-0.000187597	-0.00168669	0.000861651
-0.096	18.0664	-0.000952943	-0.00133655	-0.00204679	0.000869132
-0.096	19.043	-0.00150714	-0.00247584	-0.00176581	3.04343e-05
-0.096	20.0195	-0.00180455	-0.00310075	-0.00127977	-0.000887013
-0.096	20.9961	-0.00169676	-0.0035027	-0.00138702	-0.00140725
-0.096	21.9727	-0.00159163	-0.00329885	-0.0020317	-0.00171843
-0.096	22.9492	-0.0014202	-0.00212254	-0.00265499	-0.00196731
-0.096	23.9258	-0.000596064	-0.000280498	-0.00311551	-0.00221795
-0.096	24.9023	0.000834342	0.00162882	-0.00360858	-0.00226652
-0.096	25.8789	0.00273825	0.00290446	-0.00419938	-0.00213082
-0.096	27.0996	0.00486776	0.00297691	-0.00458611	-0.00170855
-0.096	28.0762	0.00569493	0.00217779	-0.00439923	-0.00133018
-0.096	29.0527	0.00578747	0.000872776	-0.00368394	-0.00117785
-0.096	30.0293	0.00529715	-0.000528125	-0.00257951	-0.00125522
-0.096	31.0059	0.00388623	-0.00187075	-0.00112478	-0.00149389
-0.096	31.9824	0.00228118	-0.00287267	0.00010236	-0.00128763
-0.096	32.959	0.000397848	-0.00394026	0.00115959	-0.00111327
-0.096	33.9355	-0.00121751	-0.00459674	0.00139322	-0.00108852
-0.096	34.9121	-0.00245083	-0.00461178	0.000532126	-0.00132609
-0.096	35.8887	-0.00351837	-0.00404484	-0.000974691	-0.00158527
-0.096	37.1094	-0.00511111	-0.0023855	-0.00322701	-0.00191152
-0.096	38.0859	-0.0062711	-0.000937973	-0.00458247	-0.00189717
-0.096	39.0625	-0.00658896	0.000885995	-0.0054512	-0.00194941
-0.096	40.0391	-0.00600002	0.00262152	-0.00544934	-0.0021571
-0.096	41.0156	-0.00486042	0.00442323	-0.00517826	-0.00234435
-0.096	41.9922	-0.0039603	0.0061165	-0.00424986	-0.00262404
-0.096	42.9688	-0.00348297	0.00727475	-0.00317603	-0.0024461
-0.096	43.9453	-0.00339286	0.00772007	-0.00226069	-0.00166438
-0.096	44.9219	-0.003465	0.00756669	-0.00140955	-0.000521081
-0.096	45.8984	-0.00347851	0.00683952	-0.000455167	0.000316963
-0.096	47.1191	-0.00360367	0.00531643	0.000482622	0.000723129
-0.095	3.90625	0.00142319	0.000216221	-0.000605335	7.29779e-05
-0.095	4.88281	0.000218384	-9.51525e-06	-0.00128671	-0.000359866
-0.095	6.10352	0.00163163	0.000162251	-0.000405434	0.00171459
-0.095	7.08008	0.000617643	-0.000398462	3.45659e-05	0.00180182
-0.095	8.05664	9.59953e-05	0.000238249	0.000898421	0.000474455
-0.095	9.0332	0.000320613	0.000952061	0.000708584	-0.000175637
-0.095	10.0098	0.000562111	0.000422625	-0.000364656	-3.03858e-05
-0.095	10.9863	0.000124798	-1.10884e-05	-0.000553561	0.00013016
-0.095	11.9629	-0.000342886	-0.000276278	-0.000892655	-0.000162
-0.095	12.9395	-0.000376519	-0.000257022	-0.00156903	-0.000725679
-0.095	13.916	-0.000117234	0.000111481	-0.00215443	-0.000490003
-0.095	14.8926	-4.94159e-05	0.000607606	-0.00201167	0.000419921
-0.095	16.1133	-0.000362803	0.000491673	-0.00161309	0.00064278
-0.095	17.0898	-0.000543854	-0.00019261	-0.00172622	0.000843391
-0.095	18.0664	-0.000847363	-0.00135089	-0.00211911	0.000865169
-0.095	19.043	-0.00140901	-0.00247678	-0.00184811	5.34055e-05
-0.095	20.0195	-0.00173943	-0.00307841	-0.00134942	-0.00084996
-0.095	20.9961	-0.00169149	-0.00344891	-0.00144487	-0.00137291
-0.095	21.9727	-0.00165911	-0.00320413	-0.00206094	-0.00168939
-0.095	22.9492	-0.00153852	-0.00198243	-0.0026505	-0.00193455
-0.095	23.9258	-0.000705837	-0.000106888	-0.00310627	-0.00218189
-0.095	24.9023	0.000790922	0.00181624	-0.00362109	-0.00223079
-0.095	25.8789	0.0027697	0.00308544	-0.0042493	-0.00209157
-0.095	27.0996	0.00499188	0.00315162	-0.0046908	-0.00164585
-0.095	28.0762	0.00588118	0.00235782	-0.00454107	-0.00123414
-0.095	29.0527	0.00601476	0.00106897	-0.00385912	-0.00105346
-0.095	30.0293	0.00553615	-0.00031522	-0.00277227	-0.00110944
-0.095	31.0059	0.00411762	-0.0016595	-0.00131627	-0.00133521
-0.095	31.9824	0.00247088	-0.00269134	-8.80083e-05	-0.00111986
-0.095	32.959	0.000541051	-0.00382032	0.000980271	-0.000950796
-0.095	33.9355	-0.00113167	-0.0045609	0.00125384	-0.000934674
-0.095	34.9121	-0.00242511	-0.00466432	0.000462338	-0.0011758
-0.095	35.8887	-0.00352518	-0.00417248	-0.000958416	-0.00144021
-0.095	37.1094	-0.00512583	-0.00256167	-0.00311342	-0.00181009
-0.095	38.0859	-0.00629289	-0.0010971	-0.0044205	-0.0018648
-0.095	39.0625	-0.00664576	0.000780019	-0.00527076	-0.00200552
-0.095	40.0391	-0.00609339	0.00256816	-0.00524776	-0.00226877
-0.095	41.0156	-0.00497128	0.00441823	-0.00498529	-0.00246774
-0.095	41.9922	-0.00406065	0.00614635	-0.00405629	-0.00272687
-0.095	42.9688	-0.00356499	0.00731274	-0.00298362	-0.0024999
-0.095	43.9453	-0.0034749	0.007716	-0.00205857	-0.00167847
-0.095	44.9219	-0.00357952	0.00750015	-0.00121953	-0.000516539
-0.095	45.8984	-0.00363605	0.00671662	-0.000302602	0.000313154
-0.095	47.1191	-0.00379932	0.00514244	0.000584635	0.000731469
-0.094	3.90625	0.00142265	0.00021403	-0.000608731	7.92246e-05
-0.094	4.88281	0.000226122	-6.08098e-06	-0.00128567	-0.000358308
-0.094	6.10352	0.0016494	0.000156298	-0.000407988	0.00171196
-0.094	7.08008	0.000631112	-0.000410258	4.23487e-05	0.00180999
-0.094	8.05664	0.00010028	0.000212219	0.000905299	0.000491684
-0.094	9.0332	0.000306319	0.00093887	0.000705375	-0.000175668
-0.094	10.0098	0.000561226	0.000420902	-0.000378841	-4.59202e-05
-0.094	10.9863	0.000125016	-6.46263e-06	-0.000571736	0.000107497
-0.094	11.9629	-0.000330673	-0.000272029	-0.000925638	-0.000171197
-0.094	12.9395	-0.000354524	-0.000232686	-0.00160279	-0.000709363
-0.094	13.916	-0.000107386	0.00015668	-0.0021729	-0.000448251
-0.094	14.8926	-3.32131e-05	0.000651362	-0.00200991	0.000460764
-0.094	16.1133	-0.000301869	0.000512142	-0.00161523	0.000641817
-0.094	17.0898	-0.000449721	-0.000197634	-0.00176679	0.000823496
-0.094	18.0664	-0.000741131	-0.00136531	-0.00219038	0.000858565
-0.094	19.043	-0.00131147	-0.00247789	-0.00192878	7.44824e-05
-0.094	20.0195	-0.00167497	-0.00305555	-0.00141742	-0.000814296
-0.094	20.9961	-0.00168731	-0.00339467	-0.0015008	-0.00133956
-0.094	21.9727	-0.00172858	-0.00310924	-0.00208634	-0.00166008
-0.094	22.9492	-0.00165828	-0.00184371	-0.0026413	-0.00189922
-0.094	23.9258	-0.000816435	6.47082e-05	-0.0030926	-0.0021416
-0.094	24.9023	0.00074688	0.00200161	-0.00362902	-0.00219094
-0.094	25.8789	0.00279911	0.00326405	-0.00429532	-0.00204949
-0.094	27.0996	0.00510776	0.00332296	-0.00479216	-0.00158106
-0.094	28.0762	0.00605413	0.00253302	-0.00467975	-0.0011351
-0.094	29.0527	0.0062269	0.00126069	-0.00403196	-0.000923994
-0.094	30.0293	0.00576195	-0.000105049	-0.00296489	-0.000957196
-0.094	31.0059	0.00433934	-0.00144827	-0.00151137	-0.00117079
-0.094	31.9824	0.00265697	-0.00250931	-0.000284842	-0.000949833
-0.094	32.959	0.000685219	-0.00369992	0.000792614	-0.000789399
-0.094	33.9355	-0.00104381	-0.00452558	0.00110577	-0.000782774
-0.094	34.9121	-0.00239885	-0.00471722	0.000385438	-0.00102536
-0.094	35.8887	-0.00353214	-0.0043	-0.000945165	-0.00129132
-0.094	37.1094	-0.00513838	-0.00273906	-0.00299736	-0.00169983
-0.094	38.0859	-0.00631043	-0.00126011	-0.00424931	-0.00182262
-0.094	39.0625	-0.00669816	0.000668386	-0.00507731	-0.00205402
-0.094	40.0391	-0.00618305	0.00250807	-0.00503071	-0.00237682
-0.094	41.0156	-0.00508175	0.00441051	-0.00477626	-0.00259591
-0.094	41.9922	-0.00416648	0.00617922	-0.0038535	-0.00283694
-0.094	42.9688	-0.00365858	0.00735738	-0.00279478	-0.00256153
-0.094	43.9453	-0.00356563	0.00771779	-0.00186792	-0.00169372
-0.094	44.9219	-0.00369494	0.00743441	-0.00104361	-0.00050427
-0.094	45.8984	-0.00378739	0.00658853	-0.000158592	0.000320717
-0.094	47.1191	-0.00398364	0.00495883	0.000691948	0.000749994
-0.093	3.90625	0.00142179	0.000211625	-0.000611859	8.56519e-05
-0.093	4.88281	0.000233912	-2.92808e-06	-0.0012845	-0.000356937
-0.093	6.10352	0.0016672	0.00015036	-0.000410952	0.00170855
-0.093	7.08008	0.000644436	-0.000422206	5.01998e-05	0.00181802
-0.093	8.05664	0.000104691	0.000185783	0.000912035	0.000508843
-0.093	9.0332	0.000291224	0.000925009	0.000701772	-0.000175505
-0.093	10.0098	0.000560044	0.000419005	-0.000393085	-6.14424e-05
-0.093	10.9863	0.000124901	-2.64209e-06	-0.000589615	8.45682e-05
-0.093	11.9629	-0.000318431	-0.000267657	-0.000957927	-0.000180535
-0.093	12.9395	-0.00033257	-0.000208289	-0.00163586	-0.000692728
-0.093	13.916	-9.76418e-05	0.000201907	-0.00219115	-0.000405931
-0.093	14.8926	-1.63173e-05	0.000694969	-0.0020083	0.000501038
-0.093	16.1133	-0.00023992	0.000531842	-0.00161869	0.000640328
-0.093	17.0898	-0.000354563	-0.000202663	-0.00180844	0.000801879
-0.093	18.0664	-0.000634285	-0.00137967	-0.00226044	0.000849476
-0.093	19.043	-0.00121474	-0.00247918	-0.00200746	9.38537e-05
-0.093	20.0195	-0.00161141	-0.00303209	-0.00148363	-0.000780117
-0.093	20.9961	-0.0016843	-0.00333978	-0.00155475	-0.00130744
-0.093	21.9727	-0.00179931	-0.00301417	-0.00210771	-0.00163066
-0.093	22.9492	-0.00177868	-0.00170634	-0.00262732	-0.00186145
-0.093	23.9258	-0.000927344	0.000234122	-0.00307407	-0.00209709
-0.093	24.9023	0.000702303	0.00218476	-0.003632	-0.00214709
-0.093	25.8789	0.00282658	0.00344009	-0.00433695	-0.00200476
-0.093	27.0996	0.00521612	0.00349105	-0.00488964	-0.00151449
-0.093	28.0762	0.00621452	0.00270334	-0.00481475	-0.00103344
-0.093	29.0527	0.00642475	0.00144761	-0.00420189	-0.000789853
-0.093	30.0293	0.00597557	0.000101496	-0.00315682	-0.000798916
-0.093	31.0059	0.00455263	-0.00123794	-0.00170966	-0.0010012
-0.093	31.9824	0.0028407	-0.00232749	-0.000487124	-0.000778559
-0.093	32.959	0.000831412	-0.00357963	0.000597892	-0.000630925
-0.093	33.9355	-0.000953007	-0.00449092	0.000950047	-0.000635443
-0.093	34.9121	-0.00237122	-0.00477044	0.000302042	-0.000877848
-0.093	35.8887	-0.00353897	-0.00442743	-0.000934402	-0.00114167
-0.093	37.1094	-0.00514897	-0.00291789	-0.00287776	-0.00158307
-0.093	38.0859	-0.00632433	-0.00142775	-0.00406793	-0.00177122
-0.093	39.0625	-0.00674568	0.000550019	-0.00487013	-0.00209302
-0.093	40.0391	-0.00626839	0.00244091	-0.00479925	-0.00247781
-0.093	41.0156	-0.00519102	0.00439942	-0.00455317	-0.00272508
-0.093	41.9922	-0.0042773	0.00621291	-0.00364409	-0.00295133
-0.093	42.9688	-0.00376403	0.00740532	-0.0026113	-0.00263165
-0.093	43.9453	-0.0036668	0.00772369	-0.00169069	-0.00171426
-0.093	44.9219	-0.00381307	0.00737023	-0.000882894	-0.000488703
-0.093	45.8984	-0.00393319	0.00645776	-2.39582e-05	0.000339353
-0.093	47.1191	-0.00415583	0.00476896	0.000803448	0.000781911
-0.092	3.90625	0.00142063	0.000208996	-0.000614684	9.22334e-05
-0.092	4.88281	0.000241721	-5.94062e-08	-0.00128321	-0.000355785
-0.092	6.10352	0.00168493	0.000144483	-0.000414304	0.00170441
-0.092	7.08008	0.000657709	-0.000434333	5.81024e-05	0.00182593
-0.092	8.05664	0.000109189	0.000158882	0.000918599	0.000525931
-0.092	9.0332	0.000275518	0.000910288	0.000697776	-0.000175143
-0.092	10.0098	0.000558421	0.000417042	-0.00040739	-7.69462e-05
-0.092	10.9863	0.000124409	4.3096e-07	-0.000607171	6.13689e-05
-0.092	11.9629	-0.000306093	-0.000263169	-0.000989503	-0.000190054
-0.092	12.9395	-0.000310654	-0.000183967	-0.00166818	-0.000675741
-0.092	13.916	-8.80189e-05	0.000247044	-0.00220918	-0.000363101
-0.092	14.8926	1.33561e-06	0.000738425	-0.00200685	0.000540767
-0.092	16.1133	-0.000177102	0.000550827	-0.00162356	0.000638376
-0.092	17.0898	-0.000258521	-0.000207726	-0.00185118	0.000778461
-0.092	18.0664	-0.000526971	-0.00139379	-0.00232924	0.000838092
-0.092	19.043	-0.00111892	-0.00248046	-0.00208385	0.000111609
-0.092	20.0195	-0.00154889	-0.0030081	-0.00154779	-0.000747601
-0.092	20.9961	-0.00168248	-0.00328424	-0.00160658	-0.00127679
-0.092	21.9727	-0.00187058	-0.00291897	-0.00212505	-0.00160129
-0.092	22.9492	-0.00189887	-0.00157018	-0.00260873	-0.00182154
-0.092	23.9258	-0.001038	0.000401416	-0.0030504	-0.00204857
-0.092	24.9023	0.000657253	0.00236568	-0.00362977	-0.00209958
-0.092	25.8789	0.0028521	0.00361339	-0.00437368	-0.00195767
-0.092	27.0996	0.0053177	0.00365586	-0.00498261	-0.0014465
-0.092	28.0762	0.00636327	0.00286856	-0.00494549	-0.000929614
-0.092	29.0527	0.00660929	0.00162912	-0.00436828	-0.000651507
-0.092	30.0293	0.00617782	0.000303182	-0.00334738	-0.000635017
-0.092	31.0059	0.00475857	-0.00102981	-0.00191035	-0.000826975
-0.092	31.9824	0.00302278	-0.00214718	-0.00069335	-0.000606711
-0.092	32.959	0.000980073	-0.00346041	0.000397992	-0.000476646
-0.092	33.9355	-0.000858894	-0.00445751	0.000788418	-0.000494663
-0.092	34.9121	-0.00234186	-0.00482441	0.000213456	-0.000735837
-0.092	35.8887	-0.00354582	-0.00455523	-0.000925194	-0.000994015
-0.092	37.1094	-0.00515846	-0.00309843	-0.00275367	-0.00146246
-0.092	38.0859	-0.00633605	-0.00160032	-0.00387604	-0.00171171
-0.092	39.0625	-0.0067888	0.000424662	-0.00464932	-0.00212108
-0.092	40.0391	-0.00634997	0.00236724	-0.004555	-0.00256849
-0.092	41.0156	-0.00529872	0.00438445	-0.00431847	-0.00285097
-0.092	41.9922	-0.00439217	0.00624501	-0.00343054	-0.00306638
-0.092	42.9688	-0.00387958	0.00745218	-0.00243425	-0.00270992
-0.092	43.9453	-0.00377817	0.0077303	-0.00152758	-0.00174366
-0.092	44.9219	-0.00393431	0.00730731	-0.000737691	-0.000475262
-0.092	45.8984	-0.00407378	0.00632687	0.000100468	0.000366301
-0.092	47.1191	-0.00431598	0.00457649	0.000917071	0.000827409
-0.091	3.90625	0.00141921	0.000206127	-0.000617169	9.89357e-05
-0.091	4.88281	0.000249535	2.52226e-06	-0.00128181	-0.000354875
-0.091	6.10352	0.00170244	0.00013867	-0.000418017	0.00169962
-0.091	7.08008	0.00067102	-0.000446675	6.60462e-05	0.00183374
-0.091	8.05664	0.000113734	0.000131493	0.000924966	0.000542967
-0.091	9.0332	0.000259432	0.000894576	0.000693375	-0.000174579
-0.091	10.0098	0.000556179	0.000415081	-0.000421754	-9.24394e-05
-0.091	10.9863	0.000123455	2.81356e-06	-0.000624374	3.78885e-05
-0.091	11.9629	-0.000293637	-0.000258566	-0.00102037	-0.000199783
-0.091	12.9395	-0.000288776	-0.00015982	-0.00169972	-0.000658361
-0.091	13.916	-7.84438e-05	0.000291999	-0.00222692	-0.00031982
-0.091	14.8926	1.97853e-05	0.00078171	-0.00200556	0.000579996
-0.091	16.1133	-0.000113545	0.000569208	-0.00162993	0.000635944
-0.091	17.0898	-0.000161763	-0.000212881	-0.00189506	0.000753201
-0.091	18.0664	-0.000419444	-0.00140751	-0.00239685	0.000824597
-0.091	19.043	-0.00102405	-0.00248137	-0.00215778	0.00012771
-0.091	20.0195	-0.00148747	-0.00298375	-0.00160958	-0.000716946
-0.091	20.9961	-0.00168175	-0.0032282	-0.00165601	-0.00124779
-0.091	21.9727	-0.00194178	-0.00282374	-0.00213853	-0.00157213
-0.091	22.9492	-0.00201806	-0.00143505	-0.00258593	-0.00177989
-0.091	23.9258	-0.00114778	0.000566819	-0.00302154	-0.00199651
-0.091	24.9023	0.000611827	0.00254453	-0.00362226	-0.00204897
-0.091	25.8789	0.00287549	0.00378391	-0.00440509	-0.00190862
-0.091	27.0996	0.00541305	0.00381717	-0.00507044	-0.00137741
-0.091	28.0762	0.00650111	0.00302827	-0.0050714	-0.000823962
-0.091	29.0527	0.0067812	0.00180433	-0.00453052	-0.000509353
-0.091	30.0293	0.00636901	0.000498592	-0.00353598	-0.00046577
-0.091	31.0059	0.00495769	-0.000825417	-0.00211247	-0.000648461
-0.091	31.9824	0.00320315	-0.00196977	-0.000901853	-0.00043433
-0.091	32.959	0.00113084	-0.00334331	0.000195099	-0.000326862
-0.091	33.9355	-0.000761776	-0.00442608	0.000623079	-0.000361291
-0.091	34.9121	-0.00231089	-0.00487981	0.000121481	-0.000600877
-0.091	35.8887	-0.00355324	-0.00468417	-0.000916345	-0.000850513
-0.091	37.1094	-0.00516819	-0.00328121	-0.0026244	-0.00134064
-0.091	38.0859	-0.00634769	-0.00177779	-0.00367391	-0.0016457
-0.091	39.0625	-0.00682917	0.000292963	-0.00441564	-0.00213748
-0.091	40.0391	-0.00642946	0.00228865	-0.00429989	-0.00264635
-0.091	41.0156	-0.00540521	0.00436575	-0.00407477	-0.00296925
-0.091	41.9922	-0.00450986	0.00627386	-0.00321515	-0.00317813
-0.091	42.9688	-0.00400146	0.00749406	-0.0022643	-0.00279505
-0.091	43.9453	-0.00389695	0.00773375	-0.0013784	-0.00178426
-0.091	44.9219	-0.00405696	0.00724444	-0.000607727	-0.000469558
-0.091	45.8984	-0.00420875	0.00619751	0.000213984	0.000396525
-0.091	47.1191	-0.00446508	0.00438396	0.00103051	0.000883616
-0.09	3.90625	0.0014176	0.000202996	-0.000619275	0.000105727
-0.09	4.88281	0.000257362	4.81639e-06	-0.0012803	-0.000354216
-0.09	6.10352	0.00171962	0.000132867	-0.000422057	0.00169426
-0.09	7.08008	0.000684444	-0.000459285	7.40283e-05	0.00184142
-0.09	8.05664	0.000118291	0.000103625	0.000931113	0.000559988
-0.09	9.0332	0.000243202	0.000877831	0.000688554	-0.000173806
-0.09	10.0098	0.000553146	0.000413141	-0.00043617	-0.000107943
-0.09	10.9863	0.000121938	4.55663e-06	-0.000641193	1.41201e-05
-0.09	11.9629	-0.000281079	-0.000253848	-0.00105055	-0.000209746
-0.09	12.9395	-0.000266928	-0.000135892	-0.00173045	-0.000640554
-0.09	13.916	-6.87619e-05	0.000336707	-0.00224428	-0.000276134
-0.09	14.8926	3.90277e-05	0.000824769	-0.00200449	0.000618775
-0.09	16.1133	-4.93578e-05	0.000587127	-0.0016379	0.000632936
-0.09	17.0898	-6.44795e-05	-0.000218209	-0.00194009	0.000726104
-0.09	18.0664	-0.000312064	-0.00142058	-0.00246342	0.000809126
-0.09	19.043	-0.000930111	-0.00248148	-0.00222916	0.000141985
-0.09	20.0195	-0.00142712	-0.00295923	-0.00166866	-0.000688323
-0.09	20.9961	-0.0016818	-0.00317196	-0.00170268	-0.00122052
-0.09	21.9727	-0.00201247	-0.00272864	-0.0021484	-0.0015433
-0.09	22.9492	-0.00213559	-0.00130083	-0.00255946	-0.00173699
-0.09	23.9258	-0.00125604	0.000730609	-0.00298767	-0.00194155
-0.09	24.9023	0.00056617	0.00272152	-0.00360962	-0.00199598
-0.09	25.8789	0.00289653	0.0039516	-0.00443089	-0.00185818
-0.09	27.0996	0.0055023	0.00397455	-0.00515255	-0.00130751
-0.09	28.0762	0.00662833	0.0031819	-0.00519197	-0.000716726
-0.09	29.0527	0.00694062	0.0019722	-0.00468815	-0.000363628
-0.09	30.0293	0.00654878	0.000686369	-0.00372221	-0.000291243
-0.09	31.0059	0.00514975	-0.000626288	-0.00231508	-0.000465606
-0.09	31.9824	0.00338093	-0.0017964	-0.00111114	-0.000260697
-0.09	32.959	0.0012826	-0.00322908	-8.67036e-06	-0.000180687
-0.09	33.9355	-0.000662541	-0.00439706	0.000456339	-0.000234779
-0.09	34.9121	-0.00227879	-0.00493713	2.81643e-05	-0.000473226
-0.09	35.8887	-0.00356179	-0.00481506	-0.000906557	-0.000712444
-0.09	37.1094	-0.0051796	-0.00346705	-0.00248955	-0.00122006
-0.09	38.0859	-0.00636127	-0.00195998	-0.00346235	-0.00157544
-0.09	39.0625	-0.0068691	0.000156299	-0.00417038	-0.00214249
-0.09	40.0391	-0.00650907	0.00220754	-0.00403597	-0.00271018
-0.09	41.0156	-0.00551146	0.00434448	-0.00382466	-0.00307627
-0.09	41.9922	-0.00462891	0.00629904	-0.00300023	-0.00328303
-0.09	42.9688	-0.00412464	0.00752865	-0.00210199	-0.00288483
-0.09	43.9453	-0.00401818	0.0077311	-0.00124248	-0.0018368
-0.09	44.9219	-0.00417747	0.00718009	-0.000492222	-0.000476214
-0.09	45.8984	-0.00433714	0.00606988	0.000316423	0.000423848
-0.09	47.1191	-0.004605	0.00419225	0.00114185	0.00094551
-0.089	3.90625	0.00141586	0.000199583	-0.000620961	0.000112585
-0.089	4.88281	0.000265222	6.8268e-06	-0.00127866	-0.000353805
-0.089	6.10352	0.00173637	0.000126961	-0.000426382	0.00168841
-0.089	7.08008	0.00069803	-0.00047223	8.20522e-05	0.00184893
-0.089	8.05664	0.000122824	7.53038e-05	0.000937018	0.000577042
-0.089	9.0332	0.00022703	0.000860107	0.000683293	-0.000172817
-0.089	10.0098	0.000549193	0.000411194	-0.000450629	-0.000123489
-0.089	10.9863	0.000119778	5.71053e-06	-0.000657607	-9.93292e-06
-0.089	11.9629	-0.00026846	-0.000249026	-0.00108009	-0.000219947
-0.089	12.9395	-0.000245087	-0.000112175	-0.00176037	-0.0006223
-0.089	13.916	-5.877e-05	0.000381135	-0.00226114	-0.000232075
-0.089	14.8926	5.90032e-05	0.000867509	-0.0020037	0.000657149
-0.089	16.1133	1.53687e-05	0.000604729	-0.00164757	0.000629211
-0.089	17.0898	3.31348e-05	-0.000223789	-0.0019863	0.000697228
-0.089	18.0664	-0.000205266	-0.00143274	-0.00252916	0.000791734
-0.089	19.043	-0.000837064	-0.00248032	-0.00229801	0.00015416
-0.089	20.0195	-0.0013677	-0.00293465	-0.00172474	-0.000661839
-0.089	20.9961	-0.00168219	-0.00311587	-0.00174618	-0.00119502
-0.089	21.9727	-0.00208231	-0.00263388	-0.00215493	-0.00151494
-0.089	22.9492	-0.00225095	-0.0011675	-0.00252985	-0.00169329
-0.089	23.9258	-0.00136221	0.000892981	-0.00294919	-0.00188444
-0.089	24.9023	0.000520425	0.00289668	-0.00359218	-0.00194146
-0.089	25.8789	0.00291488	0.00411632	-0.004451	-0.00180704
-0.089	27.0996	0.00558509	0.00412742	-0.00522854	-0.00123708
-0.089	28.0762	0.0067447	0.0033288	-0.00530687	-0.000608058
-0.089	29.0527	0.00708714	0.00213172	-0.00484102	-0.000214451
-0.089	30.0293	0.00671631	0.000865447	-0.00390596	-0.000111387
-0.089	31.0059	0.00533388	-0.00043359	-0.00251748	-0.000277971
-0.089	31.9824	0.0035547	-0.0016276	-0.0013201	-8.44329e-05
-0.089	32.959	0.00143378	-0.00311773	-0.00021153	-3.61246e-05
-0.089	33.9355	-0.000562389	-0.00437011	0.000290363	-0.000113204
-0.089	34.9121	-0.0022461	-0.00499628	-6.4417e-05	-0.000351851
-0.089	35.8887	-0.00357179	-0.00494831	-0.000894572	-0.000580234
-0.089	37.1094	-0.00519369	-0.00365683	-0.00234912	-0.00110285
-0.089	38.0859	-0.00637801	-0.0021466	-0.00324267	-0.00150386
-0.089	39.0625	-0.00691072	1.64061e-05	-0.00391525	-0.00213778
-0.089	40.0391	-0.00659052	0.00212648	-0.0037655	-0.00276056
-0.089	41.0156	-0.00561853	0.00432251	-0.00357077	-0.00316969
-0.089	41.9922	-0.00474759	0.00632097	-0.00278817	-0.00337837
-0.089	42.9688	-0.00424384	0.00755525	-0.0019479	-0.00297635
-0.089	43.9453	-0.00413583	0.00772108	-0.00111891	-0.00190021
-0.089	44.9219	-0.0042916	0.00711301	-0.000389794	-0.000497835
-0.089	45.8984	-0.00445813	0.005943	0.000408513	0.000442486
-0.089	47.1191	-0.00473839	0.0040011	0.00124975	0.00100729
-0.088	3.90625	0.00141406	0.000195869	-0.000622188	0.000119498
-0.088	4.88281	0.000273148	8.56114e-06	-0.00127686	-0.000353624
-0.088	6.10352	0.0017526	0.000120794	-0.000430951	0.00168214
-0.088	7.08008	0.000711802	-0.000485587	9.01273e-05	0.00185622
-0.088	8.05664	0.000127296	4.65559e-05	0.000942654	0.000594176
-0.088	9.0332	0.000211049	0.00084154	0.000677575	-0.000171603
-0.088	10.0098	0.00054426	0.000409181	-0.000465124	-0.000139114
-0.088	10.9863	0.000116946	6.33498e-06	-0.000673604	-3.42529e-05
-0.088	11.9629	-0.000255832	-0.000244121	-0.00110903	-0.000230377
-0.088	12.9395	-0.000223212	-8.86066e-05	-0.00178946	-0.0006036
-0.088	13.916	-4.82599e-05	0.000425261	-0.00227737	-0.000187667
-0.088	14.8926	7.95985e-05	0.000909801	-0.00200329	0.000695145
-0.088	16.1133	8.05615e-05	0.000622137	-0.00165903	0.000624617
-0.088	17.0898	0.000130887	-0.000229654	-0.00203369	0.000666664
-0.088	18.0664	-9.95078e-05	-0.00144368	-0.00259431	0.000772381
-0.088	19.043	-0.000744909	-0.00247754	-0.00236441	0.00016391
-0.088	20.0195	-0.00130898	-0.00291001	-0.00177771	-0.000637521
-0.088	20.9961	-0.00168238	-0.00306019	-0.00178617	-0.00117127
-0.088	21.9727	-0.00215101	-0.00253974	-0.00215834	-0.0014872
-0.088	22.9492	-0.00236381	-0.0010352	-0.00249752	-0.00164923
-0.088	23.9258	-0.00146597	0.00105393	-0.00290665	-0.00182596
-0.088	24.9023	0.000474637	0.00306979	-0.00357038	-0.00188623
-0.088	25.8789	0.00293008	0.00427767	-0.00446563	-0.00175588
-0.088	27.0996	0.00566051	0.00427498	-0.00529828	-0.00116644
-0.088	28.0762	0.00684948	0.00346824	-0.00541601	-0.000498121
-0.088	29.0527	0.00721993	0.00228204	-0.00498926	-6.1951e-05
-0.088	30.0293	0.0068706	0.0010352	-0.00408739	7.3761e-05
-0.088	31.0059	0.00550883	-0.000247918	-0.00271928	-8.49079e-05
-0.088	31.9824	0.00372286	-0.00146315	-0.00152803	9.61674e-05
-0.088	32.959	0.00158271	-0.00300842	-0.000412105	0.000109555
-0.088	33.9355	-0.000462521	-0.00434403	0.00012706	6.36819e-06
-0.088	34.9121	-0.00221321	-0.00505641	-0.000154286	-0.000234703
-0.088	35.8887	-0.00358302	-0.00508377	-0.000879275	-0.000453612
-0.088	37.1094	-0.00521066	-0.00385123	-0.00220345	-0.000990916
-0.088	38.0859	-0.00639778	-0.00233732	-0.00301661	-0.00143452
-0.088	39.0625	-0.00695499	-0.000125084	-0.00365236	-0.00212647
-0.088	40.0391	-0.00667411	0.00204748	-0.00349093	-0.00279987
-0.088	41.0156	-0.00572683	0.00430159	-0.00331578	-0.00324888
-0.088	41.9922	-0.004864	0.00633998	-0.00258139	-0.00346247
-0.088	42.9688	-0.00435482	0.00757401	-0.00180253	-0.00306612
-0.088	43.9453	-0.0042445	0.00770376	-0.00100654	-0.00197178
-0.088	44.9219	-0.00439602	0.00704266	-0.000298433	-0.000534567
-0.088	45.8984	-0.00457184	0.00581569	0.000491879	0.000448308
-0.088	47.1191	-0.00486845	0.0038103	0.00135324	0.00106366
-0.087	3.90625	0.00141221	0.000191846	-0.00062292	0.000126466
-0.087	4.88281	0.000281177	1.00265e-05	-0.00127484	-0.000353649
-0.087	6.10352	0.00176828	0.000114186	-0.000435724	0.00167549
-0.087	7.08008	0.000725761	-0.000499427	9.8268e-05	0.00186324
-0.087	8.05664	0.000131661	1.73883e-05	0.000947982	0.000611435
-0.087	9.0332	0.000195306	0.0008223	0.000671388	-0.000170156
-0.087	10.0098	0.000538365	0.000407022	-0.000479649	-0.000154852
-0.087	10.9863	0.000113485	6.50623e-06	-0.000689183	-5.88095e-05
-0.087	11.9629	-0.000243247	-0.000239174	-0.00113742	-0.000241013
-0.087	12.9395	-0.000201244	-6.5088e-05	-0.00181775	-0.000584486
-0.087	13.916	-3.70596e-05	0.000469068	-0.00229287	-0.000142929
-0.087	14.8926	0.000100666	0.000951498	-0.00200332	0.000732779
-0.087	16.1133	0.000146161	0.000639439	-0.00167239	0.000619043
-0.087	17.0898	0.000228592	-0.000235767	-0.00208231	0.000634516
-0.087	18.0664	4.79816e-06	-0.00145309	-0.00265909	0.000750938
-0.087	19.043	-0.000653719	-0.00247287	-0.00242848	0.000170922
-0.087	20.0195	-0.00125068	-0.00288516	-0.0018276	-0.00061534
-0.087	20.9961	-0.00168185	-0.00300506	-0.0018225	-0.00114924
-0.087	21.9727	-0.00221828	-0.00244657	-0.0021588	-0.00146025
-0.087	22.9492	-0.00247396	-0.00090432	-0.00246274	-0.00160519
-0.087	23.9258	-0.00156724	0.00121317	-0.00286067	-0.00176685
-0.087	24.9023	0.000428639	0.00324023	-0.00354475	-0.001831
-0.087	25.8789	0.00294151	0.00443497	-0.00447523	-0.00170527
-0.087	27.0996	0.00572724	0.00441639	-0.00536199	-0.00109594
-0.087	28.0762	0.00694166	0.00359954	-0.00551958	-0.000387196
-0.087	29.0527	0.00733813	0.00242257	-0.00513327	9.3533e-05
-0.087	30.0293	0.00701088	0.00119548	-0.00426681	0.000263827
-0.087	31.0059	0.00567342	-6.92531e-05	-0.0029203	0.000114115
-0.087	31.9824	0.00388403	-0.00130221	-0.00173446	0.000282655
-0.087	32.959	0.00172796	-0.00289959	-0.000609341	0.000259251
-0.087	33.9355	-0.00036391	-0.00431688	-3.19101e-05	0.000127329
-0.087	34.9121	-0.00218018	-0.005116	-0.000239627	-0.000119165
-0.087	35.8887	-0.00359468	-0.00522071	-0.000859756	-0.000331822
-0.087	37.1094	-0.00522976	-0.0040504	-0.00205326	-0.000885919
-0.087	38.0859	-0.00641895	-0.0025318	-0.00278641	-0.00137126
-0.087	39.0625	-0.00700109	-0.000267066	-0.00338428	-0.00211287
-0.087	40.0391	-0.00675839	0.00197143	-0.00321505	-0.00283186
-0.087	41.0156	-0.00583571	0.00428258	-0.00306245	-0.0033148
-0.087	41.9922	-0.00497624	0.00635543	-0.00238209	-0.00353446
-0.087	42.9688	-0.00445517	0.0075847	-0.00166598	-0.00315033
-0.087	43.9453	-0.00434074	0.00767953	-0.000903878	-0.0020476
-0.087	44.9219	-0.00448956	0.00696893	-0.00021562	-0.00058442
-0.087	45.8984	-0.00467981	0.00568736	0.000568637	0.000439329
-0.087	47.1191	-0.00499839	0.00362071	0.00145109	0.00111058
-0.086	3.90625	0.00141032	0.000187518	-0.000623136	0.000133495
-0.086	4.88281	0.000289342	1.12218e-05	-0.00127254	-0.000353857
-0.086	6.10352	0.0017834	0.000106964	-0.000440667	0.00166851
-0.086	7.08008	0.000739887	-0.0005138	0.000106493	0.00186993
-0.086	8.05664	0.000135869	-1.22139e-05	0.00095295	0.000628853
-0.086	9.0332	0.000179756	0.000802544	0.000664729	-0.000168472
-0.086	10.0098	0.000531593	0.000404635	-0.000494198	-0.00017073
-0.086	10.9863	0.000109505	6.31692e-06	-0.000704355	-8.35642e-05
-0.086	11.9629	-0.000230737	-0.000234241	-0.00116526	-0.000251826
-0.086	12.9395	-0.00017911	-4.14975e-05	-0.00184523	-0.000565012
-0.086	13.916	-2.50602e-05	0.000512526	-0.00230756	-9.78831e-05
-0.086	14.8926	0.000122057	0.000992462	-0.00200385	0.000770062
-0.086	16.1133	0.000212116	0.000656695	-0.00168768	0.000612453
-0.086	17.0898	0.000326072	-0.000241989	-0.00213219	0.000600871
-0.086	18.0664	0.000107346	-0.00146067	-0.00272363	0.000727219
-0.086	19.043	-0.00056365	-0.00246622	-0.00249037	0.000174958
-0.086	20.0195	-0.0011925	-0.00285978	-0.00187468	-0.000595238
-0.086	20.9961	-0.00168018	-0.00295043	-0.00185527	-0.00112896
-0.086	21.9727	-0.00228377	-0.00235478	-0.00215647	-0.00143428
-0.086	22.9492	-0.00258124	-0.000775433	-0.00242564	-0.00156153
-0.086	23.9258	-0.00166622	0.0013701	-0.00281179	-0.00170774
-0.086	24.9023	0.00038199	0.00340704	-0.00351579	-0.00177625
-0.086	25.8789	0.00294831	0.00458731	-0.00448042	-0.00165557
-0.086	27.0996	0.00578384	0.00455076	-0.00542023	-0.00102592
-0.086	28.0762	0.00702025	0.00372208	-0.00561805	-0.000275745
-0.086	29.0527	0.00744112	0.00255302	-0.00527359	0.000251312
-0.086	30.0293	0.00713684	0.00134651	-0.00444445	0.000457933
-0.086	31.0059	0.00582685	0.000102913	-0.0031204	0.000319177
-0.086	31.9824	0.00403727	-0.0011436	-0.00193896	0.000475978
-0.086	32.959	0.0018685	-0.00278938	-0.000802344	0.000415461
-0.086	33.9355	-0.000267199	-0.00428645	-0.000185081	0.000252931
-0.086	34.9121	-0.00214678	-0.00517325	-0.000318839	-2.50224e-06
-0.086	35.8887	-0.0036055	-0.00535812	-0.000835377	-0.000213805
-0.086	37.1094	-0.00524933	-0.00425399	-0.0018996	-0.000789227
-0.086	38.0859	-0.0064387	-0.00272985	-0.00255477	-0.00131765
-0.086	39.0625	-0.00704645	-0.000409189	-0.00311414	-0.00210186
-0.086	40.0391	-0.00684034	0.00189804	-0.00294109	-0.00286095
-0.086	41.0156	-0.00594347	0.004265	-0.00281357	-0.0033695
-0.086	41.9922	-0.00508276	0.00636554	-0.00219195	-0.00359387
-0.086	42.9688	-0.00454455	0.00758607	-0.00153763	-0.0032251
-0.086	43.9453	-0.00442375	0.00764795	-0.000808946	-0.00212323
-0.086	44.9219	-0.0045735	0.00689155	-0.000138598	-0.000644153
-0.086	45.8984	-0.00478475	0.00555817	0.000640748	0.000415458
-0.086	47.1191	-0.00513076	0.00343424	0.00154147	0.00114559
-0.085	3.90625	0.00140837	0.000182895	-0.000622833	0.00014059
-0.085	4.88281	0.000297668	1.21295e-05	-0.00126991	-0.00035423
-0.085	6.10352	0.001798	9.89931e-05	-0.000445759	0.00166122
-0.085	7.08008	0.000754149	-0.000528727	0.000114823	0.00187624
-0.085	8.05664	0.000139869	-4.22802e-05	0.000957495	0.000646457
-0.085	9.0332	0.000164279	0.00078237	0.000657602	-0.000166548
-0.085	10.0098	0.000524078	0.000401938	-0.000508766	-0.000186764
-0.085	10.9863	0.000105161	5.8687e-06	-0.000719142	-0.000108478
-0.085	11.9629	-0.000218311	-0.000229381	-0.00119256	-0.000262783
-0.085	12.9395	-0.000156732	-1.77104e-05	-0.00187191	-0.000545252
-0.085	13.916	-1.22232e-05	0.000555594	-0.00232141	-5.25633e-05
-0.085	14.8926	0.000143657	0.0010326	-0.00200489	0.000807012
-0.085	16.1133	0.000278378	0.000673947	-0.00170492	0.000604903
-0.085	17.0898	0.000423149	-0.000248081	-0.0021834	0.00056579
-0.085	18.0664	0.000207981	-0.00146615	-0.00278802	0.000701013
-0.085	19.043	-0.00047492	-0.00245755	-0.00255024	0.000175895
-0.085	20.0195	-0.00113418	-0.00283346	-0.00191941	-0.000577177
-0.085	20.9961	-0.00167705	-0.00289607	-0.00188488	-0.00111049
-0.085	21.9727	-0.00234714	-0.00226475	-0.00215155	-0.00140955
-0.085	22.9492	-0.00268552	-0.000649294	-0.00238627	-0.00151862
-0.085	23.9258	-0.00176326	0.00152386	-0.00276046	-0.00164912
-0.085	24.9023	0.000333999	0.00356903	-0.00348393	-0.00172222
-0.085	25.8789	0.00294943	0.00473355	-0.00448191	-0.00160686
-0.085	27.0996	0.00582902	0.00467728	-0.00547371	-0.000956739
-0.085	28.0762	0.00708459	0.00383537	-0.00571204	-0.000164397
-0.085	29.0527	0.00752879	0.00267337	-0.00541073	0.000410314
-0.085	30.0293	0.00724869	0.0014888	-0.00462033	0.000654674
-0.085	31.0059	0.00596884	0.000269348	-0.00331927	0.000529673
-0.085	31.9824	0.0041822	-0.00098613	-0.00214088	0.000676208
-0.085	32.959	0.00200374	-0.00267609	-0.000990243	0.000579869
-0.085	33.9355	-0.000172735	-0.0042508	-0.000331165	0.000385833
-0.085	34.9121	-0.00211261	-0.00522662	-0.00039062	0.000117775
-0.085	35.8887	-0.00361398	-0.00549512	-0.000805853	-9.8306e-05
-0.085	37.1094	-0.00526713	-0.00446136	-0.00174383	-0.000701724
-0.085	38.0859	-0.00645364	-0.00293148	-0.00232476	-0.00127645
-0.085	39.0625	-0.00708733	-0.000551811	-0.00284557	-0.00209812
-0.085	40.0391	-0.00691623	0.00182622	-0.00267268	-0.00289145
-0.085	41.0156	-0.00604778	0.00424737	-0.00257188	-0.00341549
-0.085	41.9922	-0.0051827	0.00636807	-0.00201198	-0.00364036
-0.085	42.9688	-0.00462439	0.00757608	-0.00141604	-0.00328693
-0.085	43.9453	-0.00449505	0.00760725	-0.000719225	-0.00219432
-0.085	44.9219	-0.0046508	0.00680933	-6.47003e-05	-0.000710278
-0.085	45.8984	-0.00488956	0.00542843	0.000709485	0.000377856
-0.085	47.1191	-0.00526661	0.00325291	0.00162196	0.00116777
-0.084	3.90625	0.00140631	0.000177993	-0.000622031	0.000147749
-0.084	4.88281	0.000306169	1.27093e-05	-0.00126691	-0.000354764
-0.084	6.10352	0.00181215	9.01977e-05	-0.000450998	0.0016536
-0.084	7.08008	0.000768511	-0.000544199	0.000123282	0.00188217
-0.084	8.05664	0.000143624	-7.2836e-05	0.000961554	0.000664262
-0.084	9.0332	0.0001487	0.000761794	0.000650011	-0.000164387
-0.084	10.0098	0.000515967	0.000398852	-0.000523347	-0.000202953
-0.084	10.9863	0.000100612	5.26114e-06	-0.000733567	-0.000133518
-0.084	11.9629	-0.000205948	-0.000224651	-0.00121929	-0.000273858
-0.084	12.9395	-0.000134037	6.37926e-06	-0.00189776	-0.000525286
-0.084	13.916	1.43324e-06	0.000598225	-0.00233439	-7.01637e-06
-0.084	14.8926	0.000165415	0.00107187	-0.00200641	0.000843663
-0.084	16.1133	0.000344886	0.00069124	-0.00172412	0.000596538
-0.084	17.0898	0.000519633	-0.000253727	-0.00223597	0.000529302
-0.084	18.0664	0.000306702	-0.00146929	-0.00285223	0.000672136
-0.084	19.043	-0.000387756	-0.00244688	-0.00260832	0.000173746
-0.084	20.0195	-0.00107553	-0.00280576	-0.00196234	-0.000561167
-0.084	20.9961	-0.00167233	-0.00284172	-0.00191192	-0.00109394
-0.084	21.9727	-0.00240807	-0.00217683	-0.00214435	-0.00138632
-0.084	22.9492	-0.00278665	-0.000526715	-0.00234475	-0.00147683
-0.084	23.9258	-0.00185873	0.0016734	-0.00270701	-0.00159134
-0.084	24.9023	0.000283846	0.00372495	-0.00344953	-0.00166894
-0.084	25.8789	0.00294379	0.00487259	-0.00448031	-0.00155898
-0.084	27.0996	0.0058619	0.00479519	-0.00552318	-0.000888591
-0.084	28.0762	0.00713456	0.00393909	-0.00580209	-5.38346e-05
-0.084	29.0527	0.00760163	0.0027838	-0.00554495	0.000569205
-0.084	30.0293	0.0073472	0.00162297	-0.00479408	0.00085227
-0.084	31.0059	0.00609963	0.00043086	-0.00351634	0.000744294
-0.084	31.9824	0.00431889	-0.000828881	-0.00233934	0.000882506
-0.084	32.959	0.00213345	-0.00255849	-0.00117216	0.000753166
-0.084	33.9355	-8.06559e-05	-0.00420867	-0.000469116	0.000527838
-0.084	34.9121	-0.00207718	-0.00527523	-0.000454117	0.000243699
-0.084	35.8887	-0.00361863	-0.00563132	-0.00077135	1.60706e-05
-0.084	37.1094	-0.00528067	-0.004672	-0.0015875	-0.000623617
-0.084	38.0859	-0.00646047	-0.00313693	-0.00209959	-0.0012492
-0.084	39.0625	-0.0071197	-0.000695715	-0.00258258	-0.0021054
-0.084	40.0391	-0.00698254	0.00175475	-0.00241361	-0.00292698
-0.084	41.0156	-0.00614639	0.00422798	-0.00234	-0.00345522
-0.084	41.9922	-0.00527606	0.00636134	-0.00184247	-0.00367384
-0.084	42.9688	-0.00469713	0.00755275	-0.00129913	-0.00333325
-0.084	43.9453	-0.00455751	0.0075548	-0.000631864	-0.00225728
-0.084	44.9219	-0.00472466	0.0067198	8.37441e-06	-0.000779736
-0.084	45.8984	-0.00499609	0.00529742	0.000775287	0.000328419
-0.084	47.1191	-0.0054049	0.00307736	0.00169019	0.00117783
-0.083	3.90625	0.0014041	0.000172821	-0.000620773	0.00015496
-0.083	4.88281	0.000314843	1.28983e-05	-0.00126351	-0.000355464
-0.083	6.10352	0.00182595	8.0574e-05	-0.000456399	0.00164565
-0.083	7.08008	0.000782932	-0.000560185	0.000131888	0.00188769
-0.083	8.05664	0.000147115	-0.000103882	0.000965069	0.000682283
-0.083	9.0332	0.000132827	0.000740757	0.000641963	-0.000161997
-0.083	10.0098	0.000507401	0.000395295	-0.000537931	-0.000219286
-0.083	10.9863	9.59782e-05	4.58225e-06	-0.000747653	-0.000158661
-0.083	11.9629	-0.000193606	-0.000220088	-0.00124542	-0.000285028
-0.083	12.9395	-0.000110964	3.0838e-05	-0.00192275	-0.00050519
-0.083	13.916	1.58605e-05	0.000640381	-0.00234652	3.86972e-05
-0.083	14.8926	0.000187361	0.00111033	-0.00200836	0.000880066
-0.083	16.1133	0.000411552	0.00070863	-0.00174525	0.000587571
-0.083	17.0898	0.000615332	-0.000258573	-0.00228995	0.000491418
-0.083	18.0664	0.000403634	-0.00146985	-0.00291621	0.000640464
-0.083	19.043	-0.00030232	-0.00243417	-0.00266484	0.000168641
-0.083	20.0195	-0.0010165	-0.00277629	-0.00200408	-0.000547283
-0.083	20.9961	-0.00166596	-0.00278714	-0.00193717	-0.00107948
-0.083	21.9727	-0.00246637	-0.00209128	-0.00213537	-0.00136493
-0.083	22.9492	-0.00288446	-0.000408425	-0.00230139	-0.00143653
-0.083	23.9258	-0.00195288	0.00181768	-0.0026517	-0.00153459
-0.083	24.9023	0.000230763	0.00387373	-0.0034129	-0.00161626
-0.083	25.8789	0.00293042	0.00500336	-0.00447606	-0.00151159
-0.083	27.0996	0.00588216	0.00490382	-0.00556912	-0.000821492
-0.083	28.0762	0.00717067	0.00403294	-0.00588847	5.53621e-05
-0.083	29.0527	0.00766068	0.00288459	-0.00567613	0.000726608
-0.083	30.0293	0.00743345	0.00174963	-0.00496483	0.00104882
-0.083	31.0059	0.00621981	0.000588135	-0.00371065	0.000961182
-0.083	31.9824	0.0044477	-0.000671305	-0.00253324	0.00109331
-0.083	32.959	0.0022576	-0.00243604	-0.00134726	0.000935096
-0.083	33.9355	9.01643e-06	-0.00415962	-0.000598265	0.000679831
-0.083	34.9121	-0.00204006	-0.00531899	-0.000509077	0.000376729
-0.083	35.8887	-0.00361813	-0.00576691	-0.000732553	0.000130792
-0.083	37.1094	-0.00528761	-0.00488575	-0.00143232	-0.000554312
-0.083	38.0859	-0.00645664	-0.00334655	-0.00188225	-0.00123602
-0.083	39.0625	-0.00714021	-0.000841728	-0.00232915	-0.00212617
-0.083	40.0391	-0.00703675	0.00168281	-0.00216742	-0.00297025
-0.083	41.0156	-0.00623768	0.00420572	-0.00212026	-0.00349095
-0.083	41.9922	-0.00536372	0.00634512	-0.00168328	-0.00369483
-0.083	42.9688	-0.00476545	0.00751526	-0.00118476	-0.00336292
-0.083	43.9453	-0.00461419	0.00748815	-0.000544103	-0.00230965
-0.083	44.9219	-0.00479711	0.00661966	8.23941e-05	-0.000850063
-0.083	45.8984	-0.00510401	0.00516287	0.00083806	0.000269681
-0.083	47.1191	-0.00554225	0.00290596	0.00174479	0.00117816
-0.082	3.90625	0.0014017	0.000167377	-0.000619123	0.000162201
-0.082	4.88281	0.000323678	1.26162e-05	-0.0012597	-0.000356346
-0.082	6.10352	0.00183949	7.01831e-05	-0.000461992	0.00163734
-0.082	7.08008	0.000797372	-0.000576649	0.000140655	0.00189284
-0.082	8.05664	0.000150348	-0.000135382	0.000968006	0.000700535
-0.082	9.0332	0.000116479	0.00071915	0.000633455	-0.000159387
-0.082	10.0098	0.000498485	0.000391182	-0.000552503	-0.000235738
-0.082	10.9863	9.13127e-05	3.90437e-06	-0.000761416	-0.000183896
-0.082	11.9629	-0.000181235	-0.000215709	-0.0012709	-0.000296282
-0.082	12.9395	-8.74731e-05	5.56767e-05	-0.00194681	-0.000485027
-0.082	13.916	3.10097e-05	0.000682043	-0.00235781	8.4507e-05
-0.082	14.8926	0.000209596	0.00114807	-0.00201066	0.000916281
-0.082	16.1133	0.000478251	0.000726195	-0.00176828	0.000578243
-0.082	17.0898	0.000710062	-0.000262273	-0.00234532	0.000452156
-0.082	18.0664	0.000498962	-0.00146761	-0.00297989	0.000605974
-0.082	19.043	-0.000218642	-0.00241931	-0.00272011	0.000160791
-0.082	20.0195	-0.00095715	-0.00274475	-0.00204521	-0.000535644
-0.082	20.9961	-0.00165801	-0.00273219	-0.00196144	-0.00106725
-0.082	21.9727	-0.0025219	-0.00200827	-0.00212522	-0.00134569
-0.082	22.9492	-0.00297879	-0.000294933	-0.0022567	-0.00139811
-0.082	23.9258	-0.00204574	0.00195581	-0.00259486	-0.00147898
-0.082	24.9023	0.000174206	0.0040145	-0.00337434	-0.00156403
-0.082	25.8789	0.00290866	0.00512503	-0.00446931	-0.0014643
-0.082	27.0996	0.00589	0.00500254	-0.00561163	-0.000755191
-0.082	28.0762	0.00719394	0.00411668	-0.00597109	0.000162878
-0.082	29.0527	0.00770738	0.00297598	-0.00580368	0.00088135
-0.082	30.0293	0.00750878	0.00186923	-0.00513134	0.00124254
-0.082	31.0059	0.00633017	0.000741648	-0.00390095	0.00117822
-0.082	31.9824	0.00456914	-0.000513213	-0.00272138	0.00130663
-0.082	32.959	0.0023763	-0.00230878	-0.0015149	0.00112463
-0.082	33.9355	9.63185e-05	-0.00410402	-0.000718458	0.000841814
-0.082	34.9121	-0.00200086	-0.0053585	-0.000555966	0.000517691
-0.082	35.8887	-0.00361149	-0.00590252	-0.000690678	0.000247268
-0.082	37.1094	-0.00528609	-0.00510289	-0.00128001	-0.000492437
-0.082	38.0859	-0.00644057	-0.00356061	-0.00167508	-0.00123575
-0.082	39.0625	-0.00714671	-0.000990409	-0.00208867	-0.00216147
-0.082	40.0391	-0.00707774	0.00161011	-0.00193695	-0.00302313
-0.082	41.0156	-0.00632098	0.0041805	-0.00191459	-0.00352489
-0.082	41.9922	-0.00544716	0.00632055	-0.00153415	-0.00370499
-0.082	42.9688	-0.00483177	0.00746437	-0.00107136	-0.00337665
-0.082	43.9453	-0.00466745	0.00740617	-0.000453808	-0.00235042
-0.082	44.9219	-0.00486818	0.00650586	0.000158562	-0.000919152
-0.082	45.8984	-0.00521036	0.00502127	0.00089776	0.000205081
-0.082	47.1191	-0.00567321	0.00273497	0.00178616	0.00117298
-0.081	3.90625	0.00139906	0.00016164	-0.000617159	0.000169444
-0.081	4.88281	0.000332651	1.17766e-05	-0.00125549	-0.000357425
-0.081	6.10352	0.00185285	5.91338e-05	-0.000467814	0.00162866
-0.081	7.08008	0.000811796	-0.000593562	0.000149582	0.00189761
-0.081	8.05664	0.000153348	-0.000167261	0.000970354	0.000719042
-0.081	9.0332	9.95175e-05	0.000696855	0.000624477	-0.000156566
-0.081	10.0098	0.000489279	0.000386426	-0.000567045	-0.000252279
-0.081	10.9863	8.65876e-05	3.28616e-06	-0.000774858	-0.000209219
-0.081	11.9629	-0.000168802	-0.000211505	-0.00129572	-0.000307616
-0.081	12.9395	-6.35522e-05	8.08411e-05	-0.00196988	-0.000464834
-0.081	13.916	4.68558e-05	0.000723226	-0.0023683	0.000130339
-0.081	14.8926	0.000232273	0.00118525	-0.00201325	0.000952363
-0.081	16.1133	0.000544816	0.00074402	-0.00179322	0.000568772
-0.081	17.0898	0.000803675	-0.000264519	-0.002402	0.00041157
-0.081	18.0664	0.000592868	-0.0014623	-0.00304321	0.000568758
-0.081	19.043	-0.000136593	-0.00240205	-0.00277444	0.000150431
-0.081	20.0195	-0.000897633	-0.00271101	-0.00208623	-0.000526395
-0.081	20.9961	-0.00164853	-0.0026769	-0.00198552	-0.00105741
-0.081	21.9727	-0.00257453	-0.00192789	-0.00211461	-0.00132891
-0.081	22.9492	-0.00306949	-0.000186426	-0.00221145	-0.00136183
-0.081	23.9258	-0.00213718	0.00208722	-0.00253692	-0.00142456
-0.081	24.9023	0.000113966	0.00414673	-0.00333413	-0.00151211
-0.081	25.8789	0.00287828	0.00523694	-0.00445995	-0.00141671
-0.081	27.0996	0.00588604	0.00509072	-0.00565039	-0.00068914
-0.081	28.0762	0.0072057	0.00419	-0.00604939	0.000268761
-0.081	29.0527	0.00774337	0.00305809	-0.00592655	0.00103265
-0.081	30.0293	0.00757455	0.00198202	-0.00529201	0.00143199
-0.081	31.0059	0.00643159	0.000891615	-0.00408573	0.00139329
-0.081	31.9824	0.00468369	-0.000354707	-0.00290261	0.00152034
-0.081	32.959	0.00248966	-0.00217719	-0.00167475	0.00132014
-0.081	33.9355	0.000181317	-0.00404271	-0.00083015	0.00101298
-0.081	34.9121	-0.00195929	-0.00539476	-0.000595998	0.000666708
-0.081	35.8887	-0.00359801	-0.00603894	-0.000647421	0.000366652
-0.081	37.1094	-0.00527486	-0.00532382	-0.00113223	-0.000436022
-0.081	38.0859	-0.00641175	-0.00377909	-0.00147952	-0.0012462
-0.081	39.0625	-0.0071385	-0.00114193	-0.00186345	-0.00221102
-0.081	40.0391	-0.00710569	0.00153662	-0.00172393	-0.00308669
-0.081	41.0156	-0.00639662	0.00415283	-0.00172436	-0.00355945
-0.081	41.9922	-0.00552829	0.00628938	-0.001395	-0.00370745
-0.081	42.9688	-0.00489804	0.00740211	-0.000958428	-0.00337716
-0.081	43.9453	-0.00471867	0.00730954	-0.000359905	-0.00238004
-0.081	44.9219	-0.00493595	0.00637682	0.000237596	-0.000984913
-0.081	45.8984	-0.00530995	0.00486921	0.000954948	0.000139256
-0.081	47.1191	-0.00579093	0.00255985	0.00181676	0.00116817
-0.08	3.90625	0.00139617	0.000155578	-0.00061496	0.000176659
-0.08	4.88281	0.000341739	1.03005e-05	-0.00125091	-0.000358711
-0.08	6.10352	0.00186607	4.75562e-05	-0.000473898	0.0016196
-0.08	7.08008	0.000826172	-0.000610904	0.000158656	0.00190204
-0.08	8.05664	0.000156147	-0.000199422	0.000972135	0.000737842
-0.08	9.0332	8.18618e-05	0.000673783	0.000615008	-0.000153541
-0.08	10.0098	0.000479788	0.000380943	-0.000581534	-0.000268878
-0.08	10.9863	8.17056e-05	2.7777e-06	-0.000787966	-0.000234631
-0.08	11.9629	-0.000156309	-0.000207446	-0.00131988	-0.000319032
-0.08	12.9395	-3.92197e-05	0.000106213	-0.00199189	-0.000444628
-0.08	13.916	6.34101e-05	0.000763981	-0.00237801	0.000176125
-0.08	14.8926	0.00025556	0.001222	-0.00201608	0.000988344
-0.08	16.1133	0.000611052	0.000762189	-0.00182004	0.00055932
-0.08	17.0898	0.000896078	-0.00026506	-0.00245983	0.000369769
-0.08	18.0664	0.000685471	-0.00145362	-0.00310617	0.000529029
-0.08	19.043	-5.58953e-05	-0.00238204	-0.00282814	0.000137774
-0.08	20.0195	-0.00083811	-0.00267508	-0.00212755	-0.000519656
-0.08	20.9961	-0.0016376	-0.00262142	-0.00201011	-0.00105003
-0.08	21.9727	-0.0026241	-0.00185013	-0.00210427	-0.00131484
-0.08	22.9492	-0.00315641	-8.27587e-05	-0.00216652	-0.0013279
-0.08	23.9258	-0.00222694	0.00221168	-0.0024785	-0.00137139
-0.08	24.9023	5.01622e-05	0.0042702	-0.00329259	-0.00146049
-0.08	25.8789	0.00283948	0.00533868	-0.00444766	-0.00136842
-0.08	27.0996	0.00587111	0.00516778	-0.0056847	-0.000622527
-0.08	28.0762	0.00720741	0.0042526	-0.00612245	0.000373436
-0.08	29.0527	0.00777029	0.00313094	-0.00604336	0.00118016
-0.08	30.0293	0.00763205	0.00208802	-0.00544513	0.00161608
-0.08	31.0059	0.0065249	0.00103799	-0.00426347	0.00160447
-0.08	31.9824	0.00479171	-0.000196126	-0.00307601	0.00173231
-0.08	32.959	0.00259772	-0.00204201	-0.00182687	0.00151956
-0.08	33.9355	0.000264084	-0.00397674	-0.000934421	0.00119175
-0.08	34.9121	-0.00191511	-0.0054288	-0.000631071	0.000823113
-0.08	35.8887	-0.00357731	-0.00617668	-0.000604867	0.000489601
-0.08	37.1094	-0.00525334	-0.00554872	-0.000990443	-0.000382795
-0.08	38.0859	-0.00637047	-0.0040015	-0.00129603	-0.00126452
-0.08	39.0625	-0.00711607	-0.00129616	-0.00165445	-0.00227349
-0.08	40.0391	-0.0071218	0.00146212	-0.00152878	-0.0031613
-0.08	41.0156	-0.00646567	0.00412314	-0.00155033	-0.00359731
-0.08	41.9922	-0.00560905	0.0062528	-0.00126615	-0.00370671
-0.08	42.9688	-0.0049659	0.00733077	-0.000846743	-0.00336885
-0.08	43.9453	-0.00476856	0.00720047	-0.000262547	-0.00240025
-0.08	44.9219	-0.00499735	0.00623324	0.000319879	-0.0010451
-0.08	45.8984	-0.00539639	0.00470497	0.00101105	7.79663e-05
-0.08	47.1191	-0.00588819	0.00237699	0.00184062	0.0011706
-0.079	3.90625	0.00139302	0.000149152	-0.000612601	0.000183823
-0.079	4.88281	0.000350923	8.12851e-06	-0.00124598	-0.000360202
-0.079	6.10352	0.00187913	3.55733e-05	-0.000480263	0.00161016
-0.079	7.08008	0.000840478	-0.000628657	0.000167849	0.00190615
-0.079	8.05664	0.000158778	-0.000231769	0.00097339	0.000756983
-0.079	9.0332	6.34954e-05	0.000649891	0.000605022	-0.000150313
-0.079	10.0098	0.000469962	0.000374664	-0.000595948	-0.000285504
-0.079	10.9863	7.65264e-05	2.424e-06	-0.000800716	-0.000260136
-0.079	11.9629	-0.000143809	-0.000203484	-0.00134339	-0.000330533
-0.079	12.9395	-1.45219e-05	0.000131622	-0.00201279	-0.000424395
-0.079	13.916	8.07222e-05	0.00080439	-0.00238698	0.000221809
-0.079	14.8926	0.000279608	0.00125847	-0.00201916	0.00102423
-0.079	16.1133	0.000676766	0.000780771	-0.00184877	0.000549959
-0.079	17.0898	0.000987248	-0.00026369	-0.00251862	0.000326927
-0.079	18.0664	0.000776811	-0.00144127	-0.00316882	0.000487104
-0.079	19.043	2.38119e-05	-0.00235882	-0.0028815	0.000122978
-0.079	20.0195	-0.000778658	-0.00263707	-0.00216947	-0.000515495
-0.079	20.9961	-0.00162522	-0.00256596	-0.00203573	-0.00104512
-0.079	21.9727	-0.00267035	-0.00177487	-0.00209489	-0.00130354
-0.079	22.9492	-0.00323937	1.64724e-05	-0.00212281	-0.00129636
-0.079	23.9258	-0.00231472	0.00232931	-0.0024203	-0.00131958
-0.079	24.9023	-1.68669e-05	0.00438493	-0.00325001	-0.00140927
-0.079	25.8789	0.00279273	0.00543003	-0.00443204	-0.00131909
-0.079	27.0996	0.00584604	0.00523322	-0.00571366	-0.000554358
-0.079	28.0762	0.00720038	0.00430425	-0.00618914	0.000477617
-0.079	29.0527	0.00778959	0.00319449	-0.00615261	0.00132395
-0.079	30.0293	0.00768237	0.00218714	-0.00558908	0.00179405
-0.079	31.0059	0.00661081	0.00118049	-0.00443273	0.00181011
-0.079	31.9824	0.00489339	-3.79889e-05	-0.00324095	0.0019405
-0.079	32.959	0.00270047	-0.00190407	-0.00197178	0.00172047
-0.079	33.9355	0.000344654	-0.00390709	-0.00103292	0.00137586
-0.079	34.9121	-0.00186821	-0.00546136	-0.000663621	0.000985407
-0.079	35.8887	-0.00354928	-0.00631577	-0.000565359	0.000616071
-0.079	37.1094	-0.00522151	-0.00577713	-0.000855996	-0.00033054
-0.079	38.0859	-0.00631759	-0.00422683	-0.00112426	-0.00128755
-0.079	39.0625	-0.00708072	-0.00145279	-0.00146125	-0.0023466
-0.079	40.0391	-0.00712779	0.00138588	-0.00135082	-0.00324643
-0.079	41.0156	-0.00652955	0.00409098	-0.00139264	-0.00364121
-0.079	41.9922	-0.00569114	0.00621061	-0.00114822	-0.00370798
-0.079	42.9688	-0.00503667	0.00725193	-0.000738073	-0.00335715
-0.079	43.9453	-0.00481759	0.00708178	-0.000162929	-0.00241376
-0.079	44.9219	-0.00504926	0.006078	0.000405623	-0.00109742
-0.079	45.8984	-0.00546334	0.0045295	0.00106818	2.74506e-05
-0.079	47.1191	-0.00595852	0.00218505	0.00186241	0.00118692
-0.078	3.90625	0.00138961	0.000142323	-0.000610136	0.000190921
-0.078	4.88281	0.000360194	5.22947e-06	-0.00124075	-0.000361878
-0.078	6.10352	0.00189197	2.3276e-05	-0.000486907	0.00160039
-0.078	7.08008	0.000854696	-0.000646795	0.000177126	0.00190995
-0.078	8.05664	0.000161264	-0.000264228	0.000974175	0.000776524
-0.078	9.0332	4.44644e-05	0.000625179	0.000594486	-0.000146882
-0.078	10.0098	0.000459699	0.000367545	-0.000610266	-0.000302138
-0.078	10.9863	7.08976e-05	2.26262e-06	-0.000813078	-0.000285734
-0.078	11.9629	-0.000131405	-0.000199563	-0.00136629	-0.000342125
-0.078	12.9395	1.04738e-05	0.000156865	-0.00203257	-0.000404102
-0.078	13.916	9.88708e-05	0.000844555	-0.00239522	0.000267355
-0.078	14.8926	0.000304511	0.00129473	-0.00202249	0.00105997
-0.078	16.1133	0.000741802	0.000799819	-0.00187936	0.000540679
-0.078	17.0898	0.00107721	-0.000260232	-0.00257813	0.000283279
-0.078	18.0664	0.000866859	-0.00142495	-0.00323124	0.000443371
-0.078	19.043	0.000102892	-0.00233189	-0.00293477	0.000106138
-0.078	20.0195	-0.000719196	-0.00259716	-0.0022122	-0.0005139
-0.078	20.9961	-0.00161127	-0.00251077	-0.00206277	-0.0010426
-0.078	21.9727	-0.00271294	-0.00170192	-0.00208704	-0.00129494
-0.078	22.9492	-0.00331818	0.000111782	-0.0020811	-0.00126718
-0.078	23.9258	-0.00240025	0.00244041	-0.00236305	-0.0012693
-0.078	24.9023	-8.67139e-05	0.0044911	-0.00320664	-0.00135861
-0.078	25.8789	0.00273861	0.00551097	-0.00441269	-0.0012684
-0.078	27.0996	0.00581162	0.00528677	-0.00573637	-0.000483595
-0.078	28.0762	0.00718571	0.00434487	-0.00624829	0.000582159
-0.078	29.0527	0.0078024	0.00324879	-0.0062528	0.00146433
-0.078	30.0293	0.00772638	0.00227929	-0.00572246	0.00196534
-0.078	31.0059	0.00668988	0.0013187	-0.00459237	0.00200873
-0.078	31.9824	0.00498877	0.000119054	-0.00339723	0.0021429
-0.078	32.959	0.00279782	-0.00176419	-0.00211041	0.00192011
-0.078	33.9355	0.000422988	-0.00383454	-0.00112769	0.00156242
-0.078	34.9121	-0.00181861	-0.00549277	-0.000696399	0.0011513
-0.078	35.8887	-0.00351417	-0.00645561	-0.000531342	0.00074523
-0.078	37.1094	-0.00517983	-0.00600788	-0.000730098	-0.000277437
-0.078	38.0859	-0.00625431	-0.00445359	-0.000963411	-0.00131212
-0.078	39.0625	-0.00703415	-0.0016115	-0.00128243	-0.00242731
-0.078	40.0391	-0.00712543	0.00130663	-0.0011885	-0.00334055
-0.078	41.0156	-0.00658963	0.00405473	-0.00125086	-0.00369344
-0.078	41.9922	-0.00577553	0.00616118	-0.0010419	-0.00371618
-0.078	42.9688	-0.00511122	0.00716586	-0.000634615	-0.00334755
-0.078	43.9453	-0.00486624	0.00695579	-6.28395e-05	-0.00242364
-0.078	44.9219	-0.0050893	0.00591516	0.000494967	-0.00113992
-0.078	45.8984	-0.0055058	0.00434621	0.00112866	-6.68252e-06
-0.078	47.1191	-0.00599722	0.00198528	0.00188638	0.00122227
-0.077	3.90625	0.00138593	0.000135073	-0.0006076	0.000197942
-0.077	4.88281	0.00036956	1.60395e-06	-0.00123524	-0.000363708
-0.077	6.10352	0.00190447	1.07069e-05	-0.000493807	0.00159033
-0.077	7.08008	0.000868816	-0.000665267	0.000186455	0.00191347
-0.077	8.05664	0.00016362	-0.000296763	0.000974543	0.000796517
-0.077	9.0332	2.48662e-05	0.00059968	0.000583368	-0.000143241
-0.077	10.0098	0.00044886	0.000359572	-0.000624474	-0.000318765
-0.077	10.9863	6.46815e-05	2.31404e-06	-0.000825026	-0.000311431
-0.077	11.9629	-0.000119238	-0.000195619	-0.00138861	-0.000353809
-0.077	12.9395	3.56904e-05	0.000181729	-0.00205126	-0.0003837
-0.077	13.916	0.000117949	0.000884572	-0.00240274	0.00031275
-0.077	14.8926	0.000330288	0.00133085	-0.00202613	0.00109551
-0.077	16.1133	0.00080607	0.000819376	-0.00191175	0.000531397
-0.077	17.0898	0.00116603	-0.000254523	-0.00263816	0.000239111
-0.077	18.0664	0.000955545	-0.00140442	-0.00329354	0.000398248
-0.077	19.043	0.000181635	-0.00230074	-0.00298811	8.73079e-05
-0.077	20.0195	-0.00065945	-0.00255547	-0.00225591	-0.000514771
-0.077	20.9961	-0.00159549	-0.00245597	-0.00209147	-0.00104229
-0.077	21.9727	-0.0027515	-0.00163095	-0.00208114	-0.00128876
-0.077	22.9492	-0.00339259	0.000203634	-0.00204189	-0.00124019
-0.077	23.9258	-0.00248335	0.00254537	-0.00230737	-0.00122074
-0.077	24.9023	-0.000159048	0.00458901	-0.00316263	-0.00130863
-0.077	25.8789	0.00267757	0.00558161	-0.00438932	-0.00121604
-0.077	27.0996	0.00576844	0.00532835	-0.005752	-0.00040931
-0.077	28.0762	0.00716417	0.00437464	-0.00629882	0.000687897
-0.077	29.0527	0.00780957	0.00329405	-0.00634263	0.00160173
-0.077	30.0293	0.00776471	0.00236453	-0.00584425	0.00212952
-0.077	31.0059	0.00676252	0.00145219	-0.00474162	0.00219902
-0.077	31.9824	0.00507789	0.000274324	-0.00354502	0.00233748
-0.077	32.959	0.00288966	-0.0016231	-0.00224401	0.00211555
-0.077	33.9355	0.000498962	-0.00375962	-0.00122099	0.00174812
-0.077	34.9121	-0.00176656	-0.00552289	-0.000732182	0.00131789
-0.077	35.8887	-0.00347258	-0.00659505	-0.000505156	0.000875523
-0.077	37.1094	-0.00512914	-0.00623911	-0.000613875	-0.000222318
-0.077	38.0859	-0.0061821	-0.00467999	-0.000812592	-0.00133534
-0.077	39.0625	-0.00697817	-0.00177194	-0.00111609	-0.00251196
-0.077	40.0391	-0.00711628	0.00122293	-0.00103987	-0.003441
-0.077	41.0156	-0.00664677	0.00401201	-0.00112408	-0.00375522
-0.077	41.9922	-0.00586205	0.00610223	-0.000947568	-0.00373496
-0.077	42.9688	-0.00518941	0.00707177	-0.000538365	-0.00334459
-0.077	43.9453	-0.00491473	0.00682368	3.58571e-05	-0.00243274
-0.077	44.9219	-0.00511614	0.00574846	0.000587949	-0.00117132
-0.077	45.8984	-0.00552087	0.00415966	0.00119437	-2.06667e-05
-0.077	47.1191	-0.00600216	0.00178063	0.00191553	0.00127907
-0.076	3.90625	0.00138197	0.000127404	-0.000605004	0.000204879
-0.076	4.88281	0.000379041	-2.71761e-06	-0.0012295	-0.000365659
-0.076	6.10352	0.00191649	-2.14447e-06	-0.000500926	0.00158008
-0.076	7.08008	0.000882822	-0.000684003	0.000195817	0.00191669
-0.076	8.05664	0.000165855	-0.000329379	0.000974539	0.000817005
-0.076	9.0332	4.83394e-06	0.000573429	0.000571636	-0.000139383
-0.076	10.0098	0.000437292	0.000350756	-0.000638568	-0.000335377
-0.076	10.9863	5.77713e-05	2.56753e-06	-0.000836542	-0.000337232
-0.076	11.9629	-0.000107459	-0.000191593	-0.00141037	-0.000365584
-0.076	12.9395	6.10548e-05	0.000206027	-0.00206891	-0.000363133
-0.076	13.916	0.000138043	0.00092451	-0.00240953	0.000358002
-0.076	14.8926	0.00035687	0.00136683	-0.0020301	0.00113076
-0.076	16.1133	0.00086956	0.000839488	-0.0019458	0.000522002
-0.076	17.0898	0.00125373	-0.000246403	-0.00269858	0.00019473
-0.076	18.0664	0.00104281	-0.00137949	-0.00335577	0.000352137
-0.076	19.043	0.000260215	-0.00226495	-0.00304166	6.65369e-05
-0.076	20.0195	-0.000598983	-0.00251198	-0.00230072	-0.00051792
-0.076	20.9961	-0.00157745	-0.00240157	-0.00212196	-0.00104392
-0.076	21.9727	-0.00278571	-0.00156157	-0.00207744	-0.00128457
-0.076	22.9492	-0.0034624	0.00029232	-0.00200538	-0.00121516
-0.076	23.9258	-0.00256392	0.00264455	-0.00225365	-0.00117404
-0.076	24.9023	-0.000233698	0.00467899	-0.00311801	-0.00125932
-0.076	25.8789	0.00260985	0.00564218	-0.00436169	-0.00116173
-0.076	27.0996	0.00571691	0.00535818	-0.00575991	-0.000330821
-0.076	28.0762	0.00713631	0.00439398	-0.00633983	0.000795504
-0.076	29.0527	0.00781162	0.00333072	-0.00642108	0.00173652
-0.076	30.0293	0.00779786	0.00244309	-0.00595378	0.00228622
-0.076	31.0059	0.0068291	0.00158066	-0.00488011	0.00237974
-0.076	31.9824	0.00516083	0.000427226	-0.00368481	0.00252227
-0.076	32.959	0.00297593	-0.00148139	-0.00237394	0.00230383
-0.076	33.9355	0.000572414	-0.0036826	-0.00131496	0.00192951
-0.076	34.9121	-0.00171248	-0.00555127	-0.000773429	0.00148199
-0.076	35.8887	-0.00342538	-0.00673261	-0.000488782	0.00100491
-0.076	37.1094	-0.00507057	-0.00646861	-0.00050836	-0.00016479
-0.076	38.0859	-0.00610253	-0.00490411	-0.000671093	-0.00135482
-0.076	39.0625	-0.00691455	-0.00193367	-0.00096025	-0.00259661
-0.076	40.0391	-0.00710137	0.00113366	-0.000902874	-0.00354422
-0.076	41.0156	-0.00670094	0.00396052	-0.00101094	-0.00382627
-0.076	41.9922	-0.00594898	0.00603187	-0.000864994	-0.00376595
-0.076	42.9688	-0.00526967	0.0069684	-0.000450663	-0.00335117
-0.076	43.9453	-0.00496253	0.00668535	0.000131577	-0.00244321
-0.076	44.9219	-0.00512929	0.00558013	0.000684322	-0.00119137
-0.076	45.8984	-0.00550805	0.00397367	0.00126615	-1.34708e-05
-0.076	47.1191	-0.00597402	0.00157426	0.0019513	0.00135654
-0.075	3.90625	0.00137771	0.000119352	-0.000602336	0.000211722
-0.075	4.88281	0.000388673	-7.68064e-06	-0.00122354	-0.000367701
-0.075	6.10352	0.00192788	-1.53347e-05	-0.000508217	0.00156971
-0.075	7.08008	0.000896685	-0.000702923	0.000205217	0.00191961
-0.075	8.05664	0.000167989	-0.000362112	0.000974194	0.000838007
-0.075	9.0332	-1.54835e-05	0.000546446	0.000559261	-0.000135299
-0.075	10.0098	0.000424855	0.000341131	-0.000652552	-0.000351971
-0.075	10.9863	5.00985e-05	2.96809e-06	-0.000847625	-0.000363149
-0.075	11.9629	-9.62087e-05	-0.000187434	-0.00143158	-0.00037744
-0.075	12.9395	8.65105e-05	0.000229625	-0.00208559	-0.000342355
-0.075	13.916	0.000159214	0.000964384	-0.00241559	0.00040313
-0.075	14.8926	0.000384119	0.00140267	-0.00203444	0.00116564
-0.075	16.1133	0.000932332	0.000860214	-0.00198131	0.000512387
-0.075	17.0898	0.00134034	-0.000235729	-0.00275933	0.000150447
-0.075	18.0664	0.00112861	-0.00135007	-0.00341795	0.000305388
-0.075	19.043	0.000338702	-0.0022242	-0.00309549	4.39155e-05
-0.075	20.0195	-0.000537278	-0.00246652	-0.0023467	-0.00052308
-0.075	20.9961	-0.00155666	-0.00234735	-0.00215427	-0.00104712
-0.075	21.9727	-0.00281536	-0.00149339	-0.00207601	-0.00128187
-0.075	22.9492	-0.0035275	0.000377923	-0.00197143	-0.00119181
-0.075	23.9258	-0.00264198	0.00273823	-0.00220203	-0.0011292
-0.075	24.9023	-0.00031067	0.00476132	-0.00307266	-0.00121053
-0.075	25.8789	0.00253545	0.00569295	-0.00432961	-0.00110525
-0.075	27.0996	0.00565733	0.00537666	-0.00575965	-0.000247772
-0.075	28.0762	0.00710247	0.00440345	-0.00637064	0.000905414
-0.075	29.0527	0.00780892	0.00335943	-0.00648741	0.00186901
-0.075	30.0293	0.00782625	0.0025154	-0.00605073	0.00243512
-0.075	31.0059	0.00689002	0.001704	-0.00500783	0.00254977
-0.075	31.9824	0.00523793	0.000577353	-0.00381731	0.00269539
-0.075	32.959	0.00305677	-0.00133948	-0.00250148	0.00248216
-0.075	33.9355	0.000643238	-0.0036036	-0.0014113	0.00210334
-0.075	34.9121	-0.00165685	-0.00557728	-0.000821927	0.00164047
-0.075	35.8887	-0.0033736	-0.00686673	-0.000483556	0.00113117
-0.075	37.1094	-0.00500548	-0.00669415	-0.000414401	-0.00010519
-0.075	38.0859	-0.00601727	-0.00512414	-0.000538452	-0.00136883
-0.075	39.0625	-0.00684493	-0.00209606	-0.000813213	-0.00267736
-0.075	40.0391	-0.00708119	0.00103843	-0.00077545	-0.00364619
-0.075	41.0156	-0.00675105	0.00389886	-0.00090966	-0.00390476
-0.075	41.9922	-0.00603307	0.00594954	-0.000793159	-0.0038087
-0.075	42.9688	-0.00534879	0.00685493	-0.000372081	-0.00336821
-0.075	43.9453	-0.00500794	0.00653987	0.000223095	-0.00245613
-0.075	44.9219	-0.00512865	0.00541024	0.000783272	-0.0012009
-0.075	45.8984	-0.00546902	0.00378989	0.00134347	1.29288e-05
-0.075	47.1191	-0.005916	0.00136808	0.00199365	0.00145073
-0.074	3.90625	0.00137311	0.000110976	-0.000599566	0.000218453
-0.074	4.88281	0.0003985	-1.32149e-05	-0.0012174	-0.000369827
-0.074	6.10352	0.0019385	-2.89485e-05	-0.000515635	0.00155933
-0.074	7.08008	0.000910357	-0.000721959	0.000214689	0.00192221
-0.074	8.05664	0.000170057	-0.00039501	0.000973528	0.000859522
-0.074	9.0332	-3.59432e-05	0.00051872	0.000546221	-0.00013098
-0.074	10.0098	0.00041145	0.000330732	-0.000666444	-0.000368543
-0.074	10.9863	4.16334e-05	3.41139e-06	-0.000858289	-0.000389196
-0.074	11.9629	-8.55888e-05	-0.000183106	-0.00145224	-0.000389361
-0.074	12.9395	0.000112025	0.00025246	-0.00210139	-0.00032133
-0.074	13.916	0.000181479	0.00100414	-0.00242091	0.00044816
-0.074	14.8926	0.000411853	0.00143834	-0.00203917	0.00120007
-0.074	16.1133	0.000994486	0.000881635	-0.00201804	0.000502485
-0.074	17.0898	0.00142581	-0.000222384	-0.00282043	0.000106546
-0.074	18.0664	0.00121297	-0.00131617	-0.00348003	0.000258282
-0.074	19.043	0.000417111	-0.00217834	-0.00314966	1.96107e-05
-0.074	20.0195	-0.000473848	-0.00241869	-0.00239389	-0.000529909
-0.074	20.9961	-0.0015326	-0.00229291	-0.00218839	-0.00105148
-0.074	21.9727	-0.00284036	-0.00142607	-0.00207671	-0.00128018
-0.074	22.9492	-0.00358797	0.000460378	-0.00193967	-0.0011698
-0.074	23.9258	-0.00271767	0.00282662	-0.00215239	-0.00108607
-0.074	24.9023	-0.000390108	0.00483621	-0.0030263	-0.00116194
-0.074	25.8789	0.00245431	0.00573417	-0.00429286	-0.00104646
-0.074	27.0996	0.00558989	0.0053843	-0.00575093	-0.000160121
-0.074	28.0762	0.00706292	0.00440367	-0.00639078	0.00101781
-0.074	29.0527	0.00780176	0.0033808	-0.00654115	0.00199936
-0.074	30.0293	0.00785037	0.00258186	-0.006135	0.002576
-0.074	31.0059	0.00694582	0.00182233	-0.00512502	0.00270816
-0.074	31.9824	0.00530974	0.000724508	-0.00394319	0.00285521
-0.074	32.959	0.00313253	-0.00119766	-0.00262749	0.00264816
-0.074	33.9355	0.000711468	-0.00352272	-0.00151095	0.00226681
-0.074	34.9121	-0.0016001	-0.00560034	-0.000878491	0.00179062
-0.074	35.8887	-0.00331821	-0.00699606	-0.000489939	0.00125225
-0.074	37.1094	-0.00493529	-0.00691383	-0.000332521	-4.44056e-05
-0.074	38.0859	-0.00592786	-0.00533859	-0.000414422	-0.00137646
-0.074	39.0625	-0.00677073	-0.00225827	-0.00067362	-0.00275087
-0.074	40.0391	-0.00705571	0.000937655	-0.000655641	-0.00374311
-0.074	41.0156	-0.00679501	0.00382697	-0.000818063	-0.00398776
-0.074	41.9922	-0.00610996	0.00585626	-0.000730361	-0.00386111
-0.074	42.9688	-0.00542241	0.0067314	-0.000302589	-0.00339487
-0.074	43.9453	-0.00504808	0.00638619	0.000309383	-0.00247155
-0.074	44.9219	-0.00511422	0.00523706	0.00088319	-0.00120161
-0.074	45.8984	-0.0054071	0.00360716	0.00142448	5.3969e-05
-0.074	47.1191	-0.00583307	0.00116199	0.00204132	0.00155527
-0.073	3.90625	0.00136816	0.00010236	-0.000596657	0.000225044
-0.073	4.88281	0.000408572	-1.92445e-05	-0.0012111	-0.000372055
-0.073	6.10352	0.00194825	-4.3077e-05	-0.000523138	0.001549
-0.073	7.08008	0.000923768	-0.000741079	0.000224293	0.00192445
-0.073	8.05664	0.000172117	-0.000428116	0.000972567	0.000881526
-0.073	9.0332	-5.64292e-05	0.000490212	0.000532501	-0.000126418
-0.073	10.0098	0.000397037	0.000319579	-0.000680267	-0.000385084
-0.073	10.9863	3.23847e-05	3.7513e-06	-0.000868561	-0.00041539
-0.073	11.9629	-7.56515e-05	-0.000178597	-0.00147232	-0.000401323
-0.073	12.9395	0.00013759	0.000274565	-0.00211641	-0.000300045
-0.073	13.916	0.000204799	0.00104366	-0.00242548	0.00049311
-0.073	14.8926	0.000439888	0.00147379	-0.00204432	0.00123401
-0.073	16.1133	0.00105613	0.000903841	-0.00205576	0.00049228
-0.073	17.0898	0.00151013	-0.000206291	-0.00288194	6.32668e-05
-0.073	18.0664	0.00129591	-0.00127788	-0.00354193	0.000211034
-0.073	19.043	0.00049547	-0.00212731	-0.00320417	-6.11713e-06
-0.073	20.0195	-0.000408344	-0.00236794	-0.00244232	-0.000538005
-0.073	20.9961	-0.00150491	-0.00223767	-0.00222426	-0.00105657
-0.073	21.9727	-0.00286073	-0.00135938	-0.00207928	-0.00127907
-0.073	22.9492	-0.00364404	0.000539588	-0.00190957	-0.00114878
-0.073	23.9258	-0.00279125	0.00290987	-0.00210448	-0.00104435
-0.073	24.9023	-0.000472231	0.00490374	-0.00297858	-0.00111317
-0.073	25.8789	0.00236639	0.00576597	-0.00425116	-0.000985249
-0.073	27.0996	0.00551487	0.00538161	-0.00573354	-6.80673e-05
-0.073	28.0762	0.00701791	0.00439517	-0.00639991	0.00113267
-0.073	29.0527	0.00779049	0.00339539	-0.006582	0.00212764
-0.073	30.0293	0.00787075	0.0026428	-0.00620667	0.00270877
-0.073	31.0059	0.00699718	0.00193582	-0.005232	0.00285421
-0.073	31.9824	0.00537703	0.000868631	-0.0040629	0.00300048
-0.073	32.959	0.00320382	-0.00105623	-0.00275222	0.00280002
-0.073	33.9355	0.000777334	-0.00344012	-0.0016139	0.00241781
-0.073	34.9121	-0.00154248	-0.00562013	-0.000942801	0.00193033
-0.073	35.8887	-0.00325993	-0.00711973	-0.000507418	0.00136646
-0.073	37.1094	-0.00486123	-0.0071263	-0.000262818	1.6375e-05
-0.073	38.0859	-0.00583557	-0.00554646	-0.000298918	-0.00137766
-0.073	39.0625	-0.00669312	-0.00241938	-0.000540473	-0.00281487
-0.073	40.0391	-0.00702462	0.000832319	-0.000541633	-0.00383213
-0.073	41.0156	-0.0068302	0.00374607	-0.000733721	-0.00407193
-0.073	41.9922	-0.0061751	0.00575423	-0.000674492	-0.00392017
-0.073	42.9688	-0.00548594	0.0065989	-0.000241838	-0.0034291
-0.073	43.9453	-0.00507956	0.00622373	0.00038938	-0.00248866
-0.073	44.9219	-0.00508612	0.00505797	0.000981642	-0.00119572
-0.073	45.8984	-0.00532645	0.00342218	0.0015063	0.000103478
-0.073	47.1191	-0.00573087	0.000954183	0.00209214	0.00166248
-0.072	3.90625	0.00136281	9.35906e-05	-0.000593567	0.000231458
-0.072	4.88281	0.000418944	-2.56975e-05	-0.00120468	-0.00037443
-0.072	6.10352	0.00195706	-5.77959e-05	-0.000530688	0.00153881
-0.072	7.08008	0.000936833	-0.000760306	0.000234109	0.0019263
-0.072	8.05664	0.000174249	-0.000461461	0.000971347	0.000903989
-0.072	9.0332	-7.6869e-05	0.000460864	0.000518098	-0.0001216
-0.072	10.0098	0.00038164	0.000307669	-0.000694046	-0.000401577
-0.072	10.9863	2.23984e-05	3.82107e-06	-0.000878479	-0.000441743
-0.072	11.9629	-6.6397e-05	-0.000173923	-0.00149178	-0.000413293
-0.072	12.9395	0.000163209	0.000296055	-0.00213069	-0.000278503
-0.072	13.916	0.000229075	0.00108274	-0.00242931	0.000537987
-0.072	14.8926	0.00046809	0.00150898	-0.00204991	0.00126739
-0.072	16.1133	0.00111733	0.00092692	-0.00209426	0.000481811
-0.072	17.0898	0.00159326	-0.000187401	-0.00294395	2.07945e-05
-0.072	18.0664	0.00137751	-0.00123536	-0.00360352	0.000163811
-0.072	19.043	0.00057387	-0.0020712	-0.00325901	-3.29212e-05
-0.072	20.0195	-0.000340621	-0.00231365	-0.00249195	-0.000546925
-0.072	20.9961	-0.00147349	-0.00218102	-0.00226179	-0.00106194
-0.072	21.9727	-0.0028766	-0.00129317	-0.00208333	-0.00127821
-0.072	22.9492	-0.00369605	0.000615564	-0.00188055	-0.00112837
-0.072	23.9258	-0.0028631	0.00298812	-0.0020579	-0.00100361
-0.072	24.9023	-0.000557259	0.00496389	-0.00292909	-0.00106385
-0.072	25.8789	0.00227185	0.00578843	-0.00420421	-0.000921553
-0.072	27.0996	0.00543268	0.00536903	-0.00570732	2.80576e-05
-0.072	28.0762	0.00696783	0.0043783	-0.00639779	0.00124982
-0.072	29.0527	0.00777555	0.00340349	-0.00660987	0.00225383
-0.072	30.0293	0.00788802	0.00269835	-0.00626591	0.00283351
-0.072	31.0059	0.00704483	0.00204466	-0.00532908	0.00298752
-0.072	31.9824	0.00544064	0.00100964	-0.00417653	0.00313046
-0.072	32.959	0.00327136	-0.000915605	-0.00287522	0.00293659
-0.072	33.9355	0.000841244	-0.00335625	-0.00171912	0.00255498
-0.072	34.9121	-0.00148405	-0.00563666	-0.00101342	0.00205826
-0.072	35.8887	-0.00319918	-0.00723743	-0.000534576	0.00147256
-0.072	37.1094	-0.00478423	-0.00733088	-0.00020494	7.58656e-05
-0.072	38.0859	-0.00574132	-0.00574735	-0.00019204	-0.00137331
-0.072	39.0625	-0.00661303	-0.00257861	-0.00041316	-0.00286847
-0.072	40.0391	-0.00698767	0.000723571	-0.000431903	-0.00391182
-0.072	41.0156	-0.00685413	0.00365803	-0.000654163	-0.00415433
-0.072	41.9922	-0.00622477	0.00564599	-0.000623345	-0.00398273
-0.072	42.9688	-0.00553571	0.00645914	-0.000189323	-0.00346811
-0.072	43.9453	-0.00509943	0.00605278	0.000461911	-0.0025061
-0.072	44.9219	-0.00504488	0.00487067	0.00107566	-0.0011855
-0.072	45.8984	-0.00523147	0.00323097	0.00158556	0.000154941
-0.072	47.1191	-0.00561472	0.000742341	0.00214328	0.00176464
-0.071	3.90625	0.00135705	8.47496e-05	-0.000590257	0.000237658
-0.071	4.88281	0.000429664	-3.25159e-05	-0.00119815	-0.000377018
-0.071	6.10352	0.00196493	-7.31511e-05	-0.000538244	0.00152881
-0.071	7.08008	0.000949464	-0.000779718	0.000244223	0.00192772
-0.071	8.05664	0.000176543	-0.000495053	0.000969927	0.00092688
-0.071	9.0332	-9.7241e-05	0.000430603	0.000503028	-0.000116514
-0.071	10.0098	0.000365335	0.000294966	-0.000707805	-0.000417995
-0.071	10.9863	1.17544e-05	3.46388e-06	-0.00088808	-0.000468258
-0.071	11.9629	-5.77804e-05	-0.000169132	-0.0015106	-0.000425232
-0.071	12.9395	0.000188883	0.000317117	-0.00214428	-0.000256722
-0.071	13.916	0.000254164	0.0011212	-0.00243242	0.000582786
-0.071	14.8926	0.000496405	0.00154386	-0.00205596	0.00130017
-0.071	16.1133	0.00117813	0.000950939	-0.00213344	0.000471157
-0.071	17.0898	0.00167524	-0.000165688	-0.00300649	-2.07436e-05
-0.071	18.0664	0.00145781	-0.00118881	-0.0036647	0.000116759
-0.071	19.043	0.000652473	-0.0020101	-0.00331409	-6.03966e-05
-0.071	20.0195	-0.000270744	-0.00225524	-0.00254273	-0.000556205
-0.071	20.9961	-0.00143852	-0.00212235	-0.00230081	-0.0010672
-0.071	21.9727	-0.00288825	-0.00122729	-0.00208845	-0.00127738
-0.071	22.9492	-0.00374438	0.00068852	-0.00185211	-0.00110818
-0.071	23.9258	-0.00293365	0.00306148	-0.00201222	-0.000963416
-0.071	24.9023	-0.000645335	0.00501656	-0.00287746	-0.0010137
-0.071	25.8789	0.00217114	0.00580154	-0.00415173	-0.000855332
-0.071	27.0996	0.00534396	0.00534691	-0.00567212	0.000127879
-0.071	28.0762	0.00691319	0.00435325	-0.00638427	0.00136901
-0.071	29.0527	0.0077575	0.00340522	-0.00662474	0.00237791
-0.071	30.0293	0.00790278	0.00274846	-0.00631291	0.00295052
-0.071	31.0059	0.00708952	0.00214885	-0.00541644	0.00310811
-0.071	31.9824	0.00550141	0.00114729	-0.00428375	0.003245
-0.071	32.959	0.003336	-0.000776491	-0.00299531	0.00305744
-0.071	33.9355	0.000903738	-0.00327178	-0.0018247	0.00267774
-0.071	34.9121	-0.0014247	-0.0056503	-0.00108802	0.00217374
-0.071	35.8887	-0.00313607	-0.00734937	-0.000569324	0.00156974
-0.071	37.1094	-0.00470474	-0.00752752	-0.000158198	0.000132781
-0.071	38.0859	-0.00564566	-0.00594137	-9.41676e-05	-0.00136518
-0.071	39.0625	-0.00653124	-0.00273542	-0.000291555	-0.00291238
-0.071	40.0391	-0.00694496	0.000612271	-0.000325421	-0.0039823
-0.071	41.0156	-0.00686511	0.00356466	-0.00057713	-0.00423287
-0.071	41.9922	-0.00625683	0.00553358	-0.000574821	-0.00404585
-0.071	42.9688	-0.00556965	0.00631394	-0.000144338	-0.00350879
-0.071	43.9453	-0.00510604	0.00587436	0.000525851	-0.00252217
-0.071	44.9219	-0.00499168	0.00467407	0.00116221	-0.0011727
-0.071	45.8984	-0.00512623	0.00303047	0.00165888	0.000202752
-0.071	47.1191	-0.00548897	0.000524985	0.00219137	0.00185523
-0.07	3.90625	0.00135084	7.58969e-05	-0.000586697	0.000243609
-0.07	4.88281	0.000440774	-3.96628e-05	-0.00119156	-0.000379892
-0.07	6.10352	0.00197193	-8.91555e-05	-0.00054576	0.00151901
-0.07	7.08008	0.000961588	-0.000799434	0.000254709	0.00192868
-0.07	8.05664	0.000179086	-0.000528885	0.000968394	0.000950179
-0.07	9.0332	-0.000117571	0.000399352	0.000487328	-0.000111142
-0.07	10.0098	0.000348231	0.000281408	-0.00072155	-0.000434303
-0.07	10.9863	5.59497e-07	2.56467e-06	-0.0008974	-0.000494921
-0.07	11.9629	-4.97248e-05	-0.00016429	-0.00152875	-0.000437096
-0.07	12.9395	0.000214594	0.000337971	-0.00215717	-0.000234711
-0.07	13.916	0.000279893	0.00115884	-0.00243483	0.000627493
-0.07	14.8926	0.000524881	0.00157844	-0.00206249	0.00133228
-0.07	16.1133	0.00123852	0.000975932	-0.0021733	0.000460423
-0.07	17.0898	0.00175611	-0.00014113	-0.00306953	-6.12666e-05
-0.07	18.0664	0.00153691	-0.00113844	-0.00372538	7.00295e-05
-0.07	19.043	0.00073148	-0.00194414	-0.00336928	-8.81227e-05
-0.07	20.0195	-0.000198945	-0.00219231	-0.00259456	-0.000565399
-0.07	20.9961	-0.00140048	-0.0020612	-0.00234111	-0.00107198
-0.07	21.9727	-0.00289601	-0.00116147	-0.00209423	-0.00127636
-0.07	22.9492	-0.00378934	0.000758902	-0.00182386	-0.00108791
-0.07	23.9258	-0.00300328	0.00313006	-0.00196701	-0.000923411
-0.07	24.9023	-0.000736426	0.00506161	-0.00282339	-0.00096257
-0.07	25.8789	0.00206502	0.00580534	-0.00409357	-0.00078658
-0.07	27.0996	0.00524959	0.00531551	-0.00562784	0.000231014
-0.07	28.0762	0.00685463	0.0043201	-0.00635929	0.00148994
-0.07	29.0527	0.00773694	0.00340052	-0.00662674	0.00249988
-0.07	30.0293	0.00791558	0.0027929	-0.00634785	0.00306042
-0.07	31.0059	0.00713187	0.00224822	-0.00549407	0.00321646
-0.07	31.9824	0.00556002	0.00128101	-0.00438379	0.00334466
-0.07	32.959	0.00339857	-0.000639852	-0.00311076	0.00316289
-0.07	33.9355	0.000965427	-0.00318765	-0.00192811	0.00278628
-0.07	34.9121	-0.00136417	-0.00566162	-0.00116368	0.00227679
-0.07	35.8887	-0.00307052	-0.00745608	-0.000609216	0.00165752
-0.07	37.1094	-0.00462279	-0.00771666	-0.000121748	0.000185832
-0.07	38.0859	-0.00554885	-0.00612907	-6.05683e-06	-0.00135577
-0.07	39.0625	-0.00644845	-0.00288975	-0.000176149	-0.0029487
-0.07	40.0391	-0.00689706	0.000498682	-0.000221829	-0.0040449
-0.07	41.0156	-0.0068627	0.00346708	-0.000500766	-0.00430632
-0.07	41.9922	-0.00627096	0.00541798	-0.000526954	-0.00410672
-0.07	42.9688	-0.00558744	0.0061648	-0.000105776	-0.00354775
-0.07	43.9453	-0.00509921	0.00569002	0.000580464	-0.00253492
-0.07	44.9219	-0.00492839	0.00446872	0.00123876	-0.00115822
-0.07	45.8984	-0.00501419	0.00281976	0.00172325	0.000243154
-0.07	47.1191	-0.00535675	0.00030232	0.00223268	0.0019299
-0.069	3.90625	0.00134418	6.70634e-05	-0.000582865	0.000249284
-0.069	4.88281	0.000452304	-4.71269e-05	-0.00118494	-0.000383116
-0.069	6.10352	0.00197814	-0.000105795	-0.00055318	0.00150943
-0.069	7.08008	0.000973159	-0.000819588	0.000265621	0.00192915
-0.069	8.05664	0.00018195	-0.000562941	0.000966851	0.000973882
-0.069	9.0332	-0.000137917	0.000367021	0.000471058	-0.00010547
-0.069	10.0098	0.000330444	0.000266915	-0.000735272	-0.000450467
-0.069	10.9863	-1.10662e-05	1.07362e-06	-0.000906469	-0.000521699
-0.069	11.9629	-4.21346e-05	-0.000159476	-0.0015462	-0.000448833
-0.069	12.9395	0.000240298	0.000358829	-0.00216931	-0.000212469
-0.069	13.916	0.000306088	0.0011955	-0.00243658	0.000672086
-0.069	14.8926	0.000553653	0.00161271	-0.0020695	0.00136364
-0.069	16.1133	0.00129849	0.0010019	-0.00221392	0.000449718
-0.069	17.0898	0.00183593	-0.000113709	-0.00313298	-0.000100724
-0.069	18.0664	0.00161491	-0.00108446	-0.0037855	2.38003e-05
-0.069	19.043	0.000811061	-0.00187341	-0.00342439	-0.000115709
-0.069	20.0195	-0.000125542	-0.00212472	-0.00264728	-0.000574108
-0.069	20.9961	-0.00136007	-0.0019973	-0.0023824	-0.00107598
-0.069	21.9727	-0.00290036	-0.00109533	-0.00210033	-0.00127496
-0.069	22.9492	-0.0038311	0.000827348	-0.00179556	-0.00106727
-0.069	23.9258	-0.00307218	0.00319397	-0.00192187	-0.00088335
-0.069	24.9023	-0.000830217	0.00509896	-0.00276674	-0.000910479
-0.069	25.8789	0.00195453	0.00579998	-0.00402979	-0.000715381
-0.069	27.0996	0.00515059	0.00527508	-0.00557448	0.000337043
-0.069	28.0762	0.0067928	0.00427888	-0.0063229	0.00161223
-0.069	29.0527	0.00771445	0.00338926	-0.00661609	0.00261978
-0.069	30.0293	0.00792678	0.00283142	-0.00637089	0.00316405
-0.069	31.0059	0.00717233	0.0023424	-0.00556173	0.00331356
-0.069	31.9824	0.00561705	0.00141001	-0.0044756	0.00343066
-0.069	32.959	0.00345989	-0.00050683	-0.00321959	0.003254
-0.069	33.9355	0.00102697	-0.00310482	-0.00202658	0.00288149
-0.069	34.9121	-0.00130218	-0.00567117	-0.00123734	0.00236797
-0.069	35.8887	-0.00300232	-0.00755812	-0.000651765	0.00173574
-0.069	37.1094	-0.00453812	-0.007899	-9.47704e-05	0.000233688
-0.069	38.0859	-0.00545096	-0.00631124	7.11634e-05	-0.00134806
-0.069	39.0625	-0.00636529	-0.00304197	-6.81202e-05	-0.00298055
-0.069	40.0391	-0.00684489	0.000382356	-0.000121512	-0.00410165
-0.069	41.0156	-0.00684766	0.00336543	-0.000423716	-0.004374
-0.069	41.9922	-0.00626839	0.00529902	-0.000477845	-0.00416234
-0.069	42.9688	-0.00559	0.00601265	-7.19665e-05	-0.00358122
-0.069	43.9453	-0.00507994	0.00550149	0.000625707	-0.00254216
-0.069	44.9219	-0.00485715	0.00425655	0.00130345	-0.001142
-0.069	45.8984	-0.00489798	0.00260017	0.00177608	0.000274659
-0.069	47.1191	-0.00522015	7.60565e-05	0.00226339	0.00198701
-0.068	3.90625	0.00133704	5.82491e-05	-0.000578748	0.000254671
-0.068	4.88281	0.000464259	-5.49245e-05	-0.00117834	-0.000386734
-0.068	6.10352	0.00198369	-0.00012304	-0.000560449	0.00150009
-0.068	7.08008	0.000984171	-0.000840303	0.000276985	0.00192912
-0.068	8.05664	0.000185175	-0.000597205	0.000965407	0.000997994
-0.068	9.0332	-0.000158346	0.000333508	0.000454296	-9.94848e-05
-0.068	10.0098	0.000312078	0.000251404	-0.000748933	-0.000466454
-0.068	10.9863	-2.30064e-05	-9.86878e-07	-0.000915307	-0.000548542
-0.068	11.9629	-3.49092e-05	-0.000154754	-0.00156295	-0.000460389
-0.068	12.9395	0.000265932	0.000379851	-0.00218064	-0.000189963
-0.068	13.916	0.000332599	0.0012311	-0.0024377	0.000716548
-0.068	14.8926	0.000582903	0.00164672	-0.00207697	0.00139417
-0.068	16.1133	0.001358	0.00102882	-0.00225545	0.000439146
-0.068	17.0898	0.00191472	-8.34302e-05	-0.00319669	-0.000139077
-0.068	18.0664	0.001692	-0.00102702	-0.003845	-2.17165e-05
-0.068	19.043	0.00089129	-0.00179792	-0.00347922	-0.000142836
-0.068	20.0195	-5.08749e-05	-0.00205259	-0.0027007	-0.000582013
-0.068	20.9961	-0.00131804	-0.00193052	-0.00242433	-0.00107891
-0.068	21.9727	-0.00290182	-0.00102829	-0.0021065	-0.00127291
-0.068	22.9492	-0.00386967	0.000894588	-0.00176712	-0.00104608
-0.068	23.9258	-0.00314029	0.00325335	-0.00187649	-0.000843137
-0.068	24.9023	-0.000926022	0.0051287	-0.00270753	-0.000857594
-0.068	25.8789	0.00184094	0.00578575	-0.00396063	-0.000641987
-0.068	27.0996	0.00504801	0.0052259	-0.00551216	0.00044545
-0.068	28.0762	0.00672824	0.00422969	-0.00627536	0.00173543
-0.068	29.0527	0.00769032	0.00337129	-0.00659313	0.00273773
-0.068	30.0293	0.00793644	0.00286371	-0.00638215	0.00326248
-0.068	31.0059	0.0072111	0.00243092	-0.00561904	0.00340086
-0.068	31.9824	0.00567289	0.00153335	-0.00455804	0.00350482
-0.068	32.959	0.00352076	-0.0003785	-0.00331981	0.00333241
-0.068	33.9355	0.00108903	-0.00302403	-0.00211752	0.00296478
-0.068	34.9121	-0.00123835	-0.0056792	-0.00130615	0.00244831
-0.068	35.8887	-0.00293122	-0.00765569	-0.000694695	0.00180449
-0.068	37.1094	-0.00445036	-0.00807518	-7.65756e-05	0.000275
-0.068	38.0859	-0.00535188	-0.00648861	0.000136132	-0.00134508
-0.068	39.0625	-0.00628219	-0.00319286	3.07505e-05	-0.00301146
-0.068	40.0391	-0.00678938	0.000262228	-2.55402e-05	-0.00415456
-0.068	41.0156	-0.00682163	0.00325887	-0.000345143	-0.00443516
-0.068	41.9922	-0.00625122	0.00517563	-0.000425667	-0.00420916
-0.068	42.9688	-0.00557872	0.00585795	-4.07648e-05	-0.00360504
-0.068	43.9453	-0.00504949	0.00531044	0.000662287	-0.00254145
-0.068	44.9219	-0.00477973	0.00404036	0.00135514	-0.00112316
-0.068	45.8984	-0.00477926	0.00237451	0.00181508	0.000297812
-0.068	47.1191	-0.00508038	-0.000151654	0.00228002	0.00202738
-0.067	3.90625	0.00132944	4.94267e-05	-0.00057434	0.000259768
-0.067	4.88281	0.000476623	-6.30969e-05	-0.0011718	-0.000390754
-0.067	6.10352	0.0019887	-0.000140861	-0.000567515	0.00149095
-0.067	7.08008	0.000994661	-0.00086167	0.00028879	0.00192859
-0.067	8.05664	0.000188764	-0.000631663	0.000964158	0.00102253
-0.067	9.0332	-0.000178909	0.000298686	0.000437132	-9.31829e-05
-0.067	10.0098	0.000293211	0.000234795	-0.000762476	-0.000482249
-0.067	10.9863	-3.51667e-05	-3.53512e-06	-0.000923924	-0.000575389
-0.067	11.9629	-2.79553e-05	-0.000150153	-0.00157896	-0.000471704
-0.067	12.9395	0.000291425	0.000401115	-0.00219106	-0.000167135
-0.067	13.916	0.00035931	0.00126564	-0.0024382	0.000760862
-0.067	14.8926	0.000612811	0.00168051	-0.00208484	0.00142376
-0.067	16.1133	0.00141706	0.00105668	-0.002298	0.000428791
-0.067	17.0898	0.00199244	-5.03432e-05	-0.0032605	-0.000176277
-0.067	18.0664	0.00176834	-0.000966212	-0.00390382	-6.62773e-05
-0.067	19.043	0.000972106	-0.00171773	-0.00353355	-0.000169283
-0.067	20.0195	2.47328e-05	-0.00197626	-0.00275454	-0.000588889
-0.067	20.9961	-0.00127511	-0.00186088	-0.00246647	-0.00108054
-0.067	21.9727	-0.00290091	-0.000959774	-0.00211256	-0.00126991
-0.067	22.9492	-0.00390496	0.000961329	-0.00173856	-0.0010242
-0.067	23.9258	-0.00320724	0.00330844	-0.00183066	-0.000802813
-0.067	24.9023	-0.00102276	0.00515109	-0.00264598	-0.000804236
-0.067	25.8789	0.0017257	0.00576314	-0.00388651	-0.000566882
-0.067	27.0996	0.00494277	0.00516835	-0.00544123	0.000555553
-0.067	28.0762	0.00666124	0.00417269	-0.0062171	0.00185898
-0.067	29.0527	0.00766453	0.00334651	-0.00655834	0.00285385
-0.067	30.0293	0.00794428	0.00288951	-0.00638174	0.00335683
-0.067	31.0059	0.00724817	0.0025133	-0.0056655	0.00348014
-0.067	31.9824	0.00572781	0.00165027	-0.00463006	0.00356927
-0.067	32.959	0.00358186	-0.000255605	-0.00340974	0.00340011
-0.067	33.9355	0.00115227	-0.00294557	-0.0021988	0.00303784
-0.067	34.9121	-0.00117229	-0.00568546	-0.0013678	0.00251908
-0.067	35.8887	-0.00285699	-0.00774848	-0.000736121	0.00186408
-0.067	37.1094	-0.00435918	-0.00824553	-6.66073e-05	0.000308523
-0.067	38.0859	-0.00525133	-0.00666168	0.000187505	-0.00134949
-0.067	39.0625	-0.00619922	-0.00334343	0.000118314	-0.00304476
-0.067	40.0391	-0.00673114	0.000136924	6.44934e-05	-0.00420525
-0.067	41.0156	-0.00678652	0.00314594	-0.000264755	-0.00448866
-0.067	41.9922	-0.00622184	0.00504634	-0.000368881	-0.00424319
-0.067	42.9688	-0.00555486	0.00570085	-9.92446e-06	-0.00361487
-0.067	43.9453	-0.00500865	0.00511841	0.000691411	-0.00253025
-0.067	44.9219	-0.00469683	0.003823	0.00139308	-0.0011005
-0.067	45.8984	-0.0046585	0.00214583	0.00183825	0.000314414
-0.067	47.1191	-0.00493784	-0.000379532	0.00228013	0.00205357
-0.066	3.90625	0.00132137	4.05517e-05	-0.000569642	0.000264583
-0.066	4.88281	0.00048936	-7.17039e-05	-0.00116536	-0.000395156
-0.066	6.10352	0.00199327	-0.00015923	-0.00057435	0.00148201
-0.066	7.08008	0.0010047	-0.000883743	0.000300997	0.00192757
-0.066	8.05664	0.000192678	-0.000666308	0.000963163	0.0010475
-0.066	9.0332	-0.000199612	0.000262412	0.000419654	-8.65707e-05
-0.066	10.0098	0.0002739	0.000217015	-0.000775824	-0.000497848
-0.066	10.9863	-4.74882e-05	-6.4601e-06	-0.000932324	-0.000602173
-0.066	11.9629	-2.11987e-05	-0.000145661	-0.0015942	-0.000482717
-0.066	12.9395	0.000316724	0.000422613	-0.00220047	-0.000143904
-0.066	13.916	0.000386148	0.00129914	-0.00243808	0.000805011
-0.066	14.8926	0.000643505	0.00171413	-0.002093	0.00145233
-0.066	16.1133	0.00147565	0.00108546	-0.00234169	0.000418716
-0.066	17.0898	0.00206897	-1.4571e-05	-0.00332424	-0.000212261
-0.066	18.0664	0.00184415	-0.000902032	-0.00396185	-0.000109623
-0.066	19.043	0.00105332	-0.00163289	-0.0035872	-0.000194939
-0.066	20.0195	0.00010098	-0.00189615	-0.0028085	-0.000594608
-0.066	20.9961	-0.00123178	-0.00178844	-0.00250839	-0.00108066
-0.066	21.9727	-0.00289805	-0.00088926	-0.00211837	-0.00126562
-0.066	22.9492	-0.00393682	0.00102814	-0.00170998	-0.00100156
-0.066	23.9258	-0.0032724	0.00335962	-0.00178434	-0.000762521
-0.066	24.9023	-0.001119	0.00516666	-0.00258248	-0.000750871
-0.066	25.8789	0.00161038	0.00573278	-0.00380802	-0.00049082
-0.066	27.0996	0.00483556	0.00510283	-0.00536223	0.000666486
-0.066	28.0762	0.00659176	0.0041081	-0.00614881	0.00198219
-0.066	29.0527	0.00763664	0.00331482	-0.00651237	0.00296816
-0.066	30.0293	0.00794971	0.00290867	-0.00636985	0.00344804
-0.066	31.0059	0.00728326	0.0025892	-0.00570069	0.00355323
-0.066	31.9824	0.00578186	0.00176038	-0.00469088	0.00362615
-0.066	32.959	0.00364378	-0.000138324	-0.00348827	0.00345905
-0.066	33.9355	0.00121734	-0.00286913	-0.00226907	0.00310231
-0.066	34.9121	-0.00110362	-0.00568911	-0.00142076	0.00258156
-0.066	35.8887	-0.00277948	-0.00783553	-0.000774672	0.00191498
-0.066	37.1094	-0.00426443	-0.00840978	-6.43883e-05	0.000333305
-0.066	38.0859	-0.00514887	-0.00683049	0.000224216	-0.0013632
-0.066	39.0625	-0.00611592	-0.00349461	0.000192381	-0.00308314
-0.066	40.0391	-0.00667023	5.1953e-06	0.000146689	-0.00425475
-0.066	41.0156	-0.00674412	0.00302501	-0.000182879	-0.00453301
-0.066	41.9922	-0.00618252	0.00490974	-0.00030662	-0.00426055
-0.066	42.9688	-0.0055194	0.00554129	2.23561e-05	-0.00360678
-0.066	43.9453	-0.0049574	0.00492676	0.000714361	-0.00250625
-0.066	44.9219	-0.00460779	0.00360682	0.00141682	-0.00107316
-0.066	45.8984	-0.00453482	0.00191627	0.00184417	0.000326496
-0.066	47.1191	-0.00479207	-0.00060791	0.00226306	0.0020687
-0.065	3.90625	0.00131284	3.15745e-05	-0.000564662	0.000269129
-0.065	4.88281	0.000502415	-8.08145e-05	-0.00115904	-0.000399891
-0.065	6.10352	0.00199747	-0.000178122	-0.000580952	0.00147325
-0.065	7.08008	0.00101438	-0.000906547	0.000313545	0.00192605
-0.065	8.05664	0.000196838	-0.000701141	0.00096244	0.00107292
-0.065	9.0332	-0.000220411	0.000224541	0.000401937	-7.96655e-05
-0.065	10.0098	0.000254181	0.000197999	-0.000788896	-0.000513268
-0.065	10.9863	-5.99544e-05	-9.66017e-06	-0.0009405	-0.000628828
-0.065	11.9629	-1.45981e-05	-0.000141211	-0.00160865	-0.000493371
-0.065	12.9395	0.000341806	0.000444255	-0.00220879	-0.000120185
-0.065	13.916	0.000413084	0.00133166	-0.00243731	0.000848971
-0.065	14.8926	0.000675032	0.00174756	-0.00210134	0.00147982
-0.065	16.1133	0.00153374	0.00111517	-0.00238654	0.00040896
-0.065	17.0898	0.00214416	2.36827e-05	-0.0033878	-0.000246934
-0.065	18.0664	0.00191954	-0.00083443	-0.00401894	-0.000151502
-0.065	19.043	0.00113467	-0.0015436	-0.00364004	-0.000219795
-0.065	20.0195	0.000177568	-0.0018126	-0.00286225	-0.000599129
-0.065	20.9961	-0.00118833	-0.00171321	-0.00254962	-0.00107911
-0.065	21.9727	-0.00289349	-0.000816451	-0.00212378	-0.00125975
-0.065	22.9492	-0.00396506	0.0010954	-0.00168154	-0.000978166
-0.065	23.9258	-0.003335	0.00340736	-0.00173764	-0.00072249
-0.065	24.9023	-0.00121317	0.0051761	-0.00251753	-0.000698087
-0.065	25.8789	0.00149656	0.00569539	-0.00372583	-0.000414787
-0.065	27.0996	0.00472689	0.00502982	-0.0052759	0.000777211
-0.065	28.0762	0.00651954	0.00403622	-0.00607142	0.00210422
-0.065	29.0527	0.00760592	0.00327619	-0.00645598	0.00308047
-0.065	30.0293	0.00795198	0.00292115	-0.0063467	0.00353669
-0.065	31.0059	0.00731594	0.00265851	-0.00572426	0.00362172
-0.065	31.9824	0.00583499	0.00186383	-0.00474003	0.00367721
-0.065	32.959	0.00370697	-2.6204e-05	-0.00355488	0.00351076
-0.065	33.9355	0.00128477	-0.00279384	-0.00232786	0.0031594
-0.065	34.9121	-0.00103195	-0.00568887	-0.00146438	0.00263672
-0.065	35.8887	-0.00269862	-0.00791537	-0.000809556	0.00195768
-0.065	37.1094	-0.00416617	-0.008567	-6.94598e-05	0.000348845
-0.065	38.0859	-0.00504389	-0.0069944	0.000245684	-0.00138713
-0.065	39.0625	-0.00603129	-0.00364691	0.000251057	-0.00312836
-0.065	40.0391	-0.00660622	-0.000133604	0.000219081	-0.0043036
-0.065	41.0156	-0.00669588	0.00289478	-0.00010055	-0.0045667
-0.065	41.9922	-0.00613537	0.00476473	-0.000239087	-0.00425827
-0.065	42.9688	-0.0054732	0.00537888	5.69722e-05	-0.00357805
-0.065	43.9453	-0.00489506	0.00473645	0.000732114	-0.00246788
-0.065	44.9219	-0.00451069	0.00339325	0.00142631	-0.00104102
-0.065	45.8984	-0.00440597	0.00168664	0.00183262	0.000335455
-0.065	47.1191	-0.00464159	-0.000838501	0.00223047	0.00207553
-0.064	3.90625	0.00130386	2.24525e-05	-0.000559413	0.000273416
-0.064	4.88281	0.000515727	-9.04947e-05	-0.00115287	-0.000404895
-0.064	6.10352	0.00200132	-0.000197512	-0.000587351	0.00146464
-0.064	7.08008	0.00102379	-0.000930092	0.000326362	0.00192407
-0.064	8.05664	0.000201127	-0.000736163	0.000961953	0.00109878
-0.064	9.0332	-0.000241203	0.000184947	0.000384035	-7.24919e-05
-0.064	10.0098	0.000234079	0.000177687	-0.000801619	-0.000528538
-0.064	10.9863	-7.25913e-05	-1.30787e-05	-0.000948442	-0.000655295
-0.064	11.9629	-8.15702e-06	-0.000136703	-0.00162227	-0.000503612
-0.064	12.9395	0.000366682	0.000465907	-0.00221595	-9.5905e-05
-0.064	13.916	0.000440128	0.00136327	-0.00243585	0.000892698
-0.064	14.8926	0.000707355	0.00178078	-0.00210976	0.00150622
-0.064	16.1133	0.00159133	0.00114583	-0.00243247	0.000399548
-0.064	17.0898	0.00221785	6.41489e-05	-0.00345109	-0.00028018
-0.064	18.0664	0.00199453	-0.000763333	-0.00407493	-0.000191703
-0.064	19.043	0.00121587	-0.00145016	-0.00369202	-0.000243922
-0.064	20.0195	0.000254202	-0.00172578	-0.0029155	-0.000602482
-0.064	20.9961	-0.00114479	-0.00163518	-0.0025897	-0.00107578
-0.064	21.9727	-0.00288731	-0.000741316	-0.0021286	-0.00125212
-0.064	22.9492	-0.0039895	0.00116322	-0.00165343	-0.000954094
-0.064	23.9258	-0.00339424	0.00345222	-0.00169082	-0.000683009
-0.064	24.9023	-0.00130374	0.00518018	-0.00245176	-0.000646557
-0.064	25.8789	0.00138574	0.00565173	-0.0036407	-0.000339901
-0.064	27.0996	0.00461721	0.00494983	-0.00518314	0.000886567
-0.064	28.0762	0.00644427	0.0039574	-0.00598598	0.00222406
-0.064	29.0527	0.00757162	0.00323073	-0.00639008	0.00319028
-0.064	30.0293	0.00795046	0.00292714	-0.00631261	0.00362285
-0.064	31.0059	0.00734575	0.00272147	-0.00573603	0.00368672
-0.064	31.9824	0.00588714	0.00196127	-0.00477737	0.00372355
-0.064	32.959	0.00377179	8.17439e-05	-0.00360965	0.00355612
-0.064	33.9355	0.00135514	-0.00271844	-0.0023755	0.00320966
-0.064	34.9121	-0.000956924	-0.00568323	-0.00149891	0.00268502
-0.064	35.8887	-0.00261446	-0.00798628	-0.000840575	0.0019925
-0.064	37.1094	-0.00406462	-0.00871561	-8.13493e-05	0.000355149
-0.064	38.0859	-0.0049358	-0.00715211	0.000251918	-0.00142117
-0.064	39.0625	-0.00594397	-0.00380009	0.000293022	-0.00318114
-0.064	40.0391	-0.00653848	-0.0002792	0.000279904	-0.00435198
-0.064	41.0156	-0.00664292	0.00275467	-1.95155e-05	-0.00458881
-0.064	41.9922	-0.00608241	0.00461059	-0.000167699	-0.00423516
-0.064	42.9688	-0.00541731	0.00521265	9.37613e-05	-0.00352782
-0.064	43.9453	-0.00482084	0.00454764	0.000745244	-0.00241482
-0.064	44.9219	-0.00440284	0.00318264	0.0014224	-0.00100498
-0.064	45.8984	-0.00426854	0.00145664	0.00180531	0.000341712
-0.064	47.1191	-0.00448408	-0.00107339	0.00218648	0.00207602
-0.063	3.90625	0.00129443	1.31601e-05	-0.000553918	0.000277453
-0.063	4.88281	0.000529237	-0.000100794	-0.00114683	-0.000410104
-0.063	6.10352	0.00200478	-0.00021736	-0.000593603	0.00145614
-0.063	7.08008	0.00103299	-0.000954391	0.000339381	0.00192163
-0.063	8.05664	0.000205398	-0.000771373	0.000961624	0.00112508
-0.063	9.0332	-0.000261838	0.000143554	0.000365978	-6.50763e-05
-0.063	10.0098	0.000213622	0.000156024	-0.000813939	-0.000543694
-0.063	10.9863	-8.54611e-05	-1.67262e-05	-0.000956134	-0.000681522
-0.063	11.9629	-1.93128e-06	-0.000132025	-0.00163506	-0.000513397
-0.063	12.9395	0.00039138	0.00048742	-0.0022219	-7.10216e-05
-0.063	13.916	0.000467322	0.00139402	-0.00243363	0.000936129
-0.063	14.8926	0.000740377	0.00181367	-0.00211816	0.00153153
-0.063	16.1133	0.00164838	0.00117747	-0.00247935	0.000390497
-0.063	17.0898	0.00228994	0.000106529	-0.00351406	-0.000311859
-0.063	18.0664	0.00206896	-0.000688709	-0.00412965	-0.000230088
-0.063	19.043	0.00129667	-0.00135297	-0.00374309	-0.000267432
-0.063	20.0195	0.000330605	-0.00163563	-0.00296803	-0.000604745
-0.063	20.9961	-0.00110099	-0.00155425	-0.00262822	-0.00107067
-0.063	21.9727	-0.00287941	-0.000664046	-0.00213263	-0.00124266
-0.063	22.9492	-0.00400995	0.00123152	-0.00162581	-0.00092953
-0.063	23.9258	-0.00344942	0.0034947	-0.00164428	-0.000644421
-0.063	24.9023	-0.00138943	0.00517959	-0.00238579	-0.000596971
-0.063	25.8789	0.00127921	0.00560254	-0.00355342	-0.00026729
-0.063	27.0996	0.00450708	0.00486348	-0.00508494	0.000993318
-0.063	28.0762	0.0063659	0.00387216	-0.00589366	0.00234052
-0.063	29.0527	0.0075332	0.00317872	-0.00631558	0.0032967
-0.063	30.0293	0.00794481	0.00292709	-0.00626789	0.00370601
-0.063	31.0059	0.00737242	0.00277862	-0.00573593	0.00374865
-0.063	31.9824	0.00593845	0.00205374	-0.00480292	0.00376554
-0.063	32.959	0.00383875	0.000186797	-0.00365311	0.00359529
-0.063	33.9355	0.0014291	-0.0026416	-0.00241302	0.00325293
-0.063	34.9121	-0.000878073	-0.00567082	-0.0015253	0.00272632
-0.063	35.8887	-0.00252708	-0.00804664	-0.000868051	0.00201953
-0.063	37.1094	-0.00396015	-0.00885372	-9.95599e-05	0.000352663
-0.063	38.0859	-0.0048242	-0.0073019	0.000243553	-0.00146428
-0.063	39.0625	-0.00585267	-0.00395304	0.000317742	-0.00324115
-0.063	40.0391	-0.00646655	-0.00043038	0.00032787	-0.00439977
-0.063	41.0156	-0.00658628	0.0026049	5.79716e-05	-0.00459931
-0.063	41.9922	-0.00602554	0.00444688	-9.48566e-05	-0.00419213
-0.063	42.9688	-0.00535304	0.00504087	0.000131735	-0.00345748
-0.063	43.9453	-0.0047343	0.00435934	0.000754137	-0.00234826
-0.063	44.9219	-0.00428147	0.00297422	0.00140725	-0.000966743
-0.063	45.8984	-0.00411868	0.00122556	0.00176622	0.000344949
-0.063	47.1191	-0.00431692	-0.00131396	0.00213703	0.00207147
-0.062	3.90625	0.00128455	3.69297e-06	-0.000548205	0.000281241
-0.062	4.88281	0.00054289	-0.000111736	-0.00114091	-0.000415465
-0.062	6.10352	0.00200777	-0.000237619	-0.000599778	0.00144773
-0.062	7.08008	0.00104202	-0.000979458	0.000352549	0.00191879
-0.062	8.05664	0.000209486	-0.000806761	0.000961346	0.00115181
-0.062	9.0332	-0.00028214	0.000100354	0.000347771	-5.74412e-05
-0.062	10.0098	0.000192849	0.000132962	-0.000825833	-0.000558772
-0.062	10.9863	-9.86516e-05	-2.06832e-05	-0.000963559	-0.000707464
-0.062	11.9629	3.97136e-06	-0.000127078	-0.001647	-0.000522687
-0.062	12.9395	0.000415916	0.000508668	-0.00222664	-4.55286e-05
-0.062	13.916	0.000494729	0.00142393	-0.00243057	0.000979182
-0.062	14.8926	0.000773985	0.00184612	-0.00212646	0.00155581
-0.062	16.1133	0.00170486	0.00121008	-0.00252699	0.000381831
-0.062	17.0898	0.00236039	0.00015054	-0.0035766	-0.000341819
-0.062	18.0664	0.00214256	-0.000610634	-0.004183	-0.00026661
-0.062	19.043	0.0013769	-0.00125249	-0.00379328	-0.000290442
-0.062	20.0195	0.000406568	-0.00154199	-0.00301971	-0.000606039
-0.062	20.9961	-0.00105672	-0.0014703	-0.00266484	-0.00106387
-0.062	21.9727	-0.00286959	-0.000584952	-0.00213562	-0.0012315
-0.062	22.9492	-0.00402622	0.00130005	-0.00159884	-0.000904776
-0.062	23.9258	-0.00349998	0.00353514	-0.00159842	-0.0006071
-0.062	24.9023	-0.00146943	0.0051749	-0.00232027	-0.000549956
-0.062	25.8789	0.00117789	0.00554852	-0.00346483	-0.000197961
-0.062	27.0996	0.00439732	0.00477154	-0.00498235	0.00109619
-0.062	28.0762	0.00628476	0.00378121	-0.00579558	0.00245225
-0.062	29.0527	0.00749059	0.00312072	-0.00623334	0.00339848
-0.062	30.0293	0.00793517	0.00292165	-0.00621276	0.00378525
-0.062	31.0059	0.00739602	0.00283073	-0.0057239	0.00380735
-0.062	31.9824	0.00598939	0.0021424	-0.00481676	0.00380294
-0.062	32.959	0.00390858	0.000290229	-0.00368602	0.00362785
-0.062	33.9355	0.00150755	-0.00256221	-0.00244182	0.00328847
-0.062	34.9121	-0.000794783	-0.00565069	-0.00154501	0.00275999
-0.062	35.8887	-0.00243653	-0.00809529	-0.000892663	0.0020386
-0.062	37.1094	-0.00385316	-0.00897945	-0.000123554	0.000342103
-0.062	38.0859	-0.00470915	-0.00744197	0.000221821	-0.00151461
-0.062	39.0625	-0.00575656	-0.00410406	0.000325567	-0.00330705
-0.062	40.0391	-0.00639046	-0.000585353	0.000362373	-0.00444633
-0.062	41.0156	-0.00652701	0.00244639	0.000129519	-0.00459912
-0.062	41.9922	-0.00596639	0.00427329	-2.34153e-05	-0.00413203
-0.062	42.9688	-0.00528164	0.00486113	0.000169582	-0.00337047
-0.062	43.9453	-0.00463551	0.00416928	0.000759418	-0.0022709
-0.062	44.9219	-0.00414444	0.00276625	0.00138458	-0.000928372
-0.062	45.8984	-0.00395301	0.000992765	0.00172133	0.000344729
-0.062	47.1191	-0.00413821	-0.00156037	0.00208875	0.00206292
-0.061	3.90625	0.00127419	-5.93382e-06	-0.000542306	0.000284776
-0.061	4.88281	0.000556638	-0.000123307	-0.00113508	-0.000420947
-0.061	6.10352	0.0020102	-0.000258237	-0.000605941	0.00143936
-0.061	7.08008	0.00105086	-0.00100531	0.000365834	0.00191561
-0.061	8.05664	0.000213223	-0.000842305	0.000961003	0.00117895
-0.061	9.0332	-0.00030193	5.54126e-05	0.000329407	-4.96011e-05
-0.061	10.0098	0.000171816	0.000108476	-0.000837307	-0.000573799
-0.061	10.9863	-0.000112263	-2.50839e-05	-0.000970698	-0.000733077
-0.061	11.9629	9.40244e-06	-0.000121801	-0.00165811	-0.00053145
-0.061	12.9395	0.000440266	0.000529558	-0.0022302	-1.94549e-05
-0.061	13.916	0.000522425	0.00145299	-0.00242657	0.00102177
-0.061	14.8926	0.000808086	0.001878	-0.00213465	0.00157916
-0.061	16.1133	0.00176078	0.0012436	-0.00257515	0.000373592
-0.061	17.0898	0.00242918	0.000195949	-0.00363858	-0.000369915
-0.061	18.0664	0.00221496	-0.000529327	-0.00423491	-0.000301328
-0.061	19.043	0.00145639	-0.00114909	-0.0038426	-0.000313037
-0.061	20.0195	0.000481997	-0.00144465	-0.00307053	-0.00060652
-0.061	20.9961	-0.00101177	-0.00138323	-0.00269933	-0.00105558
-0.061	21.9727	-0.00285766	-0.00050432	-0.00213738	-0.00121894
-0.061	22.9492	-0.00403813	0.00136845	-0.00157259	-0.000880236
-0.061	23.9258	-0.00354552	0.00357361	-0.00155367	-0.000571416
-0.061	24.9023	-0.00154333	0.00516641	-0.00225578	-0.000506006
-0.061	25.8789	0.0010823	0.00549035	-0.00337579	-0.000132726
-0.061	27.0996	0.00428901	0.00467498	-0.00487638	0.00119392
-0.061	28.0762	0.00620169	0.00368551	-0.00569274	0.00255776
-0.061	29.0527	0.00744428	0.00305751	-0.00614403	0.00349414
-0.061	30.0293	0.00792208	0.00291158	-0.00614734	0.00385933
-0.061	31.0059	0.00741709	0.00287866	-0.00569986	0.0038622
-0.061	31.9824	0.00604085	0.0022283	-0.00481891	0.0038352
-0.061	32.959	0.00398232	0.00039308	-0.00370916	0.00365311
-0.061	33.9355	0.00159163	-0.00247956	-0.00246344	0.0033153
-0.061	34.9121	-0.000706253	-0.00562248	-0.00155966	0.00278509
-0.061	35.8887	-0.00234278	-0.00813177	-0.000915239	0.00204932
-0.061	37.1094	-0.00374414	-0.00909144	-0.000152717	0.000324283
-0.061	38.0859	-0.00459135	-0.00757106	0.000188472	-0.00156973
-0.061	39.0625	-0.00565569	-0.00425134	0.000317708	-0.00337644
-0.061	40.0391	-0.00631085	-0.000742343	0.000383527	-0.00449036
-0.061	41.0156	-0.00646612	0.00228035	0.000192996	-0.00458965
-0.061	41.9922	-0.00590592	0.00408958	4.39017e-05	-0.00405892
-0.061	42.9688	-0.00520388	0.00467097	0.000206208	-0.00327167
-0.061	43.9453	-0.00452477	0.0039743	0.00076236	-0.00218653
-0.061	44.9219	-0.00399065	0.00255637	0.0013594	-0.000891831
-0.061	45.8984	-0.00376968	0.000757931	0.00167763	0.000341072
-0.061	47.1191	-0.0039478	-0.00181174	0.00204743	0.00205154
-0.06	3.90625	0.00126333	-1.56923e-05	-0.00053625	0.000288053
-0.06	4.88281	0.000570438	-0.000135462	-0.0011293	-0.000426543
-0.06	6.10352	0.00201193	-0.000279173	-0.000612138	0.001431
-0.06	7.08008	0.00105945	-0.00103193	0.000379232	0.00191217
-0.06	8.05664	0.000216466	-0.00087797	0.000960489	0.00120651
-0.06	9.0332	-0.000321048	8.856e-06	0.000310871	-4.15621e-05
-0.06	10.0098	0.000150603	8.25671e-05	-0.00084839	-0.000588791
-0.06	10.9863	-0.00012639	-3.009e-05	-0.000977533	-0.000758319
-0.06	11.9629	1.4193e-05	-0.000116188	-0.0016684	-0.000539653
-0.06	12.9395	0.000464352	0.000550033	-0.00223259	7.14755e-06
-0.06	13.916	0.000550473	0.00148118	-0.00242154	0.0010638
-0.06	14.8926	0.00084264	0.00190923	-0.00214269	0.00160165
-0.06	16.1133	0.00181619	0.00127797	-0.00262358	0.00036585
-0.06	17.0898	0.00249631	0.00024259	-0.00369982	-0.000396017
-0.06	18.0664	0.00228581	-0.000445155	-0.00428537	-0.000334384
-0.06	19.043	0.00153502	-0.00104305	-0.00389103	-0.000335259
-0.06	20.0195	0.000556926	-0.00134354	-0.00312057	-0.000606372
-0.06	20.9961	-0.000966017	-0.00129294	-0.00273159	-0.00104612
-0.06	21.9727	-0.00284342	-0.000422311	-0.00213776	-0.00120544
-0.06	22.9492	-0.00404552	0.00143637	-0.0015471	-0.000856376
-0.06	23.9258	-0.00358572	0.00360994	-0.00151039	-0.000537692
-0.06	24.9023	-0.00161111	0.00515429	-0.00219284	-0.000465451
-0.06	25.8789	0.000992626	0.00542871	-0.00328714	-7.2185e-05
-0.06	27.0996	0.00418339	0.00457501	-0.00476798	0.00128529
-0.06	28.0762	0.0061178	0.00358619	-0.00558593	0.00265557
-0.06	29.0527	0.00739506	0.00299005	-0.00604811	0.0035821
-0.06	30.0293	0.00790625	0.00289763	-0.00607162	0.00392693
-0.06	31.0059	0.00743646	0.00292316	-0.00566362	0.00391235
-0.06	31.9824	0.00609388	0.00231222	-0.00480931	0.00386169
-0.06	32.959	0.00406111	0.000496043	-0.00372323	0.00367042
-0.06	33.9355	0.00168252	-0.00239338	-0.00247931	0.00333248
-0.06	34.9121	-0.000611623	-0.00558637	-0.00157082	0.00280058
-0.06	35.8887	-0.00224575	-0.00815631	-0.000936561	0.00205114
-0.06	37.1094	-0.00363369	-0.00918915	-0.000186313	0.000299944
-0.06	38.0859	-0.00447211	-0.00768878	0.000145628	-0.00162698
-0.06	39.0625	-0.00555102	-0.0043936	0.00029605	-0.00344611
-0.06	40.0391	-0.00622879	-0.00090016	0.000391985	-0.00452981
-0.06	41.0156	-0.00640437	0.00210792	0.000246767	-0.00457232
-0.06	41.9922	-0.00584414	0.00389568	0.000104878	-0.00397724
-0.06	42.9688	-0.00511957	0.00446856	0.000241072	-0.00316655
-0.06	43.9453	-0.00440232	0.00377122	0.000765066	-0.00209938
-0.06	44.9219	-0.00382024	0.00234213	0.00133737	-0.000858611
-0.06	45.8984	-0.00356912	0.000520922	0.00164181	0.000334679
-0.06	47.1191	-0.00374783	-0.0020668	0.00201696	0.00203856
-0.059	3.90625	0.00125192	-2.55514e-05	-0.000530057	0.000291072
-0.059	4.88281	0.000584249	-0.000148124	-0.00112354	-0.000432269
-0.059	6.10352	0.00201285	-0.000300413	-0.000618393	0.0014226
-0.059	7.08008	0.00106768	-0.0010593	0.000392761	0.00190857
-0.059	8.05664	0.00021911	-0.000913711	0.000959719	0.00123446
-0.059	9.0332	-0.000339375	-3.91571e-05	0.000292151	-3.33244e-05
-0.059	10.0098	0.000129315	5.52726e-05	-0.000859124	-0.000603749
-0.059	10.9863	-0.000141102	-3.58616e-05	-0.000984048	-0.00078315
-0.059	11.9629	1.8178e-05	-0.000110288	-0.0016779	-0.000547255
-0.059	12.9395	0.00048804	0.000570061	-0.00223387	3.42191e-05
-0.059	13.916	0.000578912	0.00150847	-0.0024154	0.00110525
-0.059	14.8926	0.000877668	0.00193977	-0.00215058	0.0016234
-0.059	16.1133	0.00187117	0.00131305	-0.00267201	0.000358702
-0.059	17.0898	0.00256172	0.000290354	-0.0037601	-0.000420027
-0.059	18.0664	0.00235482	-0.000358582	-0.00433442	-0.000365966
-0.059	19.043	0.00161262	-0.000934507	-0.00393857	-0.000357113
-0.059	20.0195	0.000631472	-0.00123878	-0.00316996	-0.000605816
-0.059	20.9961	-0.000919469	-0.00119943	-0.0027617	-0.00103588
-0.059	21.9727	-0.00282678	-0.000338924	-0.0021368	-0.00119155
-0.059	22.9492	-0.00404832	0.0015035	-0.0015224	-0.000833652
-0.059	23.9258	-0.00362034	0.00364381	-0.00146886	-0.000506169
-0.059	24.9023	-0.00167288	0.00513861	-0.00213188	-0.000428465
-0.059	25.8789	0.000908794	0.00536432	-0.00319967	-1.67484e-05
-0.059	27.0996	0.00408158	0.00447297	-0.00465798	0.00136923
-0.059	28.0762	0.00603421	0.0034845	-0.00547571	0.00274433
-0.059	29.0527	0.00734378	0.00291929	-0.00594582	0.00366091
-0.059	30.0293	0.00788812	0.00288037	-0.00598552	0.00398682
-0.059	31.0059	0.00745489	0.00296477	-0.00561494	0.00395691
-0.059	31.9824	0.00614925	0.00239463	-0.00478788	0.00388196
-0.059	32.959	0.00414575	0.000599476	-0.00372876	0.00367945
-0.059	33.9355	0.00178108	-0.00230372	-0.00249062	0.00333932
-0.059	34.9121	-0.00051024	-0.00554293	-0.00157979	0.0028055
-0.059	35.8887	-0.00214538	-0.00816971	-0.000957266	0.00204336
-0.059	37.1094	-0.00352258	-0.00927295	-0.00022348	0.000269613
-0.059	38.0859	-0.00435316	-0.00779577	9.55584e-05	-0.00168383
-0.059	39.0625	-0.0054442	-0.00453055	0.000262824	-0.00351233
-0.059	40.0391	-0.00614538	-0.00105847	0.000388588	-0.0045622
-0.059	41.0156	-0.00634206	0.00192989	0.000289665	-0.00454819
-0.059	41.9922	-0.00578004	0.00369178	0.000157849	-0.00389114
-0.059	42.9688	-0.00502766	0.00425333	0.000274192	-0.00306032
-0.059	43.9453	-0.00426806	0.00355776	0.000770315	-0.00201343
-0.059	44.9219	-0.00363459	0.00212163	0.00132401	-0.000829576
-0.059	45.8984	-0.00335421	0.000281686	0.00161916	0.000326722
-0.059	47.1191	-0.00354256	-0.00232422	0.00199874	0.0020249
-0.058	3.90625	0.00123994	-3.54867e-05	-0.000523731	0.000293837
-0.058	4.88281	0.000598035	-0.000161204	-0.00111776	-0.000438156
-0.058	6.10352	0.00201289	-0.000321985	-0.000624704	0.00141414
-0.058	7.08008	0.00107544	-0.00108734	0.000406447	0.00190493
-0.058	8.05664	0.000221109	-0.000949483	0.000958637	0.00126278
-0.058	9.0332	-0.000356842	-8.847e-05	0.00027325	-2.48873e-05
-0.058	10.0098	0.00010808	2.66563e-05	-0.000869549	-0.000618657
-0.058	10.9863	-0.000156427	-4.25362e-05	-0.000990232	-0.000807529
-0.058	11.9629	2.12179e-05	-0.0001042	-0.00168663	-0.000554209
-0.058	12.9395	0.000511162	0.000589615	-0.00223405	6.17093e-05
-0.058	13.916	0.000607739	0.0015348	-0.00240808	0.0011461
-0.058	14.8926	0.000913239	0.00196966	-0.00215824	0.00164447
-0.058	16.1133	0.00192578	0.00134869	-0.00272019	0.00035227
-0.058	17.0898	0.00262531	0.000339166	-0.00381921	-0.000441886
-0.058	18.0664	0.00242182	-0.000270101	-0.00438207	-0.000396259
-0.058	19.043	0.00168901	-0.000823552	-0.00398523	-0.000378593
-0.058	20.0195	0.000705748	-0.00113067	-0.00321885	-0.000605101
-0.058	20.9961	-0.00087221	-0.00110274	-0.00278986	-0.0010253
-0.058	21.9727	-0.00280769	-0.000254037	-0.00213462	-0.00117788
-0.058	22.9492	-0.0040465	0.00156968	-0.00149851	-0.000812451
-0.058	23.9258	-0.00364915	0.00367486	-0.00142926	-0.000476989
-0.058	24.9023	-0.00172878	0.00511955	-0.00207322	-0.000395123
-0.058	25.8789	0.000830611	0.00529797	-0.00311401	3.33214e-05
-0.058	27.0996	0.00398434	0.00437017	-0.00454706	0.00144492
-0.058	28.0762	0.00595164	0.00338161	-0.00536245	0.002823
-0.058	29.0527	0.00729087	0.00284608	-0.00583723	0.00372942
-0.058	30.0293	0.00786753	0.00286016	-0.005889	0.00403795
-0.058	31.0059	0.00747266	0.00300371	-0.00555365	0.0039951
-0.058	31.9824	0.00620698	0.00247564	-0.00475458	0.00389584
-0.058	32.959	0.00423627	0.000703489	-0.00372616	0.00368018
-0.058	33.9355	0.00188744	-0.00221072	-0.00249823	0.00333545
-0.058	34.9121	-0.000401965	-0.00549277	-0.0015876	0.00279895
-0.058	35.8887	-0.00204179	-0.00817295	-0.000977844	0.00202506
-0.058	37.1094	-0.00341169	-0.0093439	-0.00026329	0.000233472
-0.058	38.0859	-0.00423618	-0.00789336	4.04374e-05	-0.00173838
-0.058	39.0625	-0.00533708	-0.00466288	0.000220242	-0.00357154
-0.058	40.0391	-0.00606136	-0.0012176	0.000374037	-0.00458523
-0.058	41.0156	-0.00627882	0.0017467	0.000320763	-0.00451795
-0.058	41.9922	-0.00571192	0.00347855	0.000201497	-0.00380421
-0.058	42.9688	-0.00492679	0.00402612	0.000305861	-0.00295733
-0.058	43.9453	-0.00412185	0.00333311	0.000781089	-0.00193179
-0.058	44.9219	-0.00343614	0.001894	0.00132388	-0.000804941
-0.058	45.8984	-0.00312976	4.03535e-05	0.00161285	0.000318397
-0.058	47.1191	-0.00333729	-0.0025825	0.00199192	0.00201074
-0.057	3.90625	0.00122735	-4.54851e-05	-0.000517259	0.000296365
-0.057	4.88281	0.000611763	-0.000174614	-0.00111196	-0.000444244
-0.057	6.10352	0.00201199	-0.000343961	-0.000631056	0.00140559
-0.057	7.08008	0.0010826	-0.00111594	0.00042031	0.00190134
-0.057	8.05664	0.000222472	-0.00098525	0.000957216	0.00129144
-0.057	9.0332	-0.000373443	-0.00013896	0.00025418	-1.6253e-05
-0.057	10.0098	8.70364e-05	-3.20548e-06	-0.000879688	-0.000633489
-0.057	10.9863	-0.000172336	-5.0218e-05	-0.000996074	-0.000831423
-0.057	11.9629	2.32128e-05	-9.80638e-05	-0.00169458	-0.00056046
-0.057	12.9395	0.000533552	0.000608666	-0.00223314	8.95891e-05
-0.057	13.916	0.000636908	0.00156014	-0.00239955	0.00118641
-0.057	14.8926	0.000949452	0.00199893	-0.00216556	0.00166493
-0.057	16.1133	0.00198009	0.00138471	-0.00276787	0.00034669
-0.057	17.0898	0.00268694	0.000388956	-0.00387695	-0.000461576
-0.057	18.0664	0.00248677	-0.000180159	-0.00442831	-0.000425391
-0.057	19.043	0.00176396	-0.000710304	-0.00403104	-0.000399715
-0.057	20.0195	0.000779752	-0.00101966	-0.00326738	-0.000604502
-0.057	20.9961	-0.00082437	-0.00100301	-0.00281644	-0.00101483
-0.057	21.9727	-0.00278613	-0.000167502	-0.00213153	-0.00116501
-0.057	22.9492	-0.0040401	0.00163487	-0.00147553	-0.000793052
-0.057	23.9258	-0.00367193	0.00370289	-0.00139175	-0.000450217
-0.057	24.9023	-0.00177886	0.00509747	-0.0020171	-0.000365455
-0.057	25.8789	0.000757855	0.00523053	-0.00303059	7.78883e-05
-0.057	27.0996	0.00389188	0.00426778	-0.00443572	0.00151195
-0.057	28.0762	0.0058702	0.00327845	-0.00524632	0.00289103
-0.057	29.0527	0.0072361	0.00277106	-0.00572236	0.00378685
-0.057	30.0293	0.00784349	0.00283711	-0.00578216	0.0040796
-0.057	31.0059	0.0074892	0.00303992	-0.00547976	0.00402633
-0.057	31.9824	0.006266	0.00255509	-0.0047095	0.00390342
-0.057	32.959	0.00433157	0.000808018	-0.00371569	0.00367294
-0.057	33.9355	0.00200069	-0.00211451	-0.0025027	0.00332082
-0.057	34.9121	-0.000287368	-0.00543636	-0.00159495	0.00278012
-0.057	35.8887	-0.00193534	-0.0081669	-0.000998705	0.00199509
-0.057	37.1094	-0.00330191	-0.00940333	-0.000304872	0.000191244
-0.057	38.0859	-0.00412238	-0.00798299	-1.78628e-05	-0.00178974
-0.057	39.0625	-0.00523108	-0.00479179	0.000170207	-0.00362102
-0.057	40.0391	-0.00597681	-0.00137806	0.000348764	-0.00459748
-0.057	41.0156	-0.00621369	0.00155868	0.000339173	-0.00448234
-0.057	41.9922	-0.00563799	0.0032571	0.000234631	-0.00371952
-0.057	42.9688	-0.00481616	0.00378867	0.000336204	-0.0028608
-0.057	43.9453	-0.00396404	0.00309788	0.000799898	-0.00185644
-0.057	44.9219	-0.00322823	0.00165949	0.00134003	-0.000784297
-0.057	45.8984	-0.00290143	-0.000202498	0.00162389	0.000310565
-0.057	47.1191	-0.00313696	-0.00283951	0.00199417	0.00199542
-0.056	3.90625	0.00121413	-5.55452e-05	-0.000510611	0.000298682
-0.056	4.88281	0.000625413	-0.000188281	-0.00110613	-0.000450564
-0.056	6.10352	0.00201015	-0.000366445	-0.000637429	0.00139692
-0.056	7.08008	0.00108904	-0.00114501	0.000434354	0.00189787
-0.056	8.05664	0.000223257	-0.001021	0.000955448	0.00132041
-0.056	9.0332	-0.000389231	-0.000190557	0.00023497	-7.4287e-06
-0.056	10.0098	6.63278e-05	-3.42444e-05	-0.000889542	-0.00064821
-0.056	10.9863	-0.000188742	-5.89763e-05	-0.00100157	-0.000854806
-0.056	11.9629	2.41057e-05	-9.20466e-05	-0.00170173	-0.000565951
-0.056	12.9395	0.000555078	0.000627182	-0.00223112	0.000117857
-0.056	13.916	0.00066634	0.00158448	-0.00238977	0.00122628
-0.056	14.8926	0.000986401	0.00202764	-0.00217237	0.00168483
-0.056	16.1133	0.00203407	0.00142094	-0.00281479	0.000342096
-0.056	17.0898	0.00274648	0.000439643	-0.00393319	-0.000479111
-0.056	18.0664	0.00254971	-8.91159e-05	-0.00447307	-0.000453397
-0.056	19.043	0.0018373	-0.000595004	-0.00407609	-0.00042054
-0.056	20.0195	0.000853284	-0.000906223	-0.00331565	-0.000604311
-0.056	20.9961	-0.000776097	-0.000900437	-0.00284183	-0.00100485
-0.056	21.9727	-0.00276209	-7.9233e-05	-0.0021279	-0.00115339
-0.056	22.9492	-0.00402914	0.00169921	-0.00145368	-0.000775628
-0.056	23.9258	-0.00368845	0.00372794	-0.0013565	-0.000425883
-0.056	24.9023	-0.00182306	0.00507296	-0.00196369	-0.000339491
-0.056	25.8789	0.000690279	0.0051629	-0.00294963	0.000116948
-0.056	27.0996	0.00380379	0.0041667	-0.00432431	0.00157031
-0.056	28.0762	0.00578933	0.00317567	-0.0051274	0.00294838
-0.056	29.0527	0.00717847	0.00269465	-0.00560124	0.00383291
-0.056	30.0293	0.00781429	0.0028112	-0.00566525	0.00411138
-0.056	31.0059	0.00750297	0.0030731	-0.00539349	0.00405025
-0.056	31.9824	0.00632426	0.00263258	-0.00465288	0.00390498
-0.056	32.959	0.00442955	0.000912867	-0.00369748	0.00365827
-0.056	33.9355	0.00211899	-0.00201509	-0.00250421	0.00329555
-0.056	34.9121	-0.000167681	-0.00537385	-0.00160222	0.0027483
-0.056	35.8887	-0.00182653	-0.00815202	-0.00102023	0.00195215
-0.056	37.1094	-0.00319392	-0.00945236	-0.000347547	0.000142153
-0.056	38.0859	-0.00401211	-0.00806563	-7.78581e-05	-0.00183816
-0.056	39.0625	-0.00512678	-0.00491831	0.000114255	-0.00365952
-0.056	40.0391	-0.00589113	-0.00153995	0.000313103	-0.00459894
-0.056	41.0156	-0.00614539	0.00136637	0.000344037	-0.00444252
-0.056	41.9922	-0.00555713	0.00302893	0.000256133	-0.00363992
-0.056	42.9688	-0.00469634	0.00354286	0.000364803	-0.00277291
-0.056	43.9453	-0.00379614	0.00285342	0.000828109	-0.00178813
-0.056	44.9219	-0.00301479	0.00141915	0.00137355	-0.000766614
-0.056	45.8984	-0.00267457	-0.000445679	0.00165129	0.000303742
-0.056	47.1191	-0.00294479	-0.0030923	0.00200246	0.00197784
-0.055	3.90625	0.00120029	-6.56715e-05	-0.000503748	0.000300825
-0.055	4.88281	0.000638977	-0.000202163	-0.00110025	-0.000457133
-0.055	6.10352	0.00200743	-0.000389565	-0.000643816	0.00138812
-0.055	7.08008	0.00109462	-0.00117446	0.000448547	0.00189458
-0.055	8.05664	0.000223553	-0.00105674	0.00095334	0.00134963
-0.055	9.0332	-0.000404304	-0.000243254	0.000215656	1.57599e-06
-0.055	10.0098	4.60865e-05	-6.64179e-05	-0.000899093	-0.000662775
-0.055	10.9863	-0.000205511	-6.88488e-05	-0.00100671	-0.000877665
-0.055	11.9629	2.38772e-05	-8.63322e-05	-0.00170804	-0.000570634
-0.055	12.9395	0.000575663	0.000645139	-0.00222795	0.000146536
-0.055	13.916	0.000695944	0.00160778	-0.00237874	0.00126583
-0.055	14.8926	0.00102417	0.0020558	-0.00217843	0.00170417
-0.055	16.1133	0.00208765	0.00145718	-0.00286075	0.000338611
-0.055	17.0898	0.00280386	0.000491126	-0.0039878	-0.000494525
-0.055	18.0664	0.00261067	2.76315e-06	-0.00451628	-0.000480217
-0.055	19.043	0.00190884	-0.00047805	-0.00412049	-0.000441178
-0.055	20.0195	0.000925931	-0.00079079	-0.00336375	-0.000604823
-0.055	20.9961	-0.000727556	-0.000795293	-0.00286647	-0.000995623
-0.055	21.9727	-0.00273555	1.07463e-05	-0.00212416	-0.00114329
[truncated: 42,045 more rows]
