# Supplementary material for: Reward uncertainty asymmetrically affects information transmission within the monkey fronto-parietal network
Source: Commun Biol. 2020 Oct 21;3:594. doi: 10.1038/s42003-020-01320-6 (PMC7578031; doi:10.1038/s42003-020-01320-6)
Supplement: Supplementary file 8 — Supplementary Data 6 [file 42003_2020_1320_MOESM8_ESM.xlsx]

## Sheet: dlPFC
Time[0.2-0.4]sec, Freq[8-18]Hz				Time[0.2-0.4]sec, Freq[18-43]Hz				Time[0-0.8]sec, Freq[18-43]Hz				Time[0.2-0.6]sec, Freq[8-18]Hz
EV 3	EV 6	EV 9		EV 3	EV 6	EV 9		Var 0	Var 1	Var 4		Var 0	Var 1	Var 4
0.26867	0.0840574	-0.0462851		0.16602	0.114059	0.00885819		0.0577595	0.115744	0.13025		0.0613866	0.0795067	-0.0415061
0.257452	0.121204	-0.0261741		0.203251	0.123036	0.0205857		0.102132	0.154669	0.188778		0.0880833	-0.0169178	0.0284691
0.313314	0.165591	-0.0143435		0.245335	0.153787	0.0662571		0.112283	0.15856	0.186551		0.0745446	0.0495521	0.0292095
0.225934	0.0624159	-0.0695492		0.133437	0.0738579	0.0131502		0.0868927	0.122667	0.143939		0.0277136	0.0228352	0.00646966
0.231578	0.0356488	-0.105142		0.154841	0.040964	0.0157927		0.0754601	0.112223	0.115541		0.0416996	0.0133986	-0.0599949
0.382371	0.175216	0.00810107		0.190284	0.157402	0.0322784		0.108848	0.164402	0.149846		0.112784	0.0637676	0.124866
0.335453	0.140456	0.0249625		0.26986	0.177447	0.0364439		0.11963	0.157158	0.131463		0.0884408	0.0879889	0.0486266
0.288485	0.115494	-0.041699		0.191246	0.110724	0.0123601		0.100189	0.132297	0.132166		0.0764222	0.0310932	0.0259722
0.366359	0.164208	0.0412008		0.25488	0.067317	0.0374398		0.136559	0.138555	0.192415		0.0594356	0.109704	0.0885439
0.224771	0.0848021	-0.0696371		0.184367	0.11426	0.0151246		0.0983621	0.0949367	0.146481		0.043784	-0.00985933	0.0333562
0.271105	0.0913056	-0.0718307		0.152883	0.0309165	0.0148098		0.0982009	0.0897484	0.117169		0.0463838	0.0330856	0.00847149
0.231515	0.133064	-0.0608196		0.199937	0.112448	0.0425446		0.0823017	0.110593	0.123123		0.0557632	0.0411239	-0.00684285
0.336901	0.264107	0.0175869		0.259758	0.111772	0.0628603		0.153631	0.138489	0.210979		0.0845708	0.0897896	0.100617
0.362671	0.102259	-0.00609735		0.293898	0.147373	0.0129996		0.13268	0.142756	0.159762		0.0923576	0.0379379	0.0521578
0.28564	0.139234	-0.0504739		0.189642	0.166475	0.0277452		0.13033	0.131704	0.175723		0.0406037	0.0270495	0.0340922
0.252314	0.0978147	-0.0496655		0.196935	0.129209	0.0167143		0.0906471	0.108506	0.152202		0.072903	0.0293925	-0.0202304
0.386366	0.167344	-0.000827445		0.280173	0.11019	0.0209785		0.147606	0.143618	0.180856		0.137679	0.101782	0.0460061
0.334601	0.130097	-0.0116293		0.225387	0.0666354	0.0127464		0.102538	0.140189	0.155361		0.119828	0.0323461	0.0139784
0.444841	0.206897	-0.0184829		0.24722	0.153233	0.0442856		0.117742	0.187303	0.181818		0.103598	0.0693059	0.116659
0.243344	0.158387	-0.105023		0.180763	0.191324	0.0371925		0.133217	0.116426	0.148931		0.0690953	0.0591255	-0.0135975
0.25432	0.114159	-0.0417318		0.135521	0.0808324	0.00949078		0.085072	0.0910491	0.138812		0.0689825	0.0192728	0.0304395
0.260941	0.130617	-0.0131241		0.209389	0.0376549	0.0424191		0.141033	0.100379	0.151862		0.0562974	0.0455599	0.0688451
0.39694	0.231047	0.00134221		0.249341	0.0832281	0.0205141		0.14828	0.149374	0.183339		0.106629	0.0616443	0.11591
0.279372	0.192541	-0.0253122		0.203768	0.148553	0.0172382		0.109161	0.102622	0.157157		0.0938857	0.0721092	0.00677327
0.278411	0.0926057	-0.0731748		0.12618	0.0986022	0.0161407		0.0952793	0.121591	0.139939		0.016982	-0.00442674	0.0333647
0.266993	0.0723577	-0.0362474		0.128344	0.103391	0.0526105		0.0944921	0.100624	0.171915		0.00482293	0.0218175	0.0840285
0.259346	0.0979377	-0.138223		0.193006	0.0942991	0.0429436		0.101385	0.146869	0.143638		-0.00997833	0.0455456	-0.00462658
0.321868	0.196114	-0.0331744		0.238816	0.158423	0.037698		0.119821	0.201263	0.126289		0.0975242	0.0595102	0.000166629
0.281791	0.167963	-0.0013065		0.241701	0.200033	0.0491643		0.124542	0.200793	0.117839		0.0729766	0.0720078	0.0157162
0.366297	0.180979	-0.00101065		0.250926	0.202688	0.137111		0.162903	0.18944	0.135982		0.135409	0.053676	0.0502644
0.259643	0.116723	-0.115749		0.19975	0.136996	0.010041		0.132436	0.145173	0.132023		0.0387043	0.00129606	0.0195005
0.209484	0.141143	-0.100403		0.177703	0.135254	0.00173892		0.124575	0.139325	0.12881		0.0339558	0.0388951	-0.0236815
0.405874	0.182226	0.00944671		0.220737	0.144283	0.0531398		0.147086	0.169754	0.21348		0.100903	0.0794911	0.0648223
0.266578	0.111024	-0.0766537		0.119491	0.213369	0.0299505		0.154998	0.16297	0.142991		0.0143588	0.0185686	-0.0060589
0.277098	0.141235	-0.0385147		0.141719	0.17011	0.0112368		0.147023	0.182465	0.164858		0.0160775	0.0224565	0.07759
0.24515	0.0614558	-0.0878851		0.148574	0.162427	0.0125109		0.130704	0.160755	0.141967		0.0156765	0.00537018	-0.0145467
0.268352	0.167287	-0.0817072		0.177845	0.220449	0.09162		0.152599	0.165592	0.180199		0.0509707	0.0354503	0.0228595
0.286739	0.0982849	-0.103674		0.158737	0.112633	-0.00720876		0.115502	0.172463	0.134476		-0.00648234	0.0446109	0.000911202
0.267191	0.181095	-0.0228924		0.160129	0.159483	0.0344207		0.144236	0.188523	0.139355		0.00328745	0.0423786	0.0533612
0.262563	0.192362	-0.0738437		0.206928	0.203294	0.0393703		0.146723	0.131648	0.177957		0.0718122	0.0372407	0.0193474
0.317687	0.154537	-0.0699352		0.212203	0.0921822	-0.00987269		0.135888	0.165163	0.12808		0.0535985	0.0564013	0.0194906
0.290503	0.106792	-0.116975		0.237561	0.120542	-0.0822137		0.114433	0.174145	0.139594		-0.00414958	0.0432649	-0.00529144
0.297595	0.11051	-0.106205		0.196203	0.110259	-0.0419579		0.123553	0.167232	0.173596		0.00491753	0.0677936	-0.0217359
0.310821	0.165985	-0.0514192		0.183589	0.158284	-0.00163649		0.168492	0.153616	0.165523		0.0413005	0.0596144	0.0418723
0.374932	0.113673	-0.00488777		0.243654	0.0659364	-0.041929		0.138798	0.173738	0.201252		0.0450174	0.11674	0.0174287
0.414435	0.136845	-0.0322573		0.261701	0.101414	0.00588894		0.166553	0.199248	0.191216		0.0644979	0.0713235	0.0612021
0.272601	0.157068	-0.0452275		0.240987	0.0942944	-0.00712039		0.196921	0.193282	0.221554		0.045447	0.0307907	0.0568134
0.250029	0.0395745	-0.0633061		0.170854	0.11251	-0.0212415		0.108697	0.215597	0.14578		-0.00681595	0.0207824	-0.00361315
0.0708832	0.125902	0.0316569		0.112669	0.129221	0.142395		0.133268	0.178093	0.179073		0.0790885	0.138793	-0.00295835
0.0292819	0.160347	-0.00600691		0.218311	0.282469	0.171115		0.121661	0.220979	0.161593		0.0711461	0.118712	0.0683267
0.0722946	0.0797227	-0.00957963		0.210885	0.196776	0.146414		0.141762	0.203305	0.17467		0.0790041	0.140373	0.0210536
0.158369	0.209567	0.0811499		0.252433	0.331483	0.211286		0.10276	0.207561	0.201181		0.0711778	0.233748	0.069383
0.0778768	0.114869	0.0256343		0.170625	0.206249	0.191204		0.1098	0.255878	0.178676		0.139536	0.107451	0.0307622
0.0799445	0.189345	-0.0117888		0.240072	0.298875	0.205671		0.106242	0.232348	0.182882		0.0769238	0.127838	0.114594
0.0378322	0.0321398	-0.0172261		0.117782	0.156672	0.114653		0.156185	0.171929	0.209054		0.0361331	0.127732	-0.0707724
0.152803	0.28129	0.0538727		0.224133	0.258462	0.200976		0.0913083	0.209041	0.186382		0.108441	0.238141	0.0829517
0.112625	0.231131	0.053993		0.273617	0.383986	0.30371		0.0997724	0.226281	0.20823		0.054221	0.208747	0.122542
0.101808	0.0502108	-0.026958		0.0861684	0.134735	0.166064		0.10423	0.209201	0.156547		0.0388249	0.173304	-0.0340708
0.125296	0.0875663	-0.0151065		0.185726	0.226235	0.163234		0.155147	0.192907	0.168994		0.083393	0.0999341	0.0650906
0.0198621	0.104914	-0.0294697		0.118946	0.130133	0.120767		0.147842	0.161303	0.196472		0.0996976	0.0328747	-0.000729249
0.0454291	0.10056	-0.042957		0.135816	0.232653	0.143416		0.131661	0.252328	0.147193		0.0904963	0.111203	0.0350576
0.0650928	0.195252	0.000654821		0.108282	0.191023	0.217963		0.109094	0.180954	0.195903		0.0886781	0.131119	0.0628764
0.025166	0.115814	-0.0439947		0.193046	0.19687	0.145322		0.127704	0.245888	0.149917		0.0950129	0.0991814	0.0181561
0.0406514	0.166253	0.0195428		0.12859	0.163323	0.186732		0.0895113	0.214478	0.180253		0.0577284	0.144744	0.058798
0.0197412	0.132055	-0.0797093		0.156089	0.270141	0.137413		0.115147	0.246064	0.161984		0.0599283	0.112139	0.0412177
0.112258	0.178546	0.0138711		0.218599	0.197547	0.163455		0.0786059	0.223968	0.170375		0.108284	0.192197	0.0350058
0.0656297	0.108331	-0.00429813		0.196477	0.21703	0.16864		0.109282	0.236883	0.152639		0.0862605	0.118684	0.0685342
0.104985	0.274765	0.0434953		0.154443	0.185764	0.226812		0.125312	0.175487	0.190665		0.116266	0.197678	0.0546489
0.0237109	0.164748	-0.0176738		0.174601	0.280855	0.182354		0.114848	0.26249	0.156628		0.055502	0.136252	0.0751364
0.0616778	0.0954054	-0.00382692		0.19819	0.222093	0.195554		0.0916642	0.224114	0.193339		0.0550844	0.107466	0.0644891
0.0809308	0.19966	-0.0656094		0.183003	0.270704	0.199477		0.0986557	0.209572	0.19894		0.0590463	0.153835	0.066456
-0.0311103	0.00740155	-0.0612581		0.138852	0.133358	0.145512		0.143109	0.20702	0.169152		0.00464133	0.0624584	-0.0866503
0.123066	0.174268	-0.0338286		0.256161	0.34624	0.219061		0.115817	0.243775	0.166624		0.0572296	0.16283	0.0926662
0.0865024	0.22398	0.024862		0.214664	0.243813	0.212098		0.0793538	0.232795	0.175589		0.122211	0.181954	0.0621737
-0.0100242	-0.00878819	0.0144176		0.115875	0.080584	0.12319		0.148769	0.200396	0.160601		0.0476947	0.140805	-0.0679878
0.0825255	0.0971991	0.0397738		0.120509	0.135177	0.191186		0.104587	0.225417	0.175821		0.137424	0.211341	-0.0207854
0.0339892	0.0528379	0.064486		0.0857304	0.162582	0.146405		0.0858634	0.226086	0.1846		0.10825	0.167021	-0.0252559
0.166271	0.118963	0.0595745		0.0915993	0.165589	0.139048		0.128913	0.157331	0.204943		0.124489	0.259211	0.0372564
0.066576	0.0589056	0.0492581		0.0622772	0.0745466	0.152153		0.152671	0.165278	0.167299		0.104282	0.197504	-0.0295665
0.25038	0.158137	0.122841		0.201837	0.221536	0.214476		0.136773	0.17938	0.181607		0.142138	0.3025	0.0897592
0.103412	0.0966423	0.0544069		0.125974	0.14125	0.195246		0.117154	0.177538	0.18418		0.106242	0.251157	-0.0205639
0.105751	0.171397	0.17086		0.222717	0.27647	0.19579		0.0621411	0.177245	0.233035		0.131259	0.264409	0.0864838
0.079147	0.151809	0.0808753		0.180929	0.227467	0.202956		0.0935622	0.201706	0.174527		0.127515	0.233766	0.0251968
0.14551	0.170972	0.145319		0.248899	0.373508	0.211127		0.0904909	0.23931	0.148015		0.136652	0.280816	0.0136819
0.0585124	0.107803	0.103512		0.127661	0.197799	0.181438		0.130022	0.173697	0.149443		0.155166	0.200768	-0.0461218
0.00799458	-0.0128497	0.0345777		0.114806	0.0561281	0.104811		0.14445	0.184775	0.161078		0.0652394	0.160622	-0.0657012
0.00336791	0.0709411	0.0377247		0.117416	0.202361	0.114526		0.137958	0.222516	0.175819		0.118298	0.198079	-0.0147169
0.0976332	0.109377	0.0940319		0.204223	0.24187	0.225676		0.0995625	0.181969	0.182506		0.106288	0.210244	0.0305088
0.0331971	0.104998	-0.0020788		0.182337	0.184858	0.147945		0.137909	0.198664	0.197442		0.118534	0.197349	0.00270797
0.00407356	0.11817	0.0425188		0.113111	0.154419	0.126068		0.160937	0.161153	0.188368		0.208841	0.137447	0.0198004
-0.00886284	0.122724	0.00364123		0.144445	0.208254	0.155157		0.128537	0.19829	0.20999		0.166052	0.190143	0.0487343
0.0105898	0.161244	0.0562294		0.111932	0.203912	0.15355		0.0951464	0.188654	0.219737		0.149319	0.240661	0.0437775
-0.00703256	0.175234	0.0360553		0.149029	0.210941	0.140564		0.144528	0.184562	0.175573		0.164796	0.227466	0.0632263
0.0908436	0.207151	0.00203384		0.142331	0.256311	0.142393		0.154804	0.226309	0.182342		0.175863	0.249355	0.111001
0.0767849	0.212762	0.0596339		0.297203	0.33161	0.243242		0.0877248	0.231508	0.208248		0.155374	0.260785	0.0972892
0.0332761	0.151793	0.0558655		0.135013	0.179813	0.114956		0.146856	0.166278	0.195596		0.224972	0.194114	0.0860682

## Sheet: 7A
Time[0.2-0.4]sec, Freq[8-18]Hz				Time[0.2-0.6]sec, Freq[18-43]Hz				Time[0.2,0.4]sec, Freq[18,43]Hz				Time[0.2,0.6]sec, Freq[8,18]Hz
Var 0	Var 1	Var 4		EV 3	EV 6	EV 9		Var 0	Var 1	Var 4		EV 3	EV 6	EV 9
0.0505358	-0.0298164	-0.0470318		0.0825111	0.170441	0.220239		0.124597	0.112322	0.055246		0.162703	0.107689	-0.0742894
0.0505358	-0.0096362	-0.0627877		0.0436916	0.180943	0.148682		0.152376	0.05516	0.0331817		0.140501	0.160335	-0.0659759
0.0505358	-0.041099	-0.061218		0.0769857	0.151725	0.141381		0.134064	0.149361	0.0243207		0.153857	0.108947	-0.0342583
0.0505358	0.00464798	-0.100575		0.069874	0.163993	0.139699		0.121087	0.114987	0.0571722		0.157488	0.0764144	-0.0888671
0.0505358	0.0172468	-0.0636885		0.111308	0.140072	0.149924		0.147811	0.128535	0.0678509		0.118321	0.109377	-0.0570004
0.0505358	0.0122706	-0.021544		0.0400695	0.0885183	0.183396		0.054923	0.124585	0.0353857		0.118168	0.0479241	-0.025879
0.0505358	-0.00320021	-0.10185		0.0581438	0.178949	0.143997		0.129235	0.120537	0.0354193		0.199776	0.119116	-0.0776451
0.0505358	-0.066255	-0.0733696		0.101478	0.156606	0.116929		0.166192	0.105378	0.0842219		0.249911	0.176628	-0.0322672
0.0505358	-0.0269409	-0.0577482		0.0797991	0.144779	0.150514		0.112131	0.120504	0.0636576		0.192289	0.100737	-0.03948
0.0505358	-0.0213502	-0.0259217		0.0957623	0.175059	0.14536		0.116745	0.143193	0.0670345		0.167694	0.155487	-0.0217898
0.0505358	-0.0727825	-0.0663554		0.0974457	0.157824	0.131899		0.155717	0.107637	0.0972078		0.219743	0.189501	-0.0127303
0.0505358	-0.0133529	-0.0740372		0.0520886	0.151043	0.183281		0.136489	0.109195	0.0505805		0.180625	0.0948093	-0.0581191
0.0505358	-0.0715325	-0.0584343		0.0834388	0.166049	0.160615		0.142277	0.112961	0.0894144		0.209591	0.209531	-0.034648
0.0505358	-0.0245571	-0.0662281		0.0652542	0.14382	0.148065		0.161472	0.101583	0.0411239		0.20039	0.0900346	-0.117066
0.0505358	-0.0582671	-0.0807308		0.0564344	0.166816	0.161622		0.117963	0.12162	0.0569405		0.192564	0.142681	-0.0558277
0.0505358	-0.0252785	-0.112677		0.0523345	0.148258	0.140754		0.0910218	0.150349	0.018209		0.0869981	0.115853	-0.0229423
0.0505358	-0.0341394	-0.0350026		0.0395254	0.214042	0.152301		0.113384	0.167277	0.0325308		0.143368	0.134268	-0.0474214
0.0505358	-0.0769729	-0.103109		0.0479247	0.168542	0.163277		0.10117	0.13259	0.029146		0.145218	0.0669634	-0.0148768
0.0505358	-0.0303703	-0.0318896		0.071858	0.164278	0.185546		0.162053	0.125309	0.0583971		0.202586	0.153251	-0.0788056
0.0505358	0.00263191	-0.111923		0.132038	0.178397	0.172885		0.156721	0.120756	0.08556		0.189126	0.16958	-0.0420031
0.0505358	-0.0186962	-0.0458515		0.126247	0.18964	0.180061		0.164924	0.105437	0.0537544		0.179015	0.150841	-0.0553459
0.0505358	0.20645	0.315487		0.188645	0.154509	0.175095		0.237418	0.130704	0.201111		0.170564	0.279207	0.15838
0.0505358	-0.0443177	-0.0599187		0.0986409	0.162658	0.164701		0.162267	0.138658	0.0551203		0.184965	0.143224	-0.0192169
0.0505358	0.321342	0.174442		0.197651	0.135972	0.15587		0.110362	0.161329	0.152782		0.166148	0.283046	0.151767
0.0505358	-0.00510411	-0.0819889		0.0732652	0.169123	0.180408		0.145294	0.116803	0.07891		0.172819	0.204433	-0.0476051
0.0505358	-0.11209	-0.0898164		0.0699658	0.15371	0.0817405		0.153216	0.128142	0.139919		0.245554	0.210535	-0.00138984
0.0505358	0.0155471	-0.0760065		0.0975674	0.201637	0.143882		0.151945	0.152319	0.0622482		0.15961	0.115336	-0.0232638
0.0505358	-0.06166	-0.0736451		0.0712328	0.19291	0.137587		0.128129	0.116606	0.114227		0.242143	0.257806	-0.0255174
0.0505358	0.0023906	-0.0340664		0.112232	0.205765	0.157861		0.134315	0.139433	0.11989		0.117807	0.120373	-0.0484267
0.0505358	-0.101103	-0.0607417		0.0759522	0.141072	0.144253		0.130213	0.117408	0.0959757		0.229906	0.239685	-0.00814025
0.0505358	0.0240298	-0.023672		0.107782	0.186395	0.218799		0.144769	0.126959	0.0863283		0.145317	0.0792565	-0.0590716
0.0505358	-0.0730882	-0.044514		0.0706334	0.157094	0.171407		0.113152	0.126966	0.0843022		0.177045	0.210034	0.00184524
0.0505358	0.0468434	-0.070004		0.118957	0.172937	0.166859		0.124166	0.150936	0.0882056		0.172473	0.108172	-0.0632698
0.0505358	-0.0602962	-0.0451199		0.0522268	0.160584	0.158594		0.105738	0.0984892	0.0529677		0.183543	0.205924	0.0248291
0.0505358	0.00435344	-0.0614728		0.128412	0.182893	0.182902		0.140129	0.155145	0.10377		0.162152	0.140811	-0.0723657
0.0505358	0.00863677	-0.0149548		0.0974745	0.176787	0.192156		0.103418	0.116339	0.0846272		0.203018	0.18746	-0.0395985
0.0505358	0.00234919	-0.0622529		0.138387	0.159014	0.171208		0.13645	0.162479	0.0715653		0.160394	0.0644733	-0.0662943
0.0505358	-0.0351764	-0.0312903		0.0895077	0.185354	0.171433		0.0975894	0.0862996	0.0769427		0.170817	0.160103	-0.0051887
0.0505358	0.0257246	-0.0539968		0.141279	0.114884	0.162068		0.12783	0.180698	0.0660871		0.126316	0.0795197	-0.0537316
0.0505358	0.0215842	-0.0688485		0.106032	0.196311	0.207295		0.0786176	0.159938	0.0539073		0.183728	0.104399	-0.0604777
0.0505358	0.0323627	-0.00734159		0.139334	0.226717	0.186381		0.096301	0.122895	0.0839162		0.166212	0.0992083	-0.0508475
0.0505358	0.0229271	-0.0315656		0.105663	0.186245	0.255303		0.105574	0.109052	0.0555175		0.131745	0.0852975	-0.0502053
0.0505358	0.0632743	-0.0270756		0.119685	0.227268	0.243301		0.0957345	0.127119	0.0503154		0.10291	0.128135	-0.0416964
0.0505358	0.0025827	-0.0896655		0.0988262	0.133253	0.114049		0.141669	0.0889717	0.107198		0.201544	0.2162	0.0294323
0.0505358	-0.0729174	-0.0512068		0.0879029	0.135698	0.0984923		0.162882	0.0980136	0.103742		0.226584	0.214868	0.0202893
0.0505358	-0.0535347	-0.07142		0.0943258	0.176186	0.110868		0.113624	0.130885	0.0867582		0.145093	0.188584	0.0142679
0.0505358	-0.0395922	-0.0468097		0.0767756	0.155157	0.125932		0.155701	0.100271	0.128855		0.213216	0.288185	-0.0117516
0.0505358	-0.0318423	-0.088734		0.0596099	0.180899	0.135922		0.112443	0.113616	0.0635195		0.170162	0.236237	0.00107961
0.0505358	0.172456	0.0877136		0.286299	0.259651	0.234475		0.287254	0.349262	0.222342		0.132516	0.298578	0.230031
0.0505358	0.241858	0.168847		0.296321	0.348937	0.49145		0.370508	0.54356	0.264897		0.311643	0.251273	0.292592
0.0505358	0.187222	0.113472		0.306272	0.317202	0.378153		0.394396	0.449093	0.291056		0.334534	0.302071	0.185722
0.0505358	0.208624	0.0531247		0.296146	0.291538	0.366461		0.398794	0.501292	0.248128		0.280071	0.263052	0.16912
0.0505358	0.184449	0.150118		0.330474	0.37411	0.446679		0.497875	0.542151	0.35543		0.316928	0.251101	0.213825
0.0505358	0.173139	0.111558		0.315119	0.378708	0.421198		0.493786	0.523582	0.341601		0.30577	0.271519	0.186002
0.0505358	0.167167	0.193175		0.316474	0.404721	0.543693		0.530496	0.573956	0.347699		0.285113	0.341902	0.160353
0.0505358	0.179611	0.119436		0.335826	0.411545	0.456589		0.510486	0.593922	0.26317		0.356882	0.280059	0.127452
0.0505358	0.140844	0.164808		0.353101	0.36645	0.457144		0.51332	0.563338	0.27737		0.288893	0.302762	0.172377
0.0505358	0.137827	0.125554		0.336956	0.352729	0.489858		0.473406	0.543684	0.310245		0.225217	0.270077	0.156226
0.0505358	0.169974	0.160247		0.321913	0.413949	0.509782		0.509298	0.609843	0.340354		0.307485	0.250223	0.199088
0.0505358	0.130085	0.177527		0.329369	0.368742	0.526675		0.540446	0.541503	0.344365		0.291371	0.266218	0.163824
0.0505358	0.139671	0.159222		0.354334	0.389664	0.504875		0.484869	0.545451	0.349561		0.261627	0.317838	0.180307
0.0505358	0.185272	0.194243		0.321621	0.470154	0.472419		0.472201	0.60783	0.365437		0.286926	0.284593	0.244039
0.0505358	0.158667	0.187385		0.291174	0.430679	0.555707		0.478682	0.590292	0.356944		0.287765	0.315498	0.175311
0.0505358	0.118154	0.147645		0.306292	0.447656	0.52014		0.405348	0.580483	0.39596		0.31013	0.276102	0.226485
0.0505358	0.170692	0.14828		0.331538	0.386073	0.518602		0.49172	0.515395	0.348375		0.330814	0.265027	0.197302
0.0505358	0.181011	0.135278		0.324381	0.375941	0.393596		0.490405	0.516804	0.2302		0.321519	0.292064	0.159203
0.0505358	0.120423	0.163216		0.360094	0.381296	0.516811		0.473264	0.503848	0.365912		0.334501	0.289023	0.173374
0.0505358	0.217896	0.114467		0.286932	0.357034	0.463255		0.492482	0.486983	0.258451		0.309173	0.299626	0.162662
0.0505358	0.142153	0.099929		0.304296	0.35498	0.446689		0.39338	0.529527	0.282542		0.254211	0.336441	0.0747779
0.0505358	0.205351	0.115507		0.33335	0.374698	0.470667		0.532684	0.491936	0.307563		0.360887	0.262906	0.130769
0.0505358	0.209333	0.0958874		0.309567	0.344499	0.543083		0.524787	0.540142	0.296488		0.278029	0.335395	0.143539
0.0505358	0.134702	0.167479		0.357831	0.366252	0.518074		0.492693	0.552654	0.33798		0.270182	0.293375	0.192195
0.0505358	0.164731	0.124808		0.31327	0.395627	0.544608		0.458256	0.512956	0.362316		0.204585	0.338064	0.251253
0.0505358	0.0867313	0.0848855		0.272498	0.224031	0.30381		0.232434	0.182743	0.347215		0.194188	0.206733	0.157566
0.0505358	0.161825	0.0800285		0.27696	0.354237	0.390199		0.422625	0.425187	0.216861		0.189374	0.279114	0.126462
0.0505358	0.179609	0.0965563		0.333681	0.405922	0.397921		0.517717	0.347632	0.332743		0.222148	0.386098	0.204604
0.0505358	0.198634	0.125355		0.377358	0.420843	0.486268		0.431652	0.511469	0.354097		0.277869	0.335507	0.237523
0.0505358	0.180674	0.127375		0.325812	0.433017	0.444126		0.467577	0.489867	0.392911		0.290209	0.35027	0.193419
0.0505358	0.231127	0.126245		0.362291	0.386633	0.449839		0.400857	0.468014	0.369552		0.260265	0.351782	0.197219
0.0505358	0.147473	0.101425		0.359415	0.407689	0.40212		0.492448	0.386146	0.311951		0.274678	0.31989	0.220584
0.0505358	0.223795	0.131737		0.385262	0.38358	0.471588		0.419756	0.490276	0.353891		0.362305	0.29548	0.19224
0.0505358	0.136963	0.104782		0.252423	0.300542	0.390506		0.331241	0.247594	0.365196		0.155976	0.286047	0.163972
0.0505358	0.189293	0.105291		0.381712	0.389547	0.476134		0.447708	0.489742	0.379803		0.262668	0.276796	0.192589
0.0505358	0.123649	0.119571		0.333948	0.388706	0.496887		0.465956	0.484964	0.333803		0.258921	0.333993	0.198776
0.0505358	0.224036	0.156962		0.393251	0.425643	0.383218		0.424797	0.492576	0.325253		0.273374	0.340675	0.141406
0.0505358	0.164884	0.0887744		0.346061	0.420322	0.398364		0.58206	0.435564	0.290603		0.230319	0.309049	0.263314
0.0505358	0.232911	0.14364		0.386	0.365426	0.418962		0.363811	0.421888	0.317012		0.267126	0.330387	0.16969
0.0505358	0.218772	0.154367		0.365828	0.421727	0.473423		0.475882	0.456181	0.380629		0.230634	0.348432	0.251457
0.0505358	0.134318	0.0500499		0.300884	0.377725	0.362462		0.453677	0.42538	0.2697		0.189573	0.33147	0.176432
0.0505358	0.217432	0.10242		0.28127	0.434881	0.473309		0.366519	0.483423	0.296282		0.25046	0.352033	0.276418
0.0505358	0.132361	0.102466		0.316418	0.405473	0.444472		0.465871	0.432179	0.318653		0.181173	0.331067	0.241788
0.0505358	0.199168	0.0438259		0.33665	0.383729	0.378327		0.545484	0.396874	0.217268		0.238068	0.325489	0.196227
0.0505358	0.158747	0.0904336		0.277287	0.406543	0.488638		0.452003	0.44567	0.284416		0.190519	0.341928	0.276904
0.0505358	0.183353	0.0430254		0.351095	0.395727	0.426763		0.537537	0.426125	0.27098		0.222623	0.347209	0.214432
0.0505358	0.174817	0.154148		0.260896	0.376489	0.404587		0.347678	0.353087	0.21899		0.234119	0.341609	0.236191
0.0505358	0.13011	0.0606947		0.303807	0.413255	0.480242		0.487421	0.453745	0.337694		0.186467	0.329507	0.210037
