# Supplementary material for: Reward uncertainty asymmetrically affects information transmission within the monkey fronto-parietal network
Source: Commun Biol. 2020 Oct 21;3:594. doi: 10.1038/s42003-020-01320-6 (PMC7578031; doi:10.1038/s42003-020-01320-6)
Supplement: Supplementary file 9 — Supplementary Data 7 [file 42003_2020_1320_MOESM9_ESM.xlsx]

## Sheet: Fig 7 a-b
7A -> dlPFC				7A -> dlPFC				dlPFC -> 7A				dlPFC -> 7A
F[8-18]Hz, T[0,2-0,4]Sec				F[18-43]Hz, T[0,6-0,8]Sec				F[18-43]Hz, T[0,2-0,4]Sec				F[8-18]Hz, T[0,4-0,6]Sec
Var 0	Var 1	Var 4		Var 0	Var 1	Var 4		Var 0	Var 1	Var 4		Var 0	Var 1	Var 4
-0.0507437	0.74917	-0.0170834		0.903384	0.0284477	-0.837717		-0.094915	-0.345884	-0.143446		-0.0778467	-0.0982438	0.745288
-0.212155	0.16554	-0.61792		0.512305	0.274454	0.734329		-0.162745	-0.458235	-0.154272		-0.0432173	-0.209604	0.668878
0.128362	0.16261	0.353479		0.981623	0.0726719	-0.217931		-0.00638411	-0.916333	-0.164283		-0.0205664	-0.0627171	0.238137
-0.0576054	0.447602	-0.441874		0.895216	0.243716	-0.44806		-0.118534	-0.0849414	-0.24252		-0.0300936	-0.0367155	0.194205
-0.0389107	0.467793	-0.222053		0.633557	0.112531	-0.275636		-0.134939	-0.942773	-0.263849		-0.0143067	0.00367935	0.100269
-0.176268	0.326015	0.507891		-0.0673585	0.226485	-0.395332		-0.126784	0.156259	-0.0055473		-0.0118868	-0.0321291	0.162113
0.402449	0.384853	-0.445454		0.791637	0.501613	-0.341236		0.0193491	-0.0574136	-0.409807		-0.0252066	-0.0441778	0.260318
0.495589	0.604818	-0.460308		0.770536	0.0126709	-0.973235		0.054054	-0.212284	-0.203924		0.0309753	-0.064214	0.253813
-0.328526	0.409122	-0.449221		-0.778275	0.243641	-0.0478609		0.00219676	-0.0931151	-0.140171		0.0387021	-0.0554386	0.00596398
-0.229774	0.548062	-0.531426		-0.721854	-0.444674	-0.273761		-0.00702544	0.00615111	-0.24773		-0.000930766	-0.0348565	0.241957
-0.217925	0.637031	-0.410555		0.504482	0.244923	-0.236797		0.0164166	0.255917	-0.21919		-0.0195696	-0.0670885	0.0215852
0.0106414	0.438113	-0.328131		0.108983	0.0907188	-0.337211		0.0200713	-0.0237843	-0.330932		0.010746	-0.0789958	-0.0872817
-0.109609	0.460156	-0.453371		-0.660926	0.221832	-0.2541		-0.0139324	0.0268479	-0.304955		-0.0156212	-0.0529814	0.245931
-0.0669031	0.467638	-0.329832		-0.323578	0.242536	-0.982289		0.203272	0.106255	-0.183942		-0.00609881	-0.0762055	0.264997
-0.0268053	0.231123	-0.335681		0.874059	0.0550582	-0.3443		0.00853831	-0.0408286	-0.0978389		-0.0265821	-0.0312556	-0.232375
-0.031393	0.0127815	-0.411162		-0.242135	0.0721386	-0.258975		0.0738556	0.0258826	-0.372466		0.0228719	-0.017796	0.937895
0.117238	0.348208	-0.450046		0.804228	0.360649	-0.899595		0.0481066	-0.0178042	-0.186555		-0.0541015	-0.032092	0.187519
-0.0102388	0.189853	-0.302234		0.190842	0.153567	-0.376314		-0.0310457	-0.0376506	-0.169684		0.00711916	-0.033148	0.210039
-0.0335987	0.404988	-0.0475305		0.233073	0.507151	-0.320051		-0.0295829	-0.133731	-0.0629791		-0.0335284	-0.025692	0.0590877
-0.0931704	0.519649	-0.341862		-0.208846	0.06765	-0.229403		0.0104027	-0.0520943	0.988848		-0.000469372	-0.0676917	0.128813
-0.115405	0.359981	-0.0189521		0.864008	0.22755	-0.324831		0.00223372	0.101252	0.991825		-0.0338656	-0.0107097	0.03914
0.354071	0.627969	-0.733989		0.951489	-0.0392286	-0.368878		0.00688162	-0.0323651	0.994015		0.0206001	-0.0484831	0.154052
-0.0952524	0.589968	0.467859		0.971834	0.19753	-0.454128		0.00780742	0.206792	0.998142		-0.0281818	-0.0718249	0.127471
0.0393688	0.29857	0.256234		0.884485	0.176426	-0.989817		-0.00970538	0.0563979	0.998613		-0.0472371	-0.0317241	0.154197
0.404403	0.361915	-0.230887		0.455889	0.352453	-0.950588		-0.641485	0.221494	0.9506		0.988363	-0.0152624	0.0542711
-0.010228	0.679986	-0.234981		0.985252	-0.132334	-0.33849		-0.38457	-0.00386583	0.986375		-0.443338	-0.0935469	0.135675
0.217716	0.163692	-0.679784		0.711208	-0.0390744	-0.832293		-0.356167	-0.0149822	0.965864		-0.0647861	0.0953558	0.0950302
0.197071	0.197058	-0.130577		0.835416	0.186421	-0.803198		-0.543642	-0.537004	0.929354		-0.35747	0.147827	0.114908
0.341181	0.0240815	0.449011		0.868422	-0.0760184	-0.967388		-0.52625	-0.456209	0.92713		-0.352955	-0.0413609	0.0309075
0.149301	0.109958	-0.359023		0.887147	0.578806	-0.984529		-0.0388056	-0.583983	0.981586		-0.36214	-0.0132568	0.130758
-0.135777	-0.0443825	-0.0800419		0.895705	-0.0625539	-0.995318		0.800756	-0.687279	0.996265		-0.123698	0.1803	0.0410012
-0.166352	0.210002	-0.284983		0.905632	-0.172996	-0.946501		0.81322	0.382234	0.992641		-0.158193	0.00236018	0.0741656
0.177945	0.214086	-0.163647		0.570956	-0.106109	-0.321097		-0.133679	0.632821	0.999534		-0.0318366	0.0263435	0.0720398
-0.134793	0.379417	-0.385015		0.737041	-0.0858497	-0.927159		0.0267517	0.127952	0.970313		-0.0796225	0.0181515	0.160125
-0.0865475	0.313552	-0.215617		-0.668505	-0.0762342	-0.293303		-0.0224031	0.00400425	0.788147		-0.115607	0.061487	0.104165
-0.199156	0.226868	-0.483109		-0.529239	-0.132893	-0.388342		-0.10389	0.0114442	-0.912749		-0.116143	-0.0927616	0.000866102
0.443462	0.311182	-0.0439494		-0.0212568	-0.0743478	-0.546695		0.982292	0.0304717	0.231567		-0.10596	0.0506057	0.0611922
0.797978	0.187712	0.588585		-0.460035	-0.129442	-0.769145		-0.019821	0.23789	-0.0888375		0.242408	0.116759	0.0756637
0.0504569	0.248615	-0.0953846		0.00569742	-0.150755	-0.87222		0.648667	0.281531	0.00639511		-0.120435	-0.140734	0.0919287
0.1217	0.353815	-0.218685		-0.244137	-0.0671243	-0.251459		-0.0194216	0.228204	-0.0651101		0.381232	-0.0775157	0.140369
-0.385271	-0.0675303	-0.163293		-0.288061	0.632441	-0.493008		0.809942	-0.038342	-0.0918152		0.00410319	0.116938	0.0902654
-0.596758	-0.210984	-0.149688		-0.214012	-0.79691	-0.861814		0.614573	0.335479	-0.115899		-0.106206	0.0234302	0.0722189
0.220106	0.201282	-0.203958		-0.359971	-0.286913	-0.349841		0.239445	0.245712	-0.0207904		-0.00176959	0.359986	-0.0340462
-0.357058	-0.305064	-0.401671		-0.273422	-0.928608	-0.852612		0.828361	0.0526575	-0.0331461		-0.194839	-0.327339	0.141736
-0.984594	-0.161126	-0.1766		-0.151084	-0.417495	-0.39215		0.586282	0.287404	-0.0242829		-0.0215396	-0.0503558	-0.141375
0.839035	-0.150216	-0.598964		-0.201888	0.533975	-0.69561		0.714329	0.333747	-0.0401744		-0.135597	0.166738	-0.039783
0.186952	-0.460282	-0.17608		-0.155824	0.0571042	-0.969231		-0.318303	0.316875	-0.0156939		-0.0260278	-0.155731	-0.148115
-0.741557	0.091527	-0.195113		-0.263864	-0.726474	-0.833745		-0.0368987	0.296792	-0.0243748		-0.00397007	-0.229486	-0.036129
0.053417	-0.246235	-0.129724		-0.185733	-0.0496492	-0.952931		-0.0833016	0.00648891	-0.0367405		-0.116821	-0.23748	-0.114701
-0.214676	-0.226575	0.279158		-0.551451	-0.875904	-0.454582		-0.340448	0.216305	-0.0235344		0.486467	-0.0514487	-0.0260208
0.191829	-0.394589	-0.396869		-0.229911	0.0607902	-0.812565		-0.296723	0.0129295	-0.0337823		-0.0469562	-0.509213	-0.086272
-0.963823	-0.145668	-0.195248		-0.710268	-0.164406	-0.87704		-0.293709	-0.0760212	-0.0917733		0.227525	-0.0899719	-0.0399834
-0.223726	0.272126	-0.185611		-0.211425	-0.223819	-0.954294		-0.0236592	0.350278	-0.0511457		0.106279	-0.128569	-0.0242258
0.251112	-0.22363	-0.107132		-0.178307	-0.0487053	-0.897625		-0.0206252	0.347536	-0.0378137		0.176992	-0.216776	-0.0379303
0.138454	-0.312593	-0.133141		-0.197518	-0.594967	-0.946101		0.00756574	0.189603	-0.0389906		0.0407341	-0.180384	-0.122626
0.157722	-0.107359	-0.171981		-0.515942	0.00134877	-0.929281		-0.0872552	-0.323056	-0.0354232		-0.0315399	-0.171775	-0.0536626
0.844814	-0.257441	-0.0246208		-0.560501	-0.260694	-0.694157		0.0242758	-0.152444	-0.0406551		0.0790048	-0.22636	-0.0261636
-0.765812	-0.0186317	-0.171719		-0.78135	-0.0625615	-0.968013		0.0119174	-0.381981	-0.0416837		0.0837008	-0.477396	-0.117825
-0.0584839	0.237495	-0.183551		-0.158699	-0.875967	-0.92568		-0.0966829	-0.107489	-0.0284009		0.0326625	-0.23807	0.236946
-0.137391	-0.196461	-0.135777		-0.354733	-0.344551	-0.840941		0.633669	0.0233517	-0.0405079		-0.00533454	-0.0526208	-0.0376726
-0.928949	-0.145678	0.0499326		-0.00495447	-0.201569	0.223728		0.0169664	-0.0679447	-0.36682		0.0527237	-0.154497	-0.0615255
-0.926286	-0.288656	0.0879424		-0.220691	-0.212121	0.115243		0.34896	-0.0945124	0.277726		0.0820193	-0.527124	-0.115068
-0.547166	-0.350879	-0.129186		-0.677894	-0.262182	0.531564		0.455224	0.200447	0.225717		0.0357081	-0.0277483	0.0329923
-0.549364	-0.205523	-0.145675		-0.292454	0.077455	0.773128		-0.0733718	0.315221	0.168762		0.0777416	0.579553	-0.0496638
-0.310692	-0.154064	-0.132646		-0.173064	-0.191801	0.660355		0.0548118	0.186911	0.420145		0.219395	-0.548995	-0.0396463
-0.442982	-0.0569624	-0.0728568		-0.332349	0.0640564	0.0726579		0.578271	0.0117567	0.27358		-0.0273485	-0.205127	-0.128087
-0.674716	0.115673	0.603486		0.00775995	-0.0819615	0.326118		0.0157478	0.328293	0.455873		0.222388	0.110705	-0.463206
-0.524224	-0.164713	-0.802659		-0.33881	0.246657	0.195573		0.00551186	0.241703	0.386099		0.0334227	-0.23784	-0.0035945
-0.338125	-0.120034	-0.0959021		0.0350427	-0.858778	0.0652404		-0.0722732	0.295912	0.727407		0.293345	-0.286362	0.194277
-0.0954515	0.694305	-0.40617		-0.121684	-0.929771	0.299126		0.080338	0.390439	0.456868		0.00887595	-0.968231	-0.080095
-0.11836	-0.0310313	-0.209186		0.305479	-0.854961	-0.21279		-0.98651	0.257861	-0.130805		0.121514	-0.340327	0.107032
-0.533351	-0.107882	-0.0693166		0.119183	-0.951077	0.10524		-0.873102	0.348458	0.3082		0.216669	0.855887	-0.098947
-0.0158531	-0.242441	-0.116104		0.160412	-0.711769	0.935501		-0.0756967	0.253688	0.389493		-0.0339083	-0.269512	-0.076853
-0.0725007	-0.002001	-0.402784		-0.324634	-0.990011	0.379081		-0.178427	0.263187	0.1056		-0.489347	0.686653	-0.0837655
-0.517105	-0.20323	0.0575803		-0.0177621	-0.717501	0.0582167		-0.214629	0.199406	-0.035275		-0.467386	-0.776614	-0.110748
-0.00470622	-0.0627163	0.337171		-0.0998844	-0.993197	0.117127		-0.201398	0.0227469	0.415585		-0.560902	0.524041	-0.0857005
-0.504973	-0.101602	-0.0754327		0.089306	-0.863883	0.854219		0.407975	-0.143483	0.399746		-0.481738	-0.370808	-0.0995097
-0.528277	-0.0390643	-0.130268		-0.105875	-0.843455	0.46491		-0.444677	0.553574	0.305395		-0.638865	-0.880389	-0.10369
-0.186005	-0.202474	-0.259109		0.0381918	-0.920003	-0.0809192		0.753645	0.0609921	-0.305525		-0.414822	-0.907098	-0.107334
-0.34733	-0.0842875	0.560157		-0.112189	-0.941565	0.607364		0.432841	0.2124	-0.0393122		-0.156546	-0.340272	-0.108422
0.0490587	0.100711	0.116614		0.0495719	-0.97071	0.684759		0.526867	0.309484	0.950889		-0.213849	-0.379293	-0.0555442
0.0886433	0.100599	-0.223434		0.0433661	-0.761911	0.533842		0.306403	-0.94051	-0.112368		-0.157919	-0.354244	-0.118376
0.217699	0.137465	0.15708		-0.0980275	-0.660962	0.163212		0.269279	-0.933196	0.912239		-0.0577021	-0.364192	-0.0834991
-0.0471176	0.2098	0.137896		-0.0985408	-0.964814	0.452859		0.154625	-0.679231	-0.0587956		-0.0844874	-0.96217	-0.0852718
0.0139429	0.146999	0.0503551		0.0618644	0.171521	0.344003		0.34157	0.419815	0.127516		-0.189289	-0.425679	-0.0829724
-0.424659	-0.238282	-0.0198722		-0.112396	-0.831351	0.151071		0.220833	0.380045	0.0896346		-0.199685	-0.655515	-0.0731301
-0.197104	-0.19817	0.0140697		-0.275956	-0.956529	0.298622		0.388601	-0.402637	-0.00787342		-0.220396	-0.442146	-0.0445817
-0.184548	0.0756868	-0.421584		-0.0580702	-0.95897	0.575449		0.214668	0.494578	-0.0501556		-0.129767	0.943903	-0.0662327
-0.163312	0.165413	0.367177		-0.0986846	-0.969595	0.351156		0.250844	0.0703813	-0.0820064		-0.205985	0.918547	-0.0991547
-0.23741	0.0381281	-0.182301		-0.0594979	-0.376271	0.169408		0.494989	-0.602993	0.00343117		-0.00158393	0.643474	0.654696
-0.0514954	0.279866	-0.193339		0.289862	0.170421	0.340914		0.449508	0.176231	-0.0254322		-0.558834	0.911897	0.547105
0.180299	0.377668	0.590555		-0.107839	-0.872958	0.430613		0.371809	-0.284926	-0.103915		-0.143706	0.941532	0.703307
-0.0879092	-0.00555317	0.74161		-0.0216746	-0.0634799	0.516876		0.577939	-0.215061	-0.0859478		-0.24021	0.935471	0.66609
-0.04653	0.21101	-0.0881356		-0.0707894	-0.0597171	0.327817		0.180911	-0.300161	-0.0887328		-0.181463	0.936737	0.572036
-0.226027	-0.0769474	-0.610032		-0.0777233	-0.131575	0.434353		-0.677794	-0.141322	-0.136538		-0.156773	0.939981	0.668229
-0.0458295	0.3111	-0.0268541		0.0305885	0.0558544	0.238842		-0.0633609	-0.0742747	-0.0201827		-0.0520633	0.912082	0.648812
-0.0615948	-0.0965421	-0.0279633		-0.117142	-0.0237242	0.189563		-0.221903	-0.320989	-0.187227		-0.178288	0.00464594	0.607452
-0.21804	-0.114001	0.597929		-0.0487607	-0.140067	0.126482		-0.357993	-0.0231147	-0.033509		-0.227959	-0.539398	0.716861
-0.246869	-0.0859797	-0.0439372		-0.174395	-0.147879	0.505202		-0.278207	-0.302927	0.155191		-0.0126511	-0.0690912	0.715553
-0.0764582	0.247276	0.52157		-0.144281	0.0271519	0.00499568		-0.346812	-0.00787394	0.0927555		0.250778	0.0950062	-0.656701
-0.121967	0.189669	-0.053163		-0.163074	-0.100239	-0.692822		0.220117	-0.336817	-0.0579093		-0.0847921	0.0325639	-0.165257
-0.183077	0.056826	-0.00726682		-0.159681	0.986905	-0.614187		-0.0283434	0.314867	-0.0646202		0.139391	0.107085	-0.966197
0.175096	0.615025	-0.139741		-0.0859771	-0.189019	0.571731		0.182017	-0.331636	0.00230125		-0.111217	-0.10429	-0.274451
-0.196352	0.180188	-0.120819		-0.19243	0.0474877	-0.132974		-0.148614	-0.204403	0.453062		-0.112575	-0.0199519	-0.169432
-0.11602	0.242996	0.00468195		-0.140962	0.0490385	-0.138686		0.449099	-0.183027	0.101518		0.0314542	-0.212177	-0.165531
-0.163404	-6.0751e-05	0.423567		-0.131277	-0.0170907	0.0339751		-0.0910803	-0.328981	0.425235		0.139588	-0.0319571	-0.32076
-0.239744	-0.189504	0.962091		-0.0927928	-0.0957391	-0.0817614		-0.833409	0.318675	0.280457		0.20134	-0.0581938	-0.190828
-0.19287	-0.190829	0.807828		-0.117893	-0.0644715	-0.287477		0.155422	-0.834995	0.339028		0.131555	-0.022189	-0.150119
-0.216825	-0.181894	0.723351		-0.186383	-0.436326	-0.00070217		0.469245	-0.3241	0.336125		-0.0212988	-0.0855042	-0.158462
-0.15508	-0.32683	0.534657		-0.100663	-0.0487991	-0.322309		-0.468722	-0.799023	0.186215		-0.0124276	-0.117788	-0.311539
-0.214207	-0.146499	0.787185		-0.1238	-0.311902	-0.110267		0.00194301	-0.921892	0.3554		0.0117727	-0.0809955	-0.139273
0.718841	-0.128881	-0.676623		-0.0885357	-0.0529601	-0.296975		-0.317831	-0.777112	0.218731		-0.160723	-0.15462	-0.114518
0.366712	-0.0809816	-0.0770943		-0.103715	-0.061297	-0.295492		-0.104674	0.509505	0.303299		-0.0360451	-0.0641541	-0.156804
0.178073	0.0234721	0.87409		0.387789	-0.031847	0.0433177		-0.40414	0.507784	0.0718725		-0.135814	-0.106383	-0.165272
0.388476	-0.00396806	-0.00416192		0.594117	-0.0745281	0.734741		-0.251809	0.184414	0.164789		-0.0876646	-0.050835	-0.14557
0.543862	0.0158259	0.769612		0.730673	0.0342696	0.000993957		0.983081	0.491432	0.276715		0.0562835	-0.0449254	-0.331279
0.481606	-0.151536	-0.0521873		0.0682071	0.0400327	-0.124919		0.976549	0.502306	0.142847		0.0124077	-0.026274	-0.146903
0.273043	0.230275	0.399267		0.528226	-0.0357424	0.104841		0.962784	0.54749	0.405082		-0.00899773	-0.0402913	-0.17039
0.452825	0.223271	0.662574		0.921212	-0.0331095	-0.285905		0.936608	-0.0443027	0.285539		0.126165	-0.167222	-0.378167
0.31211	0.300392	0.709295		0.0458042	0.0472524	0.156121		0.972682	-0.274527	0.148027		0.119887	-0.083723	-0.0523705
0.288201	0.572362	0.32465		0.226562	-0.0323208	-0.308476		0.96079	-0.0533529	0.170167		0.249099	-0.119521	0.489144
0.500341	0.508162	0.491188		0.746283	0.0369173	-0.114326		0.966004	-0.0950559	0.183097		0.172994	-0.221707	-0.0549721
0.300017	0.481276	0.833621		0.578896	-0.0637129	0.0703795		0.987874	-0.20474	0.248618		-0.144337	-0.0382099	-0.250753
0.145028	0.562922	0.819897		0.83025	0.0157336	-0.0903067		0.984013	-0.0449656	0.27727		-0.292287	-0.0469124	0.104134
0.432201	0.722512	0.88424		0.187475	-0.0724289	-0.16774		0.893901	0.0413983	-0.999411		-0.00435671	-0.114603	-0.338946
-0.260336	-0.0275412	0.703779		0.564685	-0.0634825	-0.0843161		0.954071	-0.234234	-0.695919		-0.185994	-0.00831278	-0.242223
-0.487711	-0.142581	0.526373		-0.0878301	0.231779	-0.0187828		0.984265	-0.0377687	-0.384618		-0.14512	0.011523	-0.238175
-0.682156	0.285748	0.634174		0.857187	0.0773093	0.0831421		0.685125	-0.00245567	-0.275387		-0.144542	-0.0454378	-0.248343
-0.79431	0.805581	0.323721		0.605762	-0.022136	0.291923		0.753714	-0.0708162	-0.329634		-0.0125176	0.00599536	-0.314369
-0.627086	0.636368	-0.49407		0.437302	0.197259	0.136384		0.804959	-0.056623	-0.334123		-0.0100991	0.0487227	-0.200808
-0.851859	0.217098	-0.233292		0.697314	0.145346	0.292096		0.847417	-0.126748	-0.298598		0.0151899	-0.0144432	-0.229491
-0.694643	0.509152	-0.327987		0.694533	-0.510612	-0.185754		0.771249	-0.0139356	-0.247185		-0.0387184	0.00646754	-0.0189008
-0.667738	-0.366413	0.5951		0.828685	-0.428446	0.269231		0.769816	-0.0735956	-0.247242		-0.00404655	-0.0240141	-0.227783
-0.694678	0.411052	0.185053		0.950152	-0.756006	0.137796		0.752896	-0.0277728	-0.310762		-0.0212465	-0.0348449	-0.22903
-0.895023	0.642076	0.447235		0.695018	-0.258675	0.238745		0.767536	-0.0136042	-0.162006		-0.0462319	0.00343664	-0.249302
-0.56302	0.562814	0.090289		-0.476834	-0.740887	0.106574		0.746919	-0.0928986	-0.322361		0.00975298	-0.0881472	-0.226243
-0.669824	0.434956	0.578557		-0.0473131	-0.399725	0.141178		0.758657	-0.245872	-0.30799		-0.0112315	0.00187786	-0.303935
-0.514101	0.779235	0.559094		0.229806	-0.0930864	0.0796369		0.591072	-0.115576	-0.403087		-0.0793504	-0.0153718	-0.223704
-0.820061	0.848331	0.534013		-0.260329	-0.611208	0.0783333		0.77278	-0.155901	-0.282514		-0.0700236	0.00375075	-0.311871
-0.64499	0.6682	-0.246262		-0.410429	0.596043	0.0846253		0.803407	-0.0403794	-0.386726		0.0121729	-0.038996	-0.274826
-0.617277	0.296511	0.102287		-0.0787991	-0.733291	0.509019		0.745917	-0.0970073	-0.351674		-0.00937444	0.00804416	-0.70172
-0.129908	0.519512	-0.0725913		0.238834	-0.365908	-0.11398		0.555884	-0.120835	-0.272146		0.0648218	0.0997457	-0.687584
-0.462777	0.434018	0.00932223		-0.36148	-0.593397	-0.501809		0.348143	-0.0176364	-0.357389		0.0140285	-0.0585075	-0.344263
-0.554943	0.506687	-0.278146		-0.24799	-0.704233	0.0175762		-0.0415437	-0.088432	-0.236364		-0.00625124	0.0324445	0.462332
-0.0471916	0.779707	0.0676525		0.0257097	-0.158536	0.174867		0.674463	-0.0943037	-0.32168		-0.0191156	0.71928	-0.617471
-0.160325	0.4331	0.160727		0.111492	-0.78597	0.230797		0.0207257	-0.096211	-0.218758		-0.0296669	-0.55438	-0.579646
0.00353637	0.497406	0.278799		-0.272659	-0.616491	-0.0493055		0.078474	-0.0496725	-0.256935		0.519385	0.14005	-0.604156
0.0865612	0.336751	-0.289335		0.022244	-0.1125	0.486916		-0.0416513	-0.083794	-0.324555		0.046211	0.179051	-0.763924
-0.46642	0.63312	-0.0561586		-0.319247	-0.211098	0.230915		-0.0156345	-0.0845702	-0.909025		0.257293	0.912434	0.331827
0.90883	0.384808	0.681194		0.210346	-0.678215	-0.194979		-0.116544	-0.0663404	-0.992869		0.392647	0.861649	-0.458947
0.202531	0.555035	0.274563		-0.29921	-0.482001	0.193201		-0.031645	-0.0723419	0.23573		0.0228309	0.791482	-0.565178
-0.231678	0.379531	-0.0208467		-0.343052	-0.333697	-0.0615491		-0.0789599	-0.0984817	-0.142385		0.269961	0.839951	-0.664078
-0.230333	0.6212	0.265315		-0.256595	-0.33005	0.314412		-0.0699531	0.0244783	0.133018		0.206038	0.412053	-0.569857
-0.593329	0.602755	0.284348		-0.0428535	-0.188761	-0.703724		-0.0446097	-0.0913586	-0.133983		-0.000812051	0.658835	-0.542059
-0.215185	0.42829	0.0700222		-0.40763	-0.448814	0.974514		-0.139355	-0.0714395	-0.0252208		0.22776	0.162046	-0.510132
0.0307979	0.422853	0.036112		-0.286188	-0.285035	0.365591		-0.0800636	-0.0936558	-0.00254176		0.315626	0.535874	-0.683871
-0.200233	0.117069	-0.07716		-0.365753	-0.557343	-0.143692		-0.03247	-0.0251538	0.0553273		0.580333	0.72222	-0.692404
-0.230854	0.378349	0.129004		-0.0676081	-0.414796	0.24563		-0.0956681	0.0292919	0.213736		0.0711584	0.0780105	-0.624143
-0.253099	0.830715	0.652517		-0.462634	-0.40855	0.421883		-0.0679838	-0.114593	0.0474988		0.336337	0.560168	-0.109335
-0.73017	0.536969	-0.163674		-0.303758	-0.328783	0.0828358		-0.0883073	-0.0637574	0.105417		-0.0145981	0.726989	-0.160389
-0.980249	0.779901	-0.919671		-0.39245	-0.37086	0.20356		-0.0552038	-0.0902587	0.168677		0.295808	0.559006	-0.0587821
-0.987699	0.259356	-0.775744		0.315744	-0.517612	-0.206396		-0.0135705	-0.473877	0.0151709		-0.0339246	0.757377	-0.210777
-0.966491	0.447387	0.0262256		0.710815	-0.222398	0.651267		0.0132047	0.586091	0.00909401		-0.00915399	0.201272	-0.0827279
-0.93947	0.894306	-0.403051		0.27768	-0.123363	0.708294		-0.00272053	-0.660878	-0.113245		0.597582	0.743666	-0.212076
-0.903508	0.621917	-0.533895		0.463689	-0.124407	-0.925144		0.0080047	0.16241	0.0597556		0.078722	-0.104186	-0.0258567
-0.974058	0.740538	-0.41432		0.362469	-0.0808522	0.448913		0.0121993	-0.105163	-0.0532997		0.411395	-0.101699	-0.0621388
-0.154078	0.739693	-0.140271		0.118283	0.00518244	-0.946584		0.153085	-0.277711	-0.011449		-0.0824083	0.574917	-0.0641483
-0.97827	0.627008	-0.491123		0.479141	0.737046	-0.529905		-0.029292	-0.300109	-0.117689		-0.00146739	0.784972	-0.0424444
-0.816294	0.76314	-0.475014		-0.0218481	-0.24297	-0.994622		0.0258064	-0.734806	0.0986064		0.0680779	0.826542	-0.0179948
-0.926479	0.699615	-0.275325		0.0533877	0.113016	-0.932185		0.07625	0.000856723	0.06994		-0.0119958	-0.276064	-0.0103163
-0.906993	0.66647	-0.208615		-0.0643292	-0.154041	-0.514194		0.0507315	-0.606751	-0.0294897		-0.0984347	0.756751	-0.0348371
-0.896044	0.80053	-0.410863		0.0968818	-0.75557	0.351568		-0.0428957	-0.353358	-0.11622		-0.31231	0.5873	0.0504558
-0.894085	0.741969	-0.592881		-0.135614	-0.240705	-0.276856		0.00090603	-0.554164	0.0168459		-0.0976612	0.615061	-0.039073
-0.947731	-0.254683	-0.484936		-0.150511	-0.279474	0.330804		-0.028638	0.495977	0.0355544		-0.0532714	0.617676	-0.0406175
-0.996377	-0.292952	-0.0550508		-0.0078517	-0.286307	-0.596243		-0.0432403	-0.359582	0.107177		-0.190333	0.68742	-0.00801267
-0.784019	-0.702127	-0.1767		-0.325967	-0.148557	-0.673506		-0.0314895	-0.637565	-0.0692263		-0.163694	0.566549	-0.0292318
-0.850005	-0.431794	-0.00674712		-0.102566	-0.193323	-0.068878		-0.0443942	-0.213264	0.0609158		-0.256969	0.653463	0.0252261
-0.937797	-0.323631	-0.14097		-0.157963	-0.212389	-0.744606		-0.0449576	0.0158753	0.00765918		-0.681319	0.755394	-0.0577393
-0.856554	-0.243233	0.132246		-0.170848	-0.259325	0.182264		0.0834754	-0.652312	0.104488		-0.236786	0.541911	-0.0519536
0.881996	-0.378637	-0.147575		-0.0875529	-0.67856	-0.0427612		-0.0389015	-0.419798	0.0223269		-0.0361192	0.580649	0.0474264
0.16033	-0.452873	-0.242481		-0.384772	-0.151076	-0.11749		0.110556	-0.408662	-0.0610115		-0.251165	0.784401	0.0215558
0.483102	-0.268989	-0.0111311		-0.124997	-0.0903789	0.0169636		0.0456594	0.0530047	0.0419986		-0.336996	0.377279	0.02434
0.259907	-0.380814	-0.0975084		-0.314214	-0.161778	-0.173403		0.0644795	0.288121	-0.0266827		-0.20583	0.678744	-0.177975
0.303915	-0.400557	-0.0889028		-0.226533	-0.859719	0.36736		-0.0223606	0.202428	-0.0778942		-0.22252	0.676809	-0.0191742
0.431648	-0.751244	-0.225557		-0.0785881	-0.251009	-0.435925		-0.0392533	0.229419	-0.0544739		0.0161684	0.24461	-0.306202
0.549732	-0.419608	-0.390734		-0.090796	-0.187587	0.450695		-0.0546171	0.277141	-0.0632772		-0.306551	0.61272	-0.150569
0.411603	-0.593984	-0.171382		-0.0971539	-0.192226	-0.275765		-0.029978	0.0657613	-0.0184657		-0.0187408	0.627235	-0.297252
0.639176	-0.666956	-0.00656273		-0.411494	-0.311221	0.673987		-0.0591834	0.275749	-0.0975672		-0.159354	0.59632	-0.0695969
0.49899	-0.488507	-0.203439		-0.10044	-0.299309	-0.827297		-0.027172	0.19089	-0.0633884		0.839462	0.636195	-0.0614673
0.606996	-0.717639	-0.0552202		-0.0642205	-0.216871	-0.724589		-0.0474439	0.371752	-0.139654		-0.497443	0.765713	-0.0735949
0.204991	-0.675371	0.222906		-0.0732996	-0.744222	-0.798332		-0.116949	0.307674	-0.0604024		0.0925672	-0.333759	-0.0572249
0.722268	0.262602	-0.02696		-0.496174	0.0524279	-0.661793		0.203899	0.215922	0.0864184		-0.332802	0.76799	-0.0568343
0.642879	0.362332	-0.123059		-0.216082	-0.424571	-0.485092		0.197619	0.292686	-0.0425549		-0.530074	0.715675	-0.0826716
-0.687356	-0.641364	-0.0172197		0.0534763	0.152774	-0.463689		0.82362	0.278834	-0.0583494		-0.43387	0.714441	-0.0699294
0.527465	-0.10838	-0.101917		-0.244792	0.0186633	-0.465519		-0.0959404	0.265108	-0.13942		-0.144374	0.812058	0.0450402
-0.591706	-0.434236	-0.157054		-0.327345	0.0369516	-0.0649707		0.0584816	0.255702	-0.0822081		-0.00770122	0.771134	-0.085503
-0.50241	-0.219759	-0.106934		-0.175343	-0.0503432	0.0435708		-0.145453	0.16896	-0.12057		0.0739592	0.805265	-0.0185422
-0.679085	0.139897	0.0122198		-0.201613	0.00931	-0.461163		-0.125997	0.3436	-0.058358		-0.100873	0.339757	-0.00848344
-0.17397	0.56239	0.00538055		0.655842	-0.071266	0.133668		-0.081129	-0.0541621	-0.0995907		-0.152545	0.805929	0.0425778
-0.866538	0.287734	-0.0797905		0.096326	0.013756	-0.900523		-0.109458	0.187109	-0.310161		-0.140556	0.789065	-0.058714
-0.453309	0.897565	-0.04191		0.347412	0.140492	-0.699012		-0.141383	0.196006	-0.0493772		-0.0772301	0.910256	-0.0682496
-0.557618	0.376645	0.037389		-0.301132	0.162815	-0.578344		0.00987531	-0.832658	-0.10225		-0.840037	0.913834	-0.127807
-0.688595	-0.449824	0.121193		0.125529	-0.104936	-0.896902		-0.0875355	-0.413274	-0.126001		-0.154116	0.750502	-0.121541
-0.608599	0.773505	-0.0580487		-0.0104784	-0.0949426	-0.393876		0.0972187	-0.0191606	-0.106238		-0.30087	0.749452	-0.0523273
-0.626038	0.844776	-0.0482988		0.177821	-0.0592309	0.311643		-0.0374615	-0.0145934	0.115762		-0.164368	0.799327	-0.0614432
-0.686367	-0.257733	0.573359		0.142556	0.385511	-0.901189		0.0657849	-0.00226522	0.0271629		-0.21631	0.743396	0.12771
-0.701008	-0.0977848	0.0551836		-0.260924	0.913334	-0.447347		-0.0714649	-0.0256581	0.110772		-0.115789	0.797999	0.301945
-0.49503	-0.138685	0.0581137		0.0666808	-0.10206	-0.991832		-0.0799842	-0.0218703	0.0814632		-0.266173	-0.0763077	-0.332476
-0.571417	-0.0512977	0.069544		-0.11824	0.290762	-0.790679		-0.106076	-0.0172317	0.0987951		-0.14819	-0.240699	0.148608
-0.614512	-0.102775	0.201661		-0.0738719	-0.32563	-0.823411		0.114472	-0.0115442	0.100092		-0.242725	-0.061844	0.231695
-0.777809	-0.0809162	-0.146961		0.114693	-0.143086	0.411106		-0.0518277	-0.00845172	0.149645		-0.177183	0.15089	0.320255
-0.305662	-0.0391736	0.0642749		-0.277799	-0.170117	-0.254269		-0.11521	-0.0108329	0.0350441		-0.166816	0.278593	0.198353
-0.729218	-0.0470251	0.690829		0.158984	-0.0820921	-0.941518		0.392297	-0.0110672	0.0553163		-0.626291	0.0116146	0.294295
-0.76743	-0.0901544	0.436298		-0.0595277	-0.0940527	0.0135859		-0.0353676	-0.00361058	0.0374746		0.289244	-0.140214	0.688205
-0.039087	-0.103517	0.314598		0.104751	-0.0527399	-0.0888909		0.221187	-0.0111469	0.0683127		-0.898327	-0.128593	0.31221
0.278236	-0.314914	0.616901		0.155422	-0.122325	0.17647		-0.44276	-0.00812354	0.000972176		-0.321691	0.0599559	0.180268
0.132708	0.038801	0.0065971		-0.0454922	-0.210224	0.676063		-0.158227	-0.00562282	0.100237		-0.333531	-0.0814437	0.306636
-0.406698	-0.0790063	0.484701		-0.1002	-0.111541	0.0213307		0.172528	-0.00461778	0.0663092		0.120951	-0.135133	0.0626432
-0.331493	-0.0469339	0.406486		0.114524	-0.0705602	-0.0863484		0.419731	-0.00128236	0.156534		-0.255904	-0.142603	0.267637
0.0492411	-0.0924791	0.200799		0.0853294	0.137586	0.446347		0.356627	-0.0082184	0.117661		0.19379	-0.114434	0.241321
-0.262289	-0.103645	0.244232		-0.124577	-0.0485278	0.311399		0.174497	-0.00884336	0.099636		0.148603	-0.127966	0.22666
-0.503675	-0.0411345	-0.184549		0.17518	-0.106355	0.55294		0.0694631	-0.00751178	0.097578		0.150967	-0.14182	-0.0279251
-0.449735	-0.535164	-0.243292		0.0588479	-0.155629	0.48668		0.111753	-0.00204212	0.254982		0.0762468	-0.100862	0.262153
-0.146492	0.041487	-0.0311888		0.0717582	-0.0369956	0.0829142		-0.175554	-0.0166039	-0.084994		0.088803	-0.13929	0.306267
-0.0349582	-0.0858535	0.0951233		-0.00986018	-0.0992457	0.447734		0.172996	-0.023592	-0.101337		-0.179106	-0.0960619	-0.712724
-0.327438	-0.0383647	-0.157136		-0.00611527	-0.0413787	0.633752		0.422439	-0.0180762	-0.242444		0.114142	-0.123938	-0.6996
-0.215507	-0.0145933	-0.145948		-0.0156437	0.317102	-0.234791		0.329443	-0.00694704	-0.204104		-0.185813	-0.108377	-0.642325
0.0847577	-0.0481855	0.064026		-0.0502268	-0.102219	0.609502		0.174508	-0.0218879	-0.0951513		-0.0989678	-0.102137	0.0850675
-0.0875431	-0.132007	0.0484802		-0.0305839	-0.18914	0.457611		0.453211	-0.00709264	0.0606338		0.059735	-0.14535	-0.750338
-0.0489468	-0.0716178	0.483162		-0.0536317	-0.0491414	0.570358		0.147588	0.00103859	-0.186268		0.0393574	0.0165605	-0.869551
-0.0819848	0.0211419	-0.155667		-0.0468213	-0.0596849	0.305996		0.133116	-0.00366925	0.00130929		-0.0773053	-0.134528	-0.217644
0.0484608	-0.060564	0.0107809		0.439615	-0.0930636	0.287196		-0.0971232	-0.000290363	-0.221077		-0.0830608	0.0956988	-0.298631
-0.00433735	-0.0580332	0.181281		-0.0534909	-0.0129432	0.42418		0.101505	-0.0069948	-0.0307603		-0.180599	-0.17032	-0.979456
-0.0614688	-0.0642343	-0.29155		-0.0821785	-0.102563	0.45402		-0.128794	-0.00547235	-0.10062		-0.090673	-0.219457	-0.411599
-0.00456523	-0.111493	0.00931498		-0.0461768	-0.173254	0.308853		-0.217117	-0.0274872	-0.139604		-0.0966196	0.07644	0.0408723
-0.0515788	-0.11588	0.160773		0.109567	-0.0523092	0.241277		-0.0403105	-0.0209283	0.110292		0.177338	-0.161619	-0.473711
-0.0549837	-0.0739054	-0.28738		-0.157947	-0.0864084	0.311528		-0.429501	-0.042208	-0.231239		0.0599997	-0.306333	-0.0533255
0.0567442	-0.0722957	0.00668294		0.127307	-0.104479	0.145043		-0.105261	-0.0124837	-0.199307		-0.128531	-0.164729	-0.948176
-0.0136811	-0.0878355	0.248881		-0.0154082	-0.0396248	-0.119949		-0.089839	-0.0259424	0.0168316		0.382019	-0.0267677	-0.597818
-0.0169018	-0.0801579	0.309949		-0.101662	0.121739	-0.21148		-0.117182	-0.0297741	-0.146341		0.0436776	-0.168313	-0.756092
0.0324028	-0.0821624	-0.000702992		0.114685	-0.049902	-0.155324		-0.0249931	-0.0164609	0.0541806		0.138895	-0.107202	-0.833037
-0.0259736	-0.078796	0.136703		-0.0900456	-0.0956661	-0.0477551		-0.0527232	-0.0352944	-0.797263		0.161748	-0.0073386	-0.577294
0.0177785	-0.0712422	0.214		-0.112965	-0.0588303	-0.278624		0.149951	-0.0225986	0.212035		0.209759	-0.163107	-0.952407
0.00116659	-0.0529824	-0.0389646		-0.0817506	-0.119911	-0.233322		-0.10145	-0.0306332	-0.192662		0.132624	-0.091335	-0.267165
-0.0971335	-0.0704959	-0.0306352		-0.103943	-0.0872548	-0.286922		0.499768	-0.0224116	-0.0644465		0.0902003	-0.0218431	-0.0289397
0.0358504	-0.0681709	-0.03964		-0.0813752	-0.0205617	-0.193906		-0.00385155	-0.010319	0.105621		0.105537	-0.132301	-0.367068
-0.104607	0.10859	-0.139752		-0.00999435	-0.0243047	-0.16138		-0.138864	-0.0275653	0.130765		0.16103	-0.0110368	-0.0612304
-0.0183166	-0.03906	0.0310675		-0.0937276	0.0298627	-0.371736		-0.166503	-0.0152776	-0.214607		-0.00718547	-0.182427	-0.365641
0.023202	-0.0676249	0.095487		-0.0148155	0.0513606	-0.20538		-0.110325	-0.0120956	0.0837833		0.0643249	-0.0164903	0.0225935
0.00282706	0.000323938	0.0778733		-0.0650998	0.153999	-0.0434854		-0.0856146	-0.0220511	0.0430037		0.0975636	-0.110919	-0.0496035
-0.0357098	-0.0315054	-0.157238		0.0799108	-0.256878	-0.191746		0.0344288	-0.0416055	-0.0820452		0.287183	-0.0139257	-0.00387559
-0.0655741	-0.00490961	0.778067		-0.0178005	-0.0970068	-0.315588		0.0862811	-0.024237	0.454371		0.440541	-0.166496	-0.0158167
-0.0885902	-0.0214667	0.286475		0.0128263	-0.11649	-0.333722		-0.128478	-0.0599822	-0.0288207		0.145861	-0.099038	0.0424433
-0.0185364	-0.0796084	-0.0472009		0.738638	0.0593049	-0.416826		0.177487	0.604801	0.696023		0.0828689	-0.145514	0.00686777
-0.0587686	-0.0323767	0.181946		-0.0448125	-0.0206669	-0.101231		0.762917	0.206465	0.760779		0.308829	-0.0989874	-0.064653
0.00666921	-0.0587757	0.0277897		0.124089	0.0272647	0.125601		0.901702	-0.0861198	-0.109648		0.286389	-0.0092593	-0.0715071
-0.061718	-0.0617194	-0.106058		-0.0639219	-0.018125	-0.130668		0.913889	-0.151586	0.0792577		0.2121	-0.960987	0.0415326
-0.0103158	-0.0299592	-0.082772		-0.042341	0.000378259	-0.151006		-0.0183603	-0.32552	0.0823399		0.226393	-0.45066	0.0276764
-0.0550006	-0.0736379	-0.853907		-0.0127547	0.0776553	-0.108607		0.903456	-0.0773456	-0.0361345		0.0672385	0.7774	0.10761
-0.0609629	0.091664	-0.206689		-0.0935401	-0.0164297	0.0608305		0.985831	-0.109487	0.67995		0.135262	-0.279911	0.148048
-0.0817134	-0.0601042	-0.368095		-0.0319383	-0.156765	0.00656844		0.466673	-0.103724	-0.0118371		-0.0568552	-0.46383	0.0151678
-0.0395258	-0.0190746	-0.257497		0.0556675	-0.152275	-0.0665284		0.957531	-0.146068	0.0197308		-0.00325694	0.0786918	0.0624056
-0.0521347	-0.00666424	-0.389086		-0.0363126	0.11699	0.0105783		0.963964	-0.0307164	-0.130576		0.059391	0.0642634	-0.0175397
-0.033188	-0.0782036	0.201844		-0.00750964	0.251147	-0.225212		0.964105	-0.143239	-0.100601		0.0653974	-0.00147579	-0.00401058
0.0170587	-0.0642327	-0.12304		-0.0775111	-0.0750178	-0.0673091		0.0817874	0.101126	-0.255499		0.0673579	0.00706475	0.0494003
-0.0249984	-0.0551051	-0.176626		0.0518808	-0.128662	-0.0747382		-0.503304	-0.119333	-0.166843		0.000553583	-0.0102248	0.0183884
-0.0364835	0.0558341	0.143281		-0.00412124	-0.0770312	-0.00943935		0.975664	-0.106932	-0.274663		0.0461195	-0.00154865	-0.303804
-0.0575304	-0.0262475	-0.0686771		0.0748256	-0.223991	-0.0883938		0.521472	-0.167322	-0.162628		-0.0118001	0.00524607	-0.0886494
-0.276879	0.0437835	-0.0521325		0.134846	0.0499167	0.181276		0.815083	0.033881	-0.197279		0.00610548	-0.0182014	-0.171756
-0.0309019	-0.0490524	-0.00383206		0.0509157	-0.0335589	-0.105409		0.924559	0.134643	-0.141507		-0.0117707	-0.0146245	-0.16313
-0.0853642	0.0151433	0.161808		0.200193	-0.0678332	-0.177567		0.130745	-0.332958	-0.148563		-0.00343348	-0.00405541	-0.170233
0.00656906	0.0839988	0.0791585		0.168941	-0.0579073	-0.121915		0.580992	0.000676724	-0.14331		0.0113858	-0.0208942	0.0141953
-0.0605919	0.0048375	-0.229104		-0.113782	-0.151158	0.119399		0.493436	-0.140909	-0.154561		-0.00993619	-0.00693381	-0.0205835
-0.0515852	-0.0910472	0.237291		0.00867855	-0.125496	-0.113395		0.27364	-0.0456598	-0.169917		-0.0100436	-0.0172995	-0.0205515
-0.0928931	-0.0112486	0.355178		0.117635	0.04607	-0.166103		0.796398	-0.249507	0.186815		-0.0177725	-0.000201666	-0.0202702
-0.0940068	-0.11394	0.415659		0.0300132	-0.0795398	-0.176357		-0.486238	-0.0904527	-0.160892		-0.0196726	0.00880632	0.0253754
-0.0263261	-0.0552217	0.0843926		-0.00611327	-0.0834087	0.0994484		2.89492e-06	-0.189914	-0.275337		0.000120887	-0.0159393	-0.0792172
-0.0651029	0.00813533	-0.0148855		0.0110568	-0.0237984	-0.165049		-0.012725	-0.103217	-0.153153		-0.00804909	0.0100753	0.0141975
-0.0682415	-0.0297799	0.534836		0.177571	-0.158216	0.0104899		-0.00250378	-0.157295	-0.112011		-6.47842e-05	0.00824751	-0.140673
-0.0268321	0.00968976	-0.596481		0.0654944	-0.090658	0.00160021		-0.00955382	0.149671	-0.168619		0.00999566	0.0100358	-0.0120963
-0.0233091	0.0361858	-0.0761525		-0.0601287	0.340786	-0.0686888		-0.0120014	0.193928	-0.161544		0.0142094	-0.00851383	-0.211687
-0.109012	-0.0253364	-0.308724		0.0148181	0.156112	-0.0290907		-0.00966029	0.126814	-0.0233258		0.000603459	-0.00230412	-0.129644
-0.065886	0.033053	0.239168		-0.0457481	-0.0461258	0.166114		-0.00941811	0.0616206	-0.289058		0.000599221	-0.0214637	-0.0658985
-0.0553995	-0.0527298	0.511956		-0.00883502	0.215255	0.157345		-0.00834545	0.064562	-0.144902		-0.0167997	-0.01586	-0.0940069
-0.0378687	-0.00261831	0.408534		-0.0853214	-0.0149894	0.177097		-0.0168798	0.00966779	-0.176847		-0.0543036	0.000371078	-0.0183253
-0.0532057	-0.00132885	0.533346		-0.0204594	0.165786	0.00683759		-0.00873138	-0.0164163	0.245425		-0.0118669	-0.0970452	-0.0275815
-0.0560404	0.00705263	0.159876		-0.0765623	-0.0125417	-0.0262602		-0.00757436	-0.0581217	0.0640323		-0.00744003	-0.0310755	-0.0847314
-0.0855631	0.293425	0.364061		0.142299	-0.0543845	0.0544639		-0.0152854	0.167322	0.00631141		-0.033168	-0.0220789	-0.0990915
-0.0372508	0.0105538	0.334266		0.321327	-0.00636136	-0.156136		-0.0137004	-0.179632	-0.00365082		-0.0243961	-0.0064034	-0.0775621
-0.05681	0.0962049	0.389302		0.0173344	0.0310537	-0.0400827		-0.0141135	0.143621	-0.0632335		-9.54086e-05	0.0238633	-0.773165
-0.0761992	0.165341	-0.0285299		-0.00612495	0.116627	0.0539507		-0.0114902	0.0363165	-0.0740237		0.00192187	0.0311972	0.0154469
-0.0641128	0.190605	0.0369125		0.0183991	0.333258	-0.0649605		-0.00877757	0.331945	-0.111859		0.0214857	-0.00508425	0.0657331
-0.101212	-0.0262083	-0.153682		0.228551	0.633496	0.0541088		-0.003144	0.0217237	-0.0811581		0.00275191	0.0183248	-0.0138161
-0.0252656	-0.444852	0.0146672		0.0620361	-0.402017	-0.0528604		-0.00670609	-0.0994207	-0.0802245		0.00146127	0.0485853	-0.0410037
-0.0570085	0.210286	-0.111692		-0.204126	-0.0150253	-0.223568		-0.0151466	0.497624	-0.0654498		-0.0101725	-0.00768605	-0.0245173
-0.0449648	0.315358	-0.0838945		0.0395746	-0.2819	-0.0289047		-0.010877	-0.0433252	-0.0733158		-0.0112716	-0.000908462	-0.044228
-0.0486296	0.205398	-0.0932999		-0.568082	0.494865	-0.0318006		-0.0169098	0.183124	-0.0788648		-0.0408516	0.043111	-0.00164533
-0.0835814	0.165273	-0.0664953		-0.087267	0.264128	-0.141274		-0.011513	-0.0397558	-0.0884807		0.00152239	0.0157954	-0.00271108
-0.0932093	-0.0749753	-0.0670078		-0.138492	-0.0510584	-0.0497826		-0.0132155	-0.0967908	-0.0515175		-0.018097	0.0144571	-0.00227191
-0.0720074	-0.0511696	-0.13597		-0.228012	-0.127251	-0.0345756		-0.0198018	0.00839604	-0.273644		0.0145675	0.0362435	-0.00216686
-0.0605975	0.167787	-0.0583133		-0.168725	-0.268694	-0.0189963		-0.0214795	-0.0522502	-0.107318		0.012834	0.0265867	-0.000622716
-0.0830779	0.029828	-0.101469		-0.0728775	0.232335	0.0192421		-0.0283485	-0.0642003	-0.145572		-0.00590154	-0.0116666	-0.00372478
-0.0483743	-0.394917	-0.0383867		-0.200693	-0.131318	-0.8248		-0.011645	-0.0382153	-0.0808691		0.000971398	0.0297873	-0.00384629
-0.0245716	0.155471	-0.0539918		0.147862	-0.0124523	-0.0459697		-0.0248219	0.0244864	-0.0823572		-0.00798695	0.0316273	-8.162e-05
-0.0451098	0.385757	0.0190662		-0.0548966	-0.181804	0.157379		-0.0171252	-0.0390706	-0.0739091		0.00354297	0.0213208	-0.00138618
-0.0480931	0.0942292	-0.0381515		-0.211774	0.0531421	-0.0687376		-0.0212152	-0.0475016	-0.109456		0.00759591	0.00501835	-0.0111707
-0.0364262	0.138523	-0.0697888		0.162141	-0.280328	-0.0568041		-0.00848437	-0.00307096	-0.0437658		0.00269139	-0.0113452	-0.00354672
-0.0437151	0.098029	-0.0799816		-0.059639	-0.228996	0.0382848		0.0130105	-0.00654288	-0.0925055		-0.263074	0.0899504	-0.00455966
0.142685	0.151304	-0.100957		-0.171169	-0.037776	0.00956321		0.0137837	-0.0120292	0.0964921		-0.158912	-0.0220537	-0.00315463
0.898879	0.0703652	-0.0807937		-0.327484	0.568181	-0.047767		-0.00703445	-0.0325386	0.0860157		-0.0414997	0.0210874	-0.000359372
-0.601029	0.343775	-0.0541934		0.00547394	-0.222716	-0.0630555		-0.00874263	0.0154185	0.0726591		-0.10618	0.00727627	0.00679671
-0.607876	0.170651	-0.0909731		-0.196535	0.000260235	-0.0858577		-0.00948966	0.00979756	0.128267		-0.00204908	0.685908	-0.00877331
-0.0671242	-0.241825	-0.090672		-0.199724	-0.177203	-0.045375		-0.00434263	-0.0492558	0.14776		-0.0122375	-0.34009	-0.00251328
-0.181921	-0.378981	-0.087865		-0.11979	-0.358515	-0.173326		-0.000215153	0.00675799	0.0765719		-0.0636962	-0.297809	-0.00273005
-0.385042	0.154264	-0.07542		-0.128753	-0.917828	-0.0708793		-0.00903566	-0.0220232	0.122551		-0.00364129	-0.311434	-0.044307
-0.530271	-0.123514	-0.0774997		-0.253981	-0.145354	-0.0591143		0.00926211	0.00298228	-0.00758584		-0.149622	-0.307773	-0.0660451
-0.236783	0.0676921	-0.0730848		-0.182759	0.565087	0.0206686		0.0220929	-0.0531145	0.121108		-0.115121	-0.33995	-0.0107993
-0.0298291	0.0541231	0.0233167		-0.154631	0.00619576	-0.246945		-0.00390555	-0.00915784	0.180114		-0.104306	-0.331285	-0.0366823
-0.0204832	0.0640544	-0.0504629		0.898128	-0.174668	-0.08784		-0.00338727	0.0465807	-0.0196168		-0.116474	-0.222564	-0.0351267
-0.0569051	0.069499	-0.0290205		-0.305565	-0.0789887	-0.0109019		-0.00861101	-0.0407816	0.00232175		-0.114713	-0.183826	-0.0359056
-0.14343	0.0620191	0.0232436		0.222481	0.0975166	0.0182922		-0.00777166	0.0180718	-0.0103251		-0.161703	-0.253674	-0.0047502
-0.0356113	0.179073	0.0249992		0.00584929	-0.124884	0.0041083		-0.00503723	-0.0903255	-0.00694158		-0.12617	-0.351037	-0.00540427
-0.0241489	0.0183596	-0.0152048		0.155439	-0.0109522	0.0256304		-0.013119	0.106131	-0.0135259		-0.162752	-0.099156	-0.00620647
-0.200388	-0.100464	-0.0193574		0.211332	-0.0127634	-0.0742344		-0.00464256	0.0196668	-0.0105109		-0.0578116	-0.253967	-0.00542525
-0.0856059	0.244719	-0.0106369		0.182879	-0.217315	-0.0762589		-0.152982	0.0133497	0.00125411		-0.0153667	-0.336241	-0.00203474
-0.118762	-0.33809	0.0239711		0.0248879	0.224762	-0.0800204		-0.0614679	-0.104837	0.0225565		-0.0904508	-0.153474	-0.00444416
-0.13143	-0.67735	-0.0910135		0.0311917	0.858397	-0.0131929		0.0613181	0.139408	-0.00217582		-0.0634975	-0.33222	-0.00331973
0.0528594	-0.401397	-0.0211393		0.126677	-0.0702845	-0.0449819		-0.154659	-0.123483	-0.00950444		-0.0660894	-0.302914	-0.00232386
-0.125536	0.14167	0.00839426		0.209553	-0.11938	-0.00246602		-0.126295	0.323467	0.0116976		-0.0168188	-0.323779	-0.00457258
0.054117	-0.159532	0.00468769		0.216101	-0.187625	-0.214069		-0.067259	0.218505	-0.0043123		-0.0201638	0.104578	0.00502298
0.112734	0.339972	-0.0428516		0.139895	0.0366183	0.0625046		0.0692601	0.362355	-0.00706829		-0.032289	-0.311718	-0.00723419
-0.037184	0.00445981	-0.00572294		0.144858	-0.198278	-0.0292454		0.081683	0.0132293	0.0104744		-0.0809888	-0.429508	-0.00816582
-0.108386	0.163891	0.303236		-0.16395	-0.0588432	-0.011483		0.21038	0.216316	0.00383943		-0.178959	-0.347434	-0.00277905
0.0806294	-0.0978894	-0.13814		0.187634	-0.426404	-0.059192		0.126971	0.295085	0.0231122		0.031842	-0.318585	-0.00251006
0.0740998	0.0482349	-0.11478		-0.0588311	-0.286403	-0.0448482		0.0852474	0.357319	0.00812813		-0.121772	-0.659219	-0.0122611
0.00128608	0.0900637	0.0609846		0.121138	-0.0289379	0.541484		0.0305118	0.0712098	0.00170121		-0.0306297	-0.0716797	0.00923054
-0.127499	0.219996	0.0388914		0.232612	-0.189716	-0.372683		0.0571036	0.316305	0.0052393		-0.0515931	0.213993	-0.00414983
0.0757141	-0.109437	-0.071992		0.0824186	0.480787	0.0448672		0.0388507	0.00323924	-0.00443393		-0.00464358	-0.0590967	-0.0054027
-0.0369929	0.234966	0.0882827		0.00806505	-0.00938264	-0.0660655		0.0588434	0.305603	-0.00464709		0.0251903	-0.136405	-0.159894
-0.027677	-0.0665721	0.0644848		0.0292409	-0.155022	-0.0913928		0.189573	0.0132106	0.0100752		-0.0839159	-0.132516	-0.0337312
-0.169053	0.0209651	0.279896		0.00971498	-0.129368	-0.106275		0.136653	0.350004	0.000174157		0.0142406	-0.100691	-0.0327273
-0.00984669	0.058589	-0.0203061		0.0305755	-0.0265657	-0.210323		0.0130133	0.133669	0.000491665		-0.0227333	-0.0112007	-0.220869
-0.13455	0.246875	0.278424		0.107632	-0.0973847	0.585796		0.203984	-0.0912199	-0.00484849		0.00946821	-0.0105024	-0.129809
-0.0287157	0.0245839	0.130134		0.0419512	-0.326479	-0.36492		0.246515	0.428398	0.123762		0.0149478	0.0349715	-0.222811
0.235254	-0.0577627	0.00841302		-0.00344965	0.00410823	-0.0914289		0.244484	0.35055	-0.00865531		0.0347388	-0.0214617	-0.0912979
-0.00463094	-0.0287649	-0.278255		0.0985238	-0.460887	0.813591		0.152272	0.355815	-0.0225837		-0.00565644	0.00647938	0.000682341
-0.174071	-0.0137557	-0.0088535		0.0393584	-0.211649	0.165823		0.22098	-0.154118	-0.0292437		0.0115324	-0.0111566	-0.0591343
-0.195197	0.0981312	-0.00632885		0.0604132	0.0459557	0.0140355		0.0527757	-0.790172	-0.0234272		0.0133774	0.0535184	-0.0980554
-0.0882506	0.0908492	0.00408627		0.109914	-0.178722	-0.0482596		-0.123806	-0.0630416	0.000113064		0.0813353	0.0121079	-0.0666799
-0.0126065	0.322573	0.59752		0.055211	-0.0734643	0.585204		0.580702	-0.147456	-0.0155767		0.000465566	-0.0195065	-0.0940384
-0.0460217	-0.0795695	0.0713554		0.151493	-0.304431	-0.0689722		-0.0265443	-0.143917	-0.0128362		-0.0187793	0.0105185	-0.0854917
-0.0550415	0.0512223	0.212481		0.0977365	-0.383628	0.429412		-0.244115	-0.142481	0.00231972		-0.025109	-0.00404307	-0.0969646
-0.0645342	-0.118902	0.0348463		0.102908	-0.0099794	-0.105307		-0.151545	-0.117786	-0.00271801		-0.0326414	-0.0291053	-0.0977855
0.0354631	-0.0611892	0.0327743		0.0527275	-0.130105	0.57995		-0.154125	-0.100552	-0.010757		-0.0412706	-0.00967872	-0.0679813
-0.0166391	-0.0485784	-0.00144965		0.0696846	-0.187653	-0.0981193		0.00622451	-0.106706	0.000931813		-0.0246982	0.0147547	-0.113189
0.0125228	0.0290995	0.136298		0.00303829	-0.153892	-0.110424		0.0535184	-0.0619183	0.010764		0.0113052	-0.0541102	-0.105163
-0.0383626	-0.0597177	-0.0568111		0.117992	-0.192185	-0.104936		-0.0190901	-0.0840967	0.00459182		-0.0444433	-0.0224261	-0.107966
0.0340168	-0.176486	-0.0257897		0.00331404	-0.13397	-0.134516		-0.021026	-0.106294	-0.000220462		-0.00976523	0.0187601	-0.100363
-0.0791075	-0.0156853	-0.0672185		-0.085617	-0.0707423	-0.107991		0.0115125	-0.100432	0.00730466		-0.0277233	0.00332846	-0.106212
-0.0318991	-0.00550451	-0.065055		0.0231903	-0.163091	-0.0878316		-0.00131127	-0.0458878	-0.00260454		0.00819043	-0.327823	-0.105712
0.0847509	-0.0466997	0.122427		-0.120222	-0.293992	-0.107468		-0.0149055	-0.10698	-0.0011524		0.0114713	-0.0609956	-0.148866
-0.0572116	-0.0873555	-0.111369		-0.0435001	-0.306182	-0.104608		-0.15253	-0.119259	-0.00833917		0.0209295	-0.0334935	-0.106056
-0.0322648	-0.0514952	-0.0880612		0.398633	0.0117493	-0.0971669		0.0162017	-0.0968485	-0.0123016		0.00614162	-0.00413492	-0.0247769
-0.0201628	-0.0268412	-0.109033		0.169379	-0.0567625	0.181156		-0.11344	0.0843985	-0.0127962		-0.0200647	0.0571751	-0.331609
0.0105398	0.0497281	-0.0326201		0.12869	-0.0438756	-0.0106963		0.0255685	-0.116531	-0.0111163		0.0242829	0.0627421	0.0238204
-0.0490259	-0.0318421	-0.0399639		0.0939223	-0.112688	0.0589577		-0.0635493	-0.117473	-0.00216138		0.0266455	0.00845484	-0.119403
-0.00922303	-0.0421084	-0.0408428		0.349069	-0.0756158	-0.0589831		-0.0352308	-0.0644323	-0.307602		0.0199468	-0.0355132	-0.12212
-0.0233113	-0.114926	0.153894		-0.108311	-0.105073	-0.0295068		-0.087552	0.0445133	-0.336201		0.0225975	-0.0507588	-0.116718
-0.0520658	-0.127075	-0.00460241		-0.0164535	-0.062968	0.320456		0.0317667	-0.113835	0.0269056		-0.0184518	-0.0228315	0.0630528
-0.0726488	0.0851934	-0.037021		-0.0276074	-0.0465499	-0.755197		-0.0236035	-0.124351	-0.331412		0.0255112	-0.00892265	-0.00948788
-0.00982296	-0.0231634	0.0276274		0.0126647	-0.00681694	-0.18879		-0.0231678	-0.292117	-0.235045		-0.0290426	-0.0503478	-0.00310925
-0.0291468	-0.0520636	-0.109307		-0.111284	-0.0427908	-0.117746		-0.0563504	-0.388452	-0.29708		-0.0303298	-0.0415497	0.0236259
0.00695945	-0.0144194	0.168487		0.0173317	-0.0515113	-0.0428114		0.097421	-0.188293	-0.021298		0.0205899	-0.0277809	0.0658032
-0.00914752	-0.015342	-0.824875		0.0893108	-0.00685529	-0.160894		-0.0128593	-0.0258375	-0.0156081		0.000962576	-0.0655623	0.043716
-0.00482529	0.035007	-0.966419		0.762684	-0.0514712	0.049251		-0.00996863	-0.256041	-0.0126192		-0.0196673	-0.0360532	0.01197
0.0258436	-0.0443292	-0.894538		-0.0380518	-0.0341555	0.0453428		0.0101235	-0.0716297	-0.0166314		-0.0141502	-0.0544699	0.0388563
-0.016245	0.117026	-0.767015		-0.0773908	-0.035246	-0.104535		-0.0189478	0.223281	-0.00666902		-0.00817982	-0.0374092	0.0690994
-0.0322029	0.0833914	-0.552596		0.0182882	0.0256374	-0.140227		0.000949099	0.0381933	-0.00791264		0.000329536	-0.026022	0.0425292
-0.0314169	0.0526358	-0.981984		-0.00290876	-0.00362958	-0.188969		-0.0104945	0.0569353	-0.076298		-0.0173768	-0.0349323	0.0440563
-0.00701142	0.0345901	0.196915		0.0256391	-0.0129005	-0.0547195		-0.0235372	0.322375	-0.0571348		0.213159	-0.026718	0.0965907
-0.0199782	-0.0392927	-0.112172		0.0257451	0.0396282	-0.0574738		-0.0139156	0.130342	-0.0294519		-0.0845952	0.00355113	0.0404166
0.0656278	-0.0577375	0.174965		0.0920557	-0.0648516	0.219594		-0.0139547	0.147998	-0.0328738		-0.0432288	-0.0580397	0.0747347
-0.0680875	0.00317904	0.372531		-0.0268517	-0.0588303	-0.117285		-0.00704186	0.284113	-0.0420095		-0.17661	-0.0440985	0.0340868
0.0683548	0.143571	0.151763		-0.0543839	-0.0423716	-0.0405368		-0.0104902	0.114021	-0.0438209		-0.19742	-0.0335013	0.0617327
-0.0401708	-0.0180083	-0.0428612		-0.0476155	-0.0779251	-0.0731616		0.00131609	0.185622	-0.0507443		-0.171688	-0.246632	0.0744996
-0.0403049	-0.073644	-0.633039		0.118208	-0.0756159	-0.208441		-0.00821705	-0.0924745	0.048119		-0.0336641	-0.00250007	0.0468732
-0.0441024	-0.0092665	0.296597		-0.00868076	-0.0558385	-0.131985		-0.00984785	0.165884	-0.024664		-0.0029918	-0.346563	5.35434e-05
-0.0533493	-0.0178519	0.0809694		-0.363053	-0.0280323	-0.0439934		-0.0265822	-0.172026	0.0794628		-0.164651	0.080944	-0.0438569
-0.0450088	-0.0157534	-0.111483		-0.0369564	-0.0468704	-0.197747		-0.00154338	0.206576	-0.0164837		-0.0496934	0.0138182	0.00292532
-0.058766	0.0221921	0.241322		-0.00895005	-0.0453426	-0.00642623		-0.0129139	0.170958	-0.0508609		-0.094957	0.0120349	-0.00359097
-0.021694	-0.00901561	0.222959		0.0513892	-0.0472894	-0.113488		-0.00414026	0.292929	-0.0801198		-0.0943361	0.0382283	-0.0086781
-0.0144173	0.0240835	0.3736		-0.177286	-0.048179	-0.0419906		-0.00566939	-0.0996093	-0.34045		-0.0617765	-0.0753947	-0.00120101
-0.0197823	0.0342528	0.0402116		-0.00481338	-0.0857852	-0.270187		-0.00463744	0.26446	-0.00113546		-0.173042	-0.0568903	-0.00745743
-0.0491343	-0.0378094	-0.121682		-0.0145215	-0.055154	-0.0248114		-0.0168227	0.228403	-0.104011		-0.0817225	0.0181069	-0.00548733
-0.0331426	-0.0260144	0.143074		0.0824646	-0.0755565	-0.155062		-0.00385669	0.247347	-0.0983364		-0.159563	0.0291146	-0.00567039
-0.0109837	0.00406071	-0.122922		-0.0238548	-0.0608981	-0.00838385		-0.00932065	0.0974117	-0.0870845		-0.0765307	-0.0682174	-0.0031394
-0.0229864	-0.0420052	0.186503		0.0480864	0.0529776	-0.0370606		0.318568	-0.000582601	-0.0363557		-0.0662239	-0.105142	-0.00676489
-0.0448283	-0.00745284	0.031143		-0.0163138	-0.112214	-0.0235615		-0.403375	-0.179034	0.0489634		-0.0339445	0.0081876	0.00447805
-0.0321008	-0.0301649	0.00336056		0.0464925	-0.0703309	0.0761321		0.00239351	0.752352	0.00398502		0.00857125	-0.0650875	-0.00764471
-0.0181421	0.0017304	0.0745296		-0.0911557	-0.0213357	0.00431828		-0.0821829	0.00956835	-0.0510094		0.056932	-0.0664186	-0.0148607
-0.141514	-0.00466131	0.343859		-0.0473955	-0.0542838	-0.0706742		-0.120681	0.251601	-0.0268411		0.0556544	-0.232716	-0.00838569
0.0431298	-0.0182653	0.019274		-0.0932295	-0.0727126	0.0305718		-0.114981	0.239667	-0.0148458		0.03627	-0.0659487	-0.027569
0.371102	-0.023599	0.244588		0.0269473	-0.0842528	-0.0237267		-0.0529543	-0.0620167	-0.0384308		0.058133	0.0638501	-0.0143742
-0.0305611	-0.0420674	0.0244421		-0.0595668	-0.0401185	-0.0629448		-0.100006	0.0308144	-0.0538693		-0.842543	-0.0639949	-0.0124572
0.0398347	-0.00670478	0.344123		-0.0943015	-0.0427984	-0.0386155		0.0393576	0.232652	-0.0458349		0.0979124	0.0419446	-0.00705891
-0.303441	-0.0130899	0.00378842		-0.0672045	-0.0522737	-0.0464325		-0.024386	0.21702	-0.108153		0.650445	0.0369675	-0.00502399
0.350549	-0.00589187	-0.0557224		-0.0812077	-0.0540603	-0.0199157		-0.0435133	0.000105819	-0.0707551		-0.571859	-0.194421	0.00212906
0.509725	-0.00708938	0.0589019		-0.141019	-0.0835126	-0.00177688		-0.0588799	0.147798	0.0273665		0.158135	-0.0666088	-0.00724115
-0.0651761	-0.0264978	0.00115106		-0.0538333	0.80606	0.00156248		-0.0699501	0.237107	-0.0397878		-0.0423755	-0.0698989	-0.00577214
-0.00899733	-0.224351	-0.0400035		-0.0881481	0.779936	0.101068		0.121753	-0.0814114	-0.0410534		-0.0774222	-0.1343	-0.00466923
-0.130738	-0.0924945	0.0548621		-0.0232066	0.905942	-0.0383478		-0.0906682	0.216914	-0.0541184		0.357581	-0.246171	0.066575
0.184849	0.0797557	-0.0110007		-0.044496	0.89807	0.117822		0.297844	0.403775	-0.0779393		-0.216508	-0.0580652	0.133759
0.162237	-0.0859873	0.0432901		-0.0251881	0.0941402	-0.0281966		-0.227541	0.223218	-0.0686585		-0.0535439	0.0418101	-0.0170914
0.0753877	-0.187148	-0.0964302		-0.057273	-0.448909	0.0264017		-0.137349	-0.116921	-0.0475346		-0.222997	-0.00379757	0.121124
0.0199263	-0.197056	0.0138851		-0.0143462	-0.433133	0.00836559		-0.0621988	-0.0562748	-0.051234		-0.212672	0.0481522	0.0487029
0.170537	0.518576	-0.0370543		0.180574	-0.853483	-0.0460612		-0.228999	0.731585	-0.0599382		-0.248847	0.0861516	0.149105
0.770374	0.0727334	0.0170624		0.67541	-0.889084	-0.972233		-0.0530877	-0.0541843	-0.0146316		-0.0752174	-0.0159738	-0.00643019
0.0748492	0.21503	-0.00824062		0.546926	-0.383751	0.245329		-0.134978	0.235333	-0.0354282		-0.318111	0.0891749	0.00993794
0.0563182	0.0160816	0.151004		0.47532	-0.488742	0.0385571		0.000513014	-0.389875	-0.0185728		-0.197464	0.148162	-0.00169265
0.0663466	-0.126973	0.0711243		-0.571873	-0.844162	0.378027		-0.0257761	-0.309464	-0.0335268		0.0243628	0.00253141	-0.0210003
0.152612	-0.129146	0.0450795		0.22895	-0.560228	0.364984		-0.148213	-0.579889	-0.00341903		0.294483	0.00101826	-0.0119157
0.0892841	-0.1908	0.013397		0.918008	-0.71921	0.183279		0.0475902	-0.218604	-0.0300347		-0.120576	0.179544	-0.00976824
-0.331004	-0.145646	-0.0547587		0.688875	0.17711	0.0858341		0.14367	-0.248235	-0.00700108		-0.295638	-0.0365349	-0.0137235
0.326526	-0.0462619	-0.0437663		0.613893	0.266641	0.274195		-0.0660988	-0.264049	0.00859649		-0.0127945	0.078961	0.00545527
0.343201	-0.154918	-0.050328		0.214024	0.691099	-0.00887522		0.0218661	-0.269326	-0.00587052		0.00690066	-0.156251	-0.009787
-0.115462	-0.290342	-0.0909647		0.874303	-0.0953713	0.1907		0.0263535	-0.105268	0.00412721		-0.974579	0.0722362	-0.00402713
0.0763725	-0.0196526	-0.039783		0.78201	0.0967983	0.368565		-0.0026774	-0.367985	-0.00657462		-0.927236	-0.0101316	-0.0105856
-0.166438	0.58114	-0.0485549		0.929951	-0.489722	0.0576963		0.0682868	-0.251833	-0.0295205		-0.959221	0.0741226	0.0187406
0.206813	-0.144966	-0.0585569		0.841036	0.025001	0.141965		0.189569	-0.119297	-0.00495664		-0.936227	-0.0141453	0.00485811
0.32126	-0.074668	-0.107448		0.436339	-0.140859	0.149278		0.132257	-0.360543	-0.0450374		-0.945052	0.0906359	0.00633381
0.405261	-0.199164	-0.0176214		0.967906	0.183241	0.234303		-0.0219133	-0.052746	-0.00936507		-0.91859	0.00862504	0.0228852
-0.335914	-0.125618	-0.0534805		-0.353218	-0.342916	0.221756		0.0484709	-0.0714161	-0.021322		-0.893468	0.0610989	-0.0150409
-0.0456932	-0.000612481	-0.023693		-0.681419	-0.119057	0.18773		0.0929932	-0.211479	-0.0188874		-0.949016	0.110007	-0.0114803
0.360687	-0.351067	-0.0554921		-0.00492749	-0.32475	-0.180269		-0.107599	-0.0507195	-0.00547824		-0.708952	-0.319169	-0.0168342
-0.0308886	-0.170716	-0.0293837		0.137721	-0.0841105	0.295691		0.0234846	-0.250149	0.00807376		-0.878546	-0.139	-0.0259572
-0.0501304	0.0872528	-0.0756056		-0.344402	-0.399438	0.116224		0.162499	-0.033869	-0.0261018		-0.436382	0.474406	-0.0340018
-0.0195065	-0.00367834	0.0313161		-0.202724	-0.114399	0.158624		0.022992	0.0251618	0.0170167		-0.929041	0.10946	-0.053386
0.207337	0.361269	-0.0594116		0.283729	-0.0611004	0.365462		-0.0304012	-0.0541016	-0.0156875		-0.90361	-0.0207455	-0.0642925
0.177827	0.0814549	-0.00168808		0.0477217	-0.342912	0.397269		0.0341555	-0.305593	0.464257		-0.961141	-0.0402701	-0.0650659
0.202677	0.140791	-0.015825		-0.0792457	0.15657	0.0405897		-0.0275884	-0.269075	0.168654		-0.969247	0.0194768	0.00826608
-0.127946	0.123825	0.021726		-0.336378	-0.232773	0.0788239		-0.0187308	-0.370005	-0.027378		-0.941684	-0.11387	-0.0113807
-0.12089	0.268067	-0.0695367		-0.108198	0.19015	0.265118		-0.0349694	-0.254562	-0.193595		-0.91995	-0.0564683	-0.00423038
-0.0435181	0.249382	-0.0263169		-0.389157	0.153032	0.00640191		-0.00185905	-0.031419	-0.186609		0.0333469	-0.118556	0.096162
0.0337834	0.202883	0.0817898		-0.0813945	0.167516	0.0205482		-0.0180122	0.71398	0.104293		-0.790313	-0.104749	0.00186037
0.095984	-0.00469053	-0.0327973		-0.15918	-0.972194	0.123874		0.227965	-0.405128	0.12138		-0.815255	-0.0693241	-0.0150533
0.00354336	-0.0779226	-0.0808286		-0.4591	0.14819	0.0492666		-0.131741	-0.343623	0.00870518		-0.07579	-0.112123	0.00833779
-0.114207	-0.171276	-0.0320256		0.829546	-0.274912	-0.0669346		-0.218653	0.3429	0.087		-0.177919	-0.100425	0.0272452
0.00877764	0.0412584	-0.0104675		0.346782	-0.338761	0.251487		-0.311646	-0.380962	0.0720096		0.21775	0.0148534	0.0676314
-0.0587251	-0.674236	-0.0252746		-0.342664	-0.294358	0.129067		-0.369185	0.141555	0.161445		-0.0513708	-0.113104	0.0817043
0.104069	0.557148	0.0486218		-0.276837	-0.538777	-0.018369		-0.360327	0.0957928	0.0108587		-0.0567673	0.333399	0.0575531
-0.0746346	0.697231	-0.0524854		-0.216215	-0.152291	0.0403407		-0.110472	-0.0530189	-0.0586301		-0.0707217	-0.113414	0.0795027
-0.0341093	0.461195	-0.0194906		-0.217417	-0.23987	-0.00995278		-0.0938776	-0.408453	0.11217		-0.14572	-0.0340234	-0.0213151
-0.0907159	0.734565	-0.0081685		-0.167034	-0.0748231	0.0983933		-0.404254	0.210374	-0.0651444		-0.246288	-0.11188	0.103306
-0.145584	0.15727	-0.0310605		-0.251386	-0.148936	0.111586		-0.262875	0.0950487	0.0420101		-0.084822	-0.080377	0.12647
0.0123272	0.300843	-0.00451838		-0.299672	-0.0389051	-0.0106667		-0.145636	0.102045	0.0982799		-0.217605	-0.125119	0.0250477
-0.131195	0.0555358	-0.01974		-0.193913	-0.210941	0.0613349		0.0615329	-0.29886	0.134784		-0.250685	-0.123359	0.107588
-0.0580697	0.971106	-0.0253998		-0.291101	-0.310621	0.00281329		-0.131763	0.149372	0.136266		-0.0323493	-0.11186	-0.00498714
0.151671	0.160371	0.00934578		-0.0999372	0.500662	-0.111525		-0.0625605	-0.120556	0.0154613		-0.0869869	-0.114837	0.0662045
0.0157889	0.280008	-0.00827013		-0.249751	0.10435	-0.562107		-0.171934	0.252333	0.167128		-0.0994182	-0.152401	0.225591
-0.0620834	-0.537434	0.0122294		-0.231853	0.985503	-0.591955		-0.107342	-0.751142	0.286694		-0.131868	-0.882589	-0.683202
-0.0305618	-0.593398	-0.017019		-0.198031	0.540323	-0.551119		-0.319686	0.0452578	0.151896		0.161523	-0.110782	-0.356677
0.34897	0.21398	-0.0395682		-0.193967	0.695285	-0.769915		-0.130839	-0.215965	-0.224801		0.0493055	-0.24436	-0.554343
-0.0356098	-0.0504213	-0.0258191		0.878548	0.947253	0.0448963		-0.145554	-0.36895	-0.264578		-0.104197	-0.218961	0.13071
-0.0469033	0.0540396	-0.0197817		-0.163445	0.45884	-0.480324		-0.437716	-0.0101801	-0.0640455		0.0952426	-0.248026	-0.179124
-0.200853	0.114887	-0.0246624		-0.337727	0.810179	-0.79137		0.641495	0.209363	-0.155496		-0.0674855	-0.0337285	0.0316731
-0.208101	0.245059	-0.0199813		-0.255295	0.735386	-0.87441		-0.0235144	-0.248123	-0.134968		-0.0904714	-0.0424559	0.117864
-0.240958	-0.515081	0.0217247		-0.221921	0.898092	-0.761856		0.119721	0.319161	-0.14443		-0.0374681	-0.0934275	0.122414
-0.175864	-0.132883	0.0106031		-0.21051	0.897532	-0.862964		0.10015	0.332875	-0.053334		-0.0317981	-0.0312097	0.0631325
-0.11784	-0.257928	0.0342034		0.928283	0.722215	-0.791564		0.105966	0.605404	-0.15976		0.0309687	-0.0470963	0.143315
-0.223896	-0.145723	-0.0127822		-0.163838	0.819633	-0.911401		0.0428489	0.656924	-0.0711529		-0.0394359	-0.0350961	0.00565708
-0.266423	0.151191	0.0643248		-0.247089	0.761078	-0.904458		-0.0270056	0.650107	-0.0461469		-0.0480782	-0.0498036	0.142673
-0.241302	0.379333	-0.00660251		-0.447478	0.73798	-0.985154		0.0747459	0.650525	-0.0535556		-0.0575727	-0.0847342	0.307093
-0.235907	-0.386745	-0.0253707		0.078651	0.906691	-0.871754		0.0128105	0.49622	-0.107478		-0.0161816	-0.113083	0.142632
-0.272722	-0.174074	-0.00519102		-0.712725	0.789128	-0.80728		-0.0231447	0.439238	-0.0609821		0.0129817	-0.12809	0.319555
-0.390131	0.570287	0.081806		-0.417191	0.733968	-0.514122		-0.0271425	0.563745	0.0274086		-0.0554622	-0.0899553	0.157517
0.147207	-0.271911	0.0066607		-0.249236	0.801813	-0.938517		0.0298986	0.249955	-0.053991		-0.152601	0.0110703	0.14684
0.381016	0.160398	0.00357387		0.199015	0.9225	-0.915862		-0.0427156	0.451662	-0.0563942		0.0244847	-0.124472	0.097797
-0.26866	0.193062	-0.233898		0.376725	0.696833	0.656947		0.0516285	0.50084	0.045309		0.0140448	-0.0732054	0.307682
-0.142334	0.438176	-0.127269		-0.0706253	0.813914	-0.486342		-0.053205	-0.0847545	-0.0935342		-0.0411175	-0.0960106	0.110109
-0.177002	-0.236392	-0.0964032		-0.111201	0.644913	0.237172		0.0379521	0.451777	-0.0368937		-0.00810325	-0.104641	0.091942
-0.14235	0.0114955	0.306804		-0.181435	0.709233	0.658535		-0.21239	0.500897	-0.0705203		0.0564016	-0.0202224	-0.900303
-0.155723	-0.01983	-0.247052		-0.0676402	0.600124	0.668979		0.0249227	0.468561	-0.0833249		-0.0136472	-0.0882042	-0.245985
-0.1862	0.251159	0.0605175		-0.0131699	0.742975	0.438297		-0.0172923	0.500349	-0.111953		-0.0258246	-0.243231	0.129665
-0.196377	0.146456	0.0454876		-0.569649	0.842672	-0.281022		-0.0530523	0.196347	-0.0169704		-0.0393657	-0.0763909	-5.87724e-05
-0.211788	-0.937512	-0.753613		0.566101	0.815267	0.925438		-0.005253	0.495249	-0.0543735		0.0125143	-0.106867	0.00228156
-0.341542	0.168154	-0.0086152		0.146432	0.95982	0.277431		-0.0142117	0.495219	-0.0955495		-0.0449129	-0.140191	-0.0706748
0.8434	0.113913	0.261651		-0.278893	0.709272	0.684602		-0.0105552	0.259295	-0.933542		0.225671	-0.0962557	-0.352435
-0.767827	-0.221875	-0.0633432		0.142274	0.940693	0.533599		-0.00371015	0.27703	-0.123137		0.320218	-0.159896	-0.120028
-0.586042	0.444347	0.244192		-0.180387	0.799883	0.925213		-0.767021	0.493327	-0.0407446		0.568283	-0.142312	-0.0880155
-0.248612	0.143373	0.236016		0.365361	0.96536	-0.379433		0.352887	0.497271	-0.0476159		0.536393	-0.150791	-0.102454
-0.422867	0.143842	-0.174457		-0.0233727	0.849875	-0.0632754		-0.168058	0.885751	-0.122284		0.569894	-0.15071	0.43249
-0.0892863	-0.0894357	0.0785121		-0.177802	0.815077	0.406149		0.0918244	0.229687	-0.0697306		0.533838	-0.129931	-0.139869
-0.275442	0.171612	-0.0866411		0.187732	0.82118	0.833429		-0.0728712	0.946591	0.108861		0.612042	-0.481185	0.398714
-0.807817	-0.477507	-0.0419985		0.297708	0.8339	0.581728		-0.088091	0.332385	-0.0689056		0.341347	-0.142544	-0.0593721
-0.218169	-0.278791	-0.175952		0.036925	0.753101	-0.0911009		-0.598316	0.379138	-0.102791		0.57842	-0.578108	0.249342
-0.890259	-0.281743	0.1699		-0.0952399	0.948083	0.803023		0.0812693	-0.13344	0.0141479		0.498023	-0.123734	0.104085
0.120699	-0.110876	-0.0977156		0.0636966	0.838579	0.699943		-0.109674	-0.137062	0.0203231		0.441922	-0.0802827	-0.097934
-0.95643	-0.200428	-0.156406		0.5951	0.783834	0.656604		-0.0513417	-0.616271	-0.117382		0.47545	-0.0986199	0.0134534
-0.670078	0.488342	0.0612191		0.37097	0.62714	0.749854		-0.093785	-0.025254	-0.0712558		0.517799	0.0803403	-0.0910663
-0.951991	0.00729518	-0.0898104		0.121863	0.851489	0.960314		-0.0577896	-0.165914	-0.0722206		-0.0457539	-0.22912	-0.0538872
0.193925	-0.0162635	0.390959		0.343097	0.782071	0.0114332		-0.0899288	-0.0573346	-0.173314		0.204233	0.373773	-0.179111
-0.939452	0.200822	0.387347		0.18989	0.788567	-0.258783		-0.91604	-0.0600975	-0.126071		0.196824	-0.162848	0.12934
0.346889	0.339786	-0.0338661		0.138304	0.545077	-0.239203		-0.309293	0.988374	-0.0694748		0.0148812	-0.113081	0.0602225
-0.896739	0.394757	-0.038319		-0.291081	0.62925	-0.287465		-0.0474108	-0.098442	-0.0731341		0.468365	-0.890496	-0.412891
0.076645	0.13994	-0.134266		0.272252	0.636761	-0.0231096		-0.00927525	-0.101546	-0.0703998		-0.0794371	-0.871578	-0.380629
-0.911923	0.322443	-0.90103		-0.238865	0.660752	0.0657946		-0.0170285	0.0116344	-0.11049		-0.112162	-0.336128	-0.0904995
-0.775217	0.356279	0.0171918		0.542895	0.0101663	-0.354842		-0.170986	-0.0882369	-0.0778739		0.0160225	-0.854135	0.0707275
-0.863648	0.477505	-0.21246		-0.143311	-0.0213325	-0.0142826		0.0305898	-0.159462	-0.0924384		-0.187299	-0.880684	-0.14571
-0.140179	0.683187	-0.0280321		0.313376	-0.0217115	-0.388582		-0.113853	0.59988	-0.0525453		-0.101986	-0.225753	0.0338608
-0.926624	0.729498	0.326522		0.0132586	-0.00549472	-0.409239		-0.126715	-0.574551	-0.84152		0.0354142	-0.801843	-0.0965673
-0.614267	-0.198304	-0.673012		-0.0737122	-0.0384073	0.499386		-0.885521	-0.502263	-0.852734		0.042454	-0.878205	-0.0750937
0.641362	-0.299412	-0.355172		0.0249686	-0.0389374	-0.27841		-0.846929	-0.126521	-0.770564		-0.141116	-0.860295	-0.102306
0.725665	-0.353011	0.438828		0.0886206	-0.0187596	-0.403659		-0.787042	-0.0835328	-0.953901		0.0550206	-0.84819	-0.124853
0.310557	-0.344707	0.0714801		0.106255	-0.0399478	-0.201278		-0.875688	-0.274349	-0.766468		0.197546	-0.2495	-0.0814022
0.890671	-0.285938	0.649113		0.597008	-0.0436333	0.382619		-0.932334	-0.812444	-0.96393		0.0264018	-0.865509	-0.111476
-0.19718	-0.790968	0.143716		0.342624	-0.0370157	0.198862		-0.876572	-0.14126	-0.910626		0.177654	-0.880502	-0.109607
0.791738	-0.450754	0.0920404		0.18076	-0.0245618	0.0509983		-0.966565	-0.770191	-0.984864		-0.112613	0.687775	-0.0756149
0.447171	-0.111432	-0.690953		0.77113	0.00428573	0.166985		-0.668988	-0.733321	-0.954149		0.614613	-0.879712	-0.112487
0.463449	0.443641	-0.0622744		0.132237	-0.00626311	0.00752845		-0.938921	-0.304514	-0.96425		-0.0972195	-0.876875	-0.073621
0.294613	-0.174781	0.456807		0.190675	-0.0360928	0.120195		-0.937465	-0.216662	-0.885434		0.0644571	0.326402	-0.0716439
0.770891	-0.45798	0.0286408		0.459003	-0.0291842	0.0323893		-0.192673	0.0129841	-0.860126		0.905409	0.240659	-0.0210697
0.410359	-0.267042	0.305823		0.25738	-0.0046089	0.205091		-0.647562	-0.228262	-0.752631		0.559174	-0.222096	-0.103892
-0.114685	0.129338	-0.0736939		0.240619	-0.00827878	-0.000398659		-0.544114	-0.0931336	-0.896566		0.908588	-0.147049	-0.102947
0.370092	-0.349052	0.162547		0.301459	-0.0343477	0.0857867		-0.913888	-0.576157	-0.753465		0.909644	-0.187752	-0.120734
0.0467244	0.215546	-0.969637		0.777175	-0.0305853	0.210709		-0.092809	-0.267677	-0.885923		0.928719	0.296156	-0.0997663
0.263207	0.538289	0.177228		-0.0167515	-0.0382191	0.0690039		-0.987001	-0.635153	-0.904719		0.946084	0.271684	-0.0581291
0.103075	-0.621873	-0.198973		0.280216	-0.0301766	0.103347		-0.840868	-0.26349	0.0264061		-0.199287	0.109808	-0.1083
-0.104997	0.404853	0.215246		0.932265	-0.0408997	0.074139		0.647954	-0.245378	-0.0175556		-0.632307	0.299017	0.865993
-0.0453261	0.573222	0.198389		0.782551	-0.032547	0.161134		-0.449154	-0.233123	-0.133893		-0.433918	0.294533	0.0601681
0.0166672	-0.0499446	-0.590155		0.90493	-0.0227977	0.0163898		0.049032	-0.161358	-0.0827056		-0.568292	0.304019	-0.169138
-0.011599	-0.0390048	0.208623		0.614183	-0.0430485	0.145376		-0.536822	-0.112594	0.147082		-0.688552	0.188763	-0.267378
-0.0141016	-0.0111441	0.154906		0.333372	-0.0288462	0.103955		-0.905861	0.867219	-0.0462153		-0.469406	0.197904	-0.210331
-0.00421759	-0.0091888	0.0722192		0.374398	0.0900863	0.21877		-0.787919	-0.226606	-0.10683		-0.662939	0.304786	-0.0980724
-0.00715017	-0.0173329	-0.815147		0.7084	0.0913972	0.341856		-0.0920713	0.011058	-0.0898744		-0.664128	0.310196	-0.259573
-0.00536379	-0.0500796	0.118617		0.556312	0.0280692	0.163261		-0.114808	-0.0621051	-0.00979873		-0.746042	0.290904	-0.243821
0.0122247	-0.0326115	0.0412032		0.145714	0.0294272	0.0263665		-0.0676276	0.550497	0.154019		-0.313256	0.261834	-0.0828618
-0.0305008	-0.0372012	-0.082576		-0.0338019	-0.00960132	0.297888		-0.0261685	-0.107203	0.175534		-0.632841	0.294638	-0.941438
0.00218807	-0.049194	-0.140534		-0.00678213	-0.00646437	0.141512		-0.0868928	-0.0180402	0.0632102		-0.542274	0.282025	-0.193734
-0.0199281	-0.0386491	0.045054		-0.0115201	0.0114763	0.154974		-0.0920712	0.0142136	-0.0920259		-0.396593	0.28413	0.843095
-0.00413751	-0.0528919	0.0280426		0.000940683	-0.0230825	0.00785314		-0.060246	0.0252237	-0.0481285		-0.152518	0.288655	-0.241054
0.00945196	-0.0379807	-0.148361		-0.019282	0.0324641	0.250009		0.121916	-0.0814813	0.0293088		-0.666555	0.359157	0.0196807
0.00763543	-0.0273527	-0.00441725		0.0370482	-0.0382904	0.132771		-0.125903	-0.00780214	0.095362		-0.024144	0.299362	-0.0922037
-0.00955922	0.0203176	0.0103701		-0.0213795	0.0933403	0.087455		0.020347	0.21775	-0.028744		0.420682	-0.0764541	-0.212847
-0.00551099	0.00420662	0.0636661		-0.0218319	-0.0244901	0.050585		-0.161098	-0.0344696	0.0133525		-0.303514	-0.0290675	0.675762
-0.0407485	-0.0265445	0.075974		0.00212035	0.0230292	0.0660007		-0.0891948	0.0608495	-0.0682479		-0.137324	-0.15173	0.118873
-0.0155976	0.0334824	0.0215492		-0.0343029	-0.00285528	0.0419465		-0.138151	-0.00809149	-0.0436697		-0.00649105	-0.066486	-0.180198
-0.0294275	-0.0437865	0.103527		0.0258574	0.0155963	0.0089511		0.014925	0.37959	0.957321		-0.144555	-0.561144	-0.0998341
-0.0194011	-0.0158823	-0.0835374		-0.0272386	-0.0436052	0.0160978		-0.0827826	-0.153151	0.0801815		-0.240003	0.679333	0.0291769
-0.0397364	-0.0296169	0.203962		-0.00241252	-0.0484066	0.0429423		-0.0647506	-0.0866191	-0.713585		-0.314293	0.202093	-0.108815
-0.0236451	-0.0441158	0.0812545		-0.0029064	-0.0297135	0.11002		-0.0734213	0.430971	-0.248178		-0.140274	0.215473	-0.00612206
-0.0191562	-0.0481857	0.101938		-0.00542806	-0.0407852	0.0392629		-0.119436	0.0174084	-0.899029		-0.277839	-0.112557	-0.0241099
-0.01517	-0.0363283	-0.408586		-0.0126964	-0.012166	0.106886		-0.198186	-0.126814	0.007571		-0.324053	-0.467949	-0.00396664
0.0201986	-0.0302547	-0.196798		0.0249128	-0.0430781	0.048067		-0.103483	0.184614	0.0683847		-0.0960038	-0.491424	-0.0274402
0.00446664	-0.0414337	-0.3869		0.00465055	-0.0391051	0.109117		0.116467	-0.377152	0.0253609		-0.417695	-0.314563	-0.0228217
-0.000196316	-0.0428418	-0.106506		-0.0181797	-0.180354	-0.014535		0.130036	0.618496	-0.0276566		-0.266722	-0.305403	0.0483032
-0.0236921	-0.0188754	0.194388		-0.00993826	0.24874	0.129152		0.00565412	0.658603	0.0201089		-0.0985137	-0.130761	0.00541879
-0.0305243	-0.0295489	-0.487583		-0.00755204	-0.0843322	-0.00740647		0.456691	0.613431	0.0168905		-0.207537	-0.104569	-0.0139726
-0.0245273	-0.0194842	-0.29372		-0.0155255	0.0726978	-0.00382901		-0.195157	-0.126622	-0.0398031		-0.045106	-0.222902	-0.0352458
-0.0337134	-0.0498267	0.294664		0.0161734	-0.0292578	-0.0198808		-0.103346	0.64586	-0.0836418		0.000612017	-0.169287	-0.0338324
-0.024087	-0.0428981	-0.394226		-0.0395894	0.000900498	0.0244245		0.551555	0.689991	-0.0789117		0.0113261	-0.310205	-0.0328212
-0.00686101	-0.0411136	-0.56226		-0.0111949	-0.0536144	0.0208699		0.606165	0.866517	-0.144185		-0.0266895	-0.266126	-0.0314313
-0.027483	-0.0439573	-0.657067		-0.0273232	0.0178613	0.141073		0.327017	0.49652	-0.113239		0.339905	0.437665	-0.0432306
-0.0375477	-0.0458769	-0.428057		-0.00266727	0.243579	0.165042		0.797315	0.344945	0.211682		-0.0822187	-0.252665	-0.211588
-0.0438966	-0.0119451	-0.331878		-0.0341205	-0.0557595	0.0408082		0.43407	0.384811	-0.0415976		-0.633374	-0.222522	-0.0291399
-0.0275222	-0.0252856	-0.0295814		-0.0330321	-0.0185755	-0.0477207		0.966019	0.443961	0.107534		-0.961615	-0.093514	-0.0583041
-0.0430475	-0.0470852	0.11109		-0.00612989	-0.0942268	-0.0175504		-0.651636	0.448592	-0.0888333		0.693671	-0.276272	-0.0495168
-0.0536706	-0.0155721	-0.229589		-0.0341959	-0.126131	0.021938		-0.209933	0.662887	0.0539225		0.676769	-0.685051	-0.0143412
-0.0315106	-0.00147294	-0.561437		-0.0294685	-0.0625094	-0.245979		0.474042	0.509388	0.114884		-0.928716	-0.167402	-0.0319028
-0.030436	-0.0148581	0.107294		-0.0321948	-0.0817848	-0.0734581		0.634274	-0.407088	0.0121643		-0.0996148	-0.305672	0.0262433
0.0604746	-0.0212253	-0.278211		-0.00363561	-0.0095684	-0.217353		0.196254	0.877737	0.750524		0.14199	-0.745941	-0.0309302
0.0563236	-0.0173782	0.1555		-0.0111732	-0.131395	-0.297792		0.231603	0.658472	0.247145		-0.0364366	-0.267443	-0.0475494
0.00705994	-0.0239742	-0.553473		0.0465609	0.499744	-0.301182		0.473125	0.716739	0.14365		-0.0661484	-0.116623	-0.0930127
0.00671988	-0.0294394	0.141068		0.0500104	-0.077415	0.0690757		0.338095	0.702204	0.0244015		-0.0658439	0.0646724	-0.743586
-0.0338685	-0.0353275	-0.0925831		-0.00609076	-0.0233713	-0.25807		-0.00843615	-0.257564	0.0306863		-0.0902378	0.137712	-0.82803
-0.0389738	-0.0419958	-0.255556		-0.0109539	0.0173396	-0.238214		0.242929	-0.505086	0.131629		-0.035674	0.133776	-0.92684
-0.0102108	-0.0487439	0.206664		-0.0104979	-0.0514706	-0.256053		-0.0497912	-0.901864	0.0096408		-0.0608935	0.0895444	-0.760385
-0.0314893	-0.0259759	0.231619		-0.0154175	0.00459303	0.43072		-0.13315	-0.769853	-0.0245312		-0.0855573	0.309957	-0.732458
0.629611	-0.026893	-0.0638339		-0.0291318	-0.0028103	-0.24616		-0.306395	-0.3548	0.102118		-0.0593827	0.195393	-0.745612
0.397833	-0.10675	-0.232538		-0.0354025	-0.017196	-0.0215048		-0.16517	-0.147855	0.120903		-0.093126	0.127143	-0.669435
0.636822	-0.056884	-0.321659		-0.0285684	0.00267051	-0.295615		-0.139787	-0.30232	0.095292		-0.0934563	0.344488	-0.842393
0.761719	0.379815	-0.0951195		-0.0217972	-0.156684	-0.0338242		-0.210942	-0.474932	0.161052		-0.049304	0.244994	-0.856533
0.693721	0.0564561	0.0531629		-0.0202734	-0.132889	0.549729		-0.168153	-0.275649	-0.230732		-0.104132	0.287925	-0.850856
0.608962	0.0359762	0.154064		-0.0324207	-0.109066	-0.0292631		-0.16951	-0.485014	0.0110388		-0.0569425	0.0103025	-0.00263949
0.67236	-0.0312785	0.361264		-0.116107	-0.0859523	0.705698		-0.150588	-0.614187	-0.141187		-0.141513	0.178867	-0.193031
0.759732	0.131048	0.385319		-0.43109	0.0346067	-0.00668364		-0.18724	0.102157	0.046762		-0.105041	0.277034	-0.248332
0.80056	0.00476636	0.229809		0.232559	-0.016294	-0.0136629		-0.132249	-0.57257	-0.00992489		-0.119247	0.272798	-0.198007
0.577834	0.18378	-0.181278		-0.414879	-0.0743229	-0.309467		-0.0861017	-0.254354	-0.0341514		-0.0789073	0.0759034	-0.0522756
0.597534	0.462361	-0.177661		-0.412158	-0.00725806	-0.191332		-0.117133	-0.580638	0.097075		-0.0660944	0.0794711	-0.175649
0.726959	0.0975415	-0.224389		-0.426865	-0.185146	-0.221759		-0.154728	-0.343575	0.0656557		-0.0768484	0.209453	-0.107279
0.617367	0.265978	-0.155697		-0.00399666	-0.00635371	0.0445582		-0.236619	-0.621953	0.036685		-0.0693857	-0.353766	0.0185014
0.854927	0.0735991	0.10206		-0.185507	-0.0530139	-0.80695		-0.217784	-0.409775	0.243888		-0.0616166	-0.730078	-0.119814
0.62647	0.194239	-0.121875		-0.409025	-0.29845	0.118615		-0.182105	-0.00425104	0.025701		-0.0634891	-0.05259	-0.29273
0.672995	0.0754164	0.0322997		0.185141	-0.123106	0.126251		-0.135291	-0.65972	0.137979		-0.121027	0.0372972	-0.0318592
0.627285	0.333829	0.0807706		-0.279504	-0.116432	-0.41131		-0.227892	-0.125892	-0.124276		-0.0749179	0.00880545	-0.448627
0.593161	0.277366	0.0209531		-0.0989528	-0.018601	0.701562		0.821941	-0.609326	0.129409		-0.13193	0.6252	-0.0427291
0.689553	0.212616	0.221665		-0.410611	0.060226	0.0753997		-0.0136677	0.166004	0.547747		-0.0610169	0.812556	-0.278193
0.68072	0.0797894	0.241731		-0.140224	-0.0483968	0.952431		-0.0884748	0.883918	0.112041		-0.0973692	0.541528	0.954273
0.647536	0.142228	-0.0650377		-0.417592	0.00605232	0.670719		-0.0988853	0.427525	0.389952		-0.0570845	0.6125	-0.394598
0.745293	0.130445	-0.49003		-0.0715307	0.143378	0.782335		0.0212874	0.304698	-0.0554887		-0.140739	0.576268	-0.0921246
0.651362	0.139059	-0.882402		-0.401038	-0.0418604	0.520186		-0.112982	0.990873	0.0147155		-0.114065	0.712361	-0.00475306
0.845876	0.0489704	-0.267172		-0.386073	0.0241397	0.52839		-0.121158	0.958728	-0.0527699		-0.061951	0.455061	-0.288529
0.917611	0.0236449	-0.202908		-0.192226	-0.0778405	-0.0640016		0.0467769	0.893846	-0.0486053		-0.182575	0.728685	-0.264892
0.967095	0.116246	-0.222898		-0.154384	-0.126853	0.829098		-0.139152	0.195315	-0.0690522		-0.0589877	0.632414	-0.0174248
0.919569	-0.167109	0.243972		0.104035	0.0176196	0.611617		-0.0500343	0.344504	-0.0622929		-0.170189	0.798223	0.0922777
0.909777	0.0169691	-0.352475		-0.410584	-0.140549	0.306554		-0.105302	0.992691	-0.0605568		0.294381	0.738608	-0.709379
0.909987	-0.137511	0.243766		-0.414263	-0.209928	0.525812		-0.218848	0.339299	-0.10167		-0.0328146	0.421333	-0.033336
0.933057	0.00705427	-0.662496		-0.0931046	-0.0211705	0.538093		-0.142383	0.886788	-0.0593606		-0.0484304	0.773576	-0.0591478
0.930325	0.103822	-0.491355		-0.403318	-0.105933	0.33819		-0.153777	0.529898	-0.0777716		-0.00286298	0.770292	-0.00192751
0.951148	0.150409	-0.497133		-0.425414	-0.144334	0.507474		-0.0947587	0.87258	-0.0656492		-0.0804037	0.92349	-0.0305833
0.935388	0.108004	0.880078		0.238828	-0.0856254	0.124477		-0.599498	0.993213	-0.139423		-0.0424865	0.711246	-0.0420181
0.137139	0.149752	-0.65884		0.149945	-0.0535096	0.461724		-0.165524	0.987886	-0.0508165		-0.0366532	0.53822	-0.0647116
0.0780555	0.185138	-0.314266		0.244724	-0.140443	0.397456		0.000804273	0.985746	-0.0502423		0.0214057	0.536398	-0.0326867
0.179935	0.0472289	-0.609452		0.256041	-0.352284	-0.0378839		-0.190941	0.854461	0.01677		-0.0844058	0.893254	-0.0713701
0.274295	-0.00241864	-0.38088		0.191089	-0.185205	-0.0852419		-0.13401	0.856709	-0.14342		-0.0556973	0.680522	-0.027295
0.145962	-0.135901	-0.433296		-0.061771	-0.119448	-0.0752796		-0.13607	0.273053	0.0174863		-0.0120116	0.657654	-0.137432
0.109991	0.354652	-0.363137		0.210073	-0.144911	-0.00905088		-0.119271	-0.878918	-0.0468307		-0.0189802	0.704132	-0.0830702
0.44433	0.0249803	-0.292181		-0.118697	-0.147889	-0.0949986		0.0410773	-0.803938	-0.122552		-0.0131431	-0.743909	-0.103237
0.135586	-0.0576032	-0.382654		0.0319736	-0.007601	-0.0782846		-0.329222	-0.663071	-0.329559		-0.0196345	-0.451386	-0.0938769
-0.132494	-0.0810128	-0.329786		-0.264249	-0.17273	0.0428457		0.0343831	-0.712034	-0.0646345		-0.0125013	-0.743375	-0.0372461
0.0805308	0.0373903	-0.184798		-0.0152857	-0.0377024	-0.0996826		0.0868403	-0.334754	-0.476129		-0.0168291	-0.712416	0.129265
-0.0167082	-0.0522637	0.0481173		0.280166	-0.173476	-0.067997		0.228307	-0.29983	-0.735209		-0.0210395	-0.571087	-0.138026
0.0327371	0.0554492	-0.460904		-0.159649	-0.16624	-0.0682788		0.0833557	0.124543	-0.634417		-0.0128681	-0.70637	0.00770691
0.0887546	-0.04345	-0.37339		-0.335827	-0.137455	-0.118194		0.173423	-0.36701	-0.0853384		-0.0186665	-0.712194	-0.0843279
0.10722	-0.207871	-0.0265468		-0.112223	-0.150624	-0.00722136		0.131293	-0.297459	-0.0753469		-0.0199795	-0.733036	0.119366
0.0333598	-0.0848939	0.0161007		-0.177936	-0.127867	-0.043118		0.0788299	-0.335586	-0.364467		-0.0170304	-0.768177	0.0295384
-0.0640203	-0.0606348	-0.0435666		-0.132989	-0.00268929	-0.0481034		0.0797121	-0.375031	-0.0920134		-0.0170764	-0.788182	0.0972788
0.112454	0.0433439	0.229611		-0.175852	-0.0888364	-0.05433		0.105358	-0.361143	-0.094273		-0.0176436	-0.501338	-0.185099
-0.0330803	-0.0492183	-0.0729422		-0.217085	-0.132156	-0.0309075		0.0765339	-0.352213	-0.0859491		-0.0156581	-0.884671	-0.16339
0.0654298	0.00844037	0.00589627		-0.13789	-0.000910253	-0.0781355		0.0389939	-0.357022	-0.349836		-0.0229565	-0.74501	-0.164812
-0.0386519	0.0571424	0.0207692		-0.300275	-0.052779	-0.0747987		0.0844958	-0.365594	0.52646		-0.0169825	-0.729364	-0.0426887
0.0214496	0.0184983	0.0612483		-0.23393	-0.119946	-0.0983063		0.0713841	-0.0402508	-0.0813119		-0.0131803	-0.549188	0.0070995
-0.0770126	-0.0486002	-0.00732801		-0.103598	-0.0705423	-0.0145922		0.0397812	-0.347587	0.730434		-0.022663	-0.681916	-0.0504416
-0.0215704	0.0391654	0.00922014		-0.142161	-0.00664214	-0.0903583		0.0751838	-0.398557	0.763394		-0.0169744	-0.803323	-0.0664991
0.0958768	-0.0473312	0.0178406		0.0517593	0.0510948	-0.0649732		0.0466684	-0.369694	0.125123		-0.0166962	-0.319213	0.0373188
0.0319123	0.0255143	-0.0192216		-0.159384	0.119895	-0.067178		0.0776647	-0.319736	-0.0694019		-0.0169229	-0.440566	-0.0388112
0.0537051	0.153791	0.0468189		-0.0912367	-0.147759	-0.0109187		0.0673445	-0.341027	-0.0701114		-0.0253754	-0.136539	-0.0642051
-0.0283368	0.0037837	0.0062448		-0.0934204	-0.0618516	-0.088144		0.0708789	-0.357366	-0.090772		-0.0155688	-0.177159	0.130625
-0.0609362	0.0740217	0.00653215		0.0293106	-0.142513	-0.070575		0.160851	0.0570792	0.858781		-0.00489359	-0.42508	-0.0475976
0.026669	0.00644809	-0.00894263		0.025399	-0.118899	-0.0943215		0.099546	0.0795578	-0.0854134		-0.137327	0.431385	0.0791576
-0.0227941	-0.0419166	0.0355614		-0.0801113	-0.0545151	-0.0562745		0.0804603	0.971934	-0.0831231		-0.0125458	-0.517178	0.0615619
-0.0195111	0.0787207	0.0308838		-0.0685609	-0.208651	-0.0111854		0.120914	-0.011876	-0.0420778		-0.00515382	0.0457028	-0.0201891
-0.120016	0.0766953	-0.0215926		-0.101169	-0.0861443	-0.0264375		0.0916662	0.624629	0.0493833		-0.00526172	0.0943621	-0.0613281
0.10466	0.0281458	0.0360428		-0.0477723	-0.146481	-0.0210327		0.0117806	-0.253129	0.117391		-0.00565666	-0.470913	-0.0353844
-0.0231265	-0.00828961	0.0344437		-0.112251	-0.119553	0.0220205		0.176469	0.532895	-0.136153		-0.0196555	0.667157	-0.110726
-0.12835	0.0407766	0.0513869		-0.0718152	-0.125495	0.00865172		0.045856	-0.058015	0.217255		-0.00857629	-0.110748	0.0195362
-0.153315	-0.0139306	-0.0143156		-0.108198	-0.1273	-0.0512179		-0.0173881	-0.0314147	0.00931147		-0.000756369	0.639729	-0.0640357
-0.0814767	0.0245944	0.0226833		0.0557478	-0.107028	-0.0543914		0.0266278	0.390275	0.0948152		-0.0469535	-0.486223	-0.0710685
-0.0912713	0.0190985	0.0531674		-0.132648	-0.131977	-0.075464		-0.0232359	-0.260492	0.0145718		0.0230966	-0.575505	0.482271
-0.126985	-0.0368966	0.0543016		-0.118611	-0.185401	-0.0613094		0.0290036	0.970848	0.0280077		0.00152175	-0.381311	0.582678
-0.110216	-0.0254817	0.000358625		-0.122743	-0.0999093	-0.0246681		-0.000537767	-0.307072	0.0842712		-0.0176014	-0.217563	0.736884
-0.0943395	0.0179823	0.00906423		-0.0352535	-0.0217496	-0.0351871		0.039413	0.568662	0.0808291		-0.00382075	-0.339461	0.591376
-0.0530895	-0.0719356	-0.00797853		-0.0672801	0.0130044	-0.0966965		0.0609818	0.280035	0.0118914		-0.00123728	-0.436458	0.0818901
-0.0695933	-0.0669933	0.020085		-0.112726	0.0250145	-0.0764903		0.00945969	0.116519	0.330876		-0.0170524	-0.438642	0.202072
-0.115066	-0.061073	0.00917695		-0.0924944	0.0129049	-0.0747418		0.055139	0.447881	-0.00262326		-0.0137083	-0.0795699	0.048417
-0.165647	-0.0171423	-0.00639784		-0.0543578	0.0180085	-0.0680517		-0.00293382	0.750369	-0.00855583		-0.0072266	-0.0994253	0.0372834
-0.127937	-0.0684026	0.0231898		0.0331372	0.0264795	-0.0567892		0.0645561	0.532958	0.0228183		0.0196599	0.330574	0.0392367
-0.215357	-0.0229848	0.03423		-0.0536776	-0.0129154	-0.0790664		0.0137208	0.157903	0.121475		-0.0054717	0.25553	0.314088
-0.121025	-0.0773381	0.0365811		0.0579691	0.0245888	-0.0899649		-0.0233522	0.238645	-0.0746384		0.010016	-0.0525047	0.155543
0.354421	-0.0225379	0.0115149		-0.0161761	0.00693456	-0.0318555		-0.011642	0.121431	0.0618539		-0.0115124	0.150952	0.0058498
-0.0463989	-0.0595782	0.0416564		-0.0490355	0.00404252	-0.0144428		-0.015059	-0.0115888	0.066265		0.00328314	0.0718272	-0.228249
-0.072527	-0.0484522	0.024992		0.0435528	0.00603889	-0.0156129		0.0213318	-0.0185855	0.256753		-0.00814788	0.118706	0.23396
-0.0572617	-0.0343331	0.0539411		-0.000378081	0.00976029	-0.00932234		-0.00819487	0.0844146	0.068433		0.361572	0.0604375	-0.0194666
-0.0505341	-0.0681923	0.0545091		-0.051746	0.00637901	-0.0133245		-0.00195031	0.019492	-0.0400833		0.161082	0.0930132	-0.0160522
-0.072784	-0.108383	0.0243876		-0.00926622	0.0175929	-0.00895348		-0.0158202	0.00836497	-0.807822		0.0728588	-0.0413412	0.308367
-0.0946042	-0.0927758	-0.00471524		-0.0512401	0.0458732	-0.0110493		0.0259376	0.0147581	-0.840447		0.0591234	0.139427	0.32126
-0.0480227	-0.0365872	0.0908905		-0.0832394	0.0242496	-0.0113077		0.328052	-0.0240668	-0.895727		0.0793479	0.0498036	-0.15761
0.0173314	-0.0126988	0.0515459		-0.0808827	0.0107133	-0.0086171		-0.0167625	0.0181618	-0.880282		0.113285	0.10066	-0.431304
0.00956397	0.00151935	0.00412343		-0.0546849	0.0488335	-0.0127291		-0.00308018	-0.0337968	-0.82474		0.193497	-0.0253198	-0.0178907
0.00839347	-0.0745658	-0.0297329		-0.0027152	0.029787	-0.0112449		0.143294	-0.0305328	-0.754093		0.0841998	-0.112842	-0.273805
0.0487778	-0.0409473	-0.0331263		-0.0743507	0.0208844	-0.0141127		-0.0156075	-0.0323524	-0.707323		-0.167467	-0.0845168	-0.224794
0.0295185	-0.0551983	-0.0337938		-0.0959762	0.00492829	-0.00259841		0.00619985	-0.0339545	-0.888121		0.210628	0.232556	-0.0956149
0.0159251	-0.035013	-0.0371885		-0.0744006	0.0174456	-0.0127159		-0.112304	-0.035515	-0.705145		0.13475	-0.101746	0.0440065
0.0177047	-0.0643864	-0.0318029		0.092962	0.0206473	-0.0135907		-0.158624	-0.0084133	0.212162		-0.13322	0.185555	-0.128034
0.0208376	0.0271967	-0.033275		-0.0243375	0.000208468	-0.00852212		-0.123251	-0.0224183	-0.104698		0.250672	0.16074	-0.0652223
0.0198328	0.0157032	-0.0203628		-0.0160845	0.00374486	-0.0125625		-0.112359	-0.0251938	0.00177974		0.186313	0.105435	-0.114576
0.0150929	0.0257205	-0.0120959		0.0118803	0.0359554	-0.0137155		-0.144762	-0.0240619	0.281633		0.279164	0.235801	-0.117693
0.00264149	0.021418	-0.0687665		0.0135174	0.00792951	-0.0121632		-0.0982489	0.016786	0.165745		0.197829	-0.02992	-0.0541703
0.0100471	0.0222147	-0.145484		-0.135882	-0.0219983	-0.0167293		-0.116977	-0.0417333	0.0541097		-0.000790149	-0.234578	-0.0128574
0.0240143	0.0318161	-0.167654		-0.0836584	0.000663887	-0.0122553		0.0274121	-0.0187241	-0.021955		0.166513	-0.251551	0.0868661
0.0138183	0.0117698	-0.228943		-0.0125266	-0.00571844	-0.00721561		-0.133741	-0.0261221	-0.026659		-0.00493912	-0.189353	-0.0307489
0.0128675	0.00911649	-0.0920478		-0.0165393	-0.022257	-0.014161		-0.153032	0.0155147	0.0746691		-0.141366	-0.197209	0.082153
0.0073916	0.0448668	-0.136064		-0.0144777	-0.00452945	-0.0122496		-0.106533	-0.0334966	-0.0733881		0.138116	-0.220996	-0.0114815
0.0431383	0.0367195	-0.0437074		-0.00813494	0.00745169	-0.00990956		-0.140704	-0.027849	0.0327659		0.00444484	-0.166703	0.100807
-0.0135896	0.00140617	0.18396		-0.0119751	0.026413	-0.0128084		-0.137083	0.0216434	0.07613		0.0582682	-0.203681	0.0556482
0.0549306	0.0238892	-0.0918812		-0.0073643	0.0146167	-0.0122095		-0.125734	-0.0338364	0.0470884		0.00931285	-0.178262	-0.0666256
0.022754	0.0258532	-0.146326		-0.00884319	0.0673224	-0.0115512		-0.0627821	-0.0080079	0.16342		-0.0794097	0.129258	-0.133459
0.0366036	0.0273205	0.157038		-0.00914711	-0.0013673	0.00522597		-0.138367	-0.00692142	0.228197		0.211395	-0.191589	0.0566511
0.0395364	0.0120098	0.109872		-0.00224519	-0.0114181	-0.00160941		-0.114996	-0.00388184	0.0667933		0.0705958	-0.202199	0.215852
0.0404155	0.00916298	-0.0838125		-0.0101305	-0.0276419	0.0114455		-0.242117	-0.0229982	0.0125118		-0.0833148	-0.157893	0.00591945
0.0211934	0.0351498	0.173224		-0.0101514	0.0254179	-0.00261345		-0.0748307	0.000341672	0.141823		-0.00957854	-0.213649	0.00516642
0.0239111	0.0211705	-0.0629297		-0.0103435	-0.0146371	-0.0125372		-0.0774005	-0.0215703	0.0768766		-0.0763863	-0.262077	0.121515
0.00991467	0.0346202	-0.0506975		-0.00765915	-0.00957383	0.00177866		0.147222	-0.027456	-0.0225642		-0.12378	-0.180515	0.162613
0.0160649	0.0627574	-0.0938848		-0.0136735	0.0077819	0.00568289		-0.100418	0.00747195	0.0884263		-0.208759	-0.125675	-0.0100384
0.0239063	0.0270957	0.00421902		-0.0128756	0.00967351	-0.000670023		0.205765	-0.00903727	-0.0119491		-0.235673	-0.232544	0.0801745
0.0246103	-0.00496849	-0.0221213		-0.0087474	0.00933665	-0.000156064		-0.150232	-0.0212374	0.0497137		-0.205196	-0.0993651	0.0768218
0.0214855	0.0115789	0.120176		-0.00341794	0.00795435	0.00383156		-0.064288	-0.00177899	-0.0804657		0.191278	-0.206629	0.0181855
0.00946669	0.0284112	-0.121244		-0.0025653	0.0255582	-0.000693304		-0.109363	-0.00599472	-0.120931		-0.113888	-0.159793	0.0480318
0.0264957	0.0325421	-0.173023		-0.00189378	-1.91948e-05	0.00985739		0.930356	-0.021267	0.0753048		0.189937	-0.183105	-0.04295
0.0157741	0.0150082	-0.0803754		-0.0133012	0.125668	-0.0116559		-0.0944093	-0.00548338	0.265342		-0.0495998	-0.240837	0.0399177
0.0387948	0.0261463	-0.0747925		-0.0104878	-0.503082	0.0118513		-0.0632853	0.00374726	-0.133922		0.0900402	-0.486372	0.158959
0.0489605	0.0117548	-0.117203		-0.010113	0.102902	-0.00931808		-0.13943	-0.015491	0.164133		-0.0701683	-0.817928	-0.178385
0.0334273	0.0104527	-0.0822708		-0.011637	-0.321275	-0.00743884		0.033241	-0.00968862	-0.159555		0.229686	-0.486636	-0.128005
0.0378388	0.015974	0.194388		-0.0128203	0.0983424	-0.0140037		-0.136804	-0.00335006	-0.0638043		0.00327192	-0.437651	0.131206
0.00585851	0.00475	-0.109635		-0.0135858	-0.572317	-0.0141652		0.0655695	0.0116767	-0.175871		0.00394434	-0.48309	-0.200618
0.0601038	-0.00035595	0.24271		-0.00295055	0.0503718	-0.0137282		0.179087	-0.00838037	-0.16671		0.110416	0.0788368	0.163406
0.0520226	0.0129887	0.167451		-0.00456975	0.0960265	-0.0170583		0.0220793	0.603552	0.20296		-0.0315244	-0.165406	-0.482822
0.0402684	-0.00263671	0.499073		0.00411385	-0.167905	-0.00862593		-0.0230282	0.63441	0.519672		-0.117896	-0.208121	-0.0465028
0.0542584	-0.0111164	0.28591		-0.0163073	-0.629437	-0.0122223		-0.0702359	0.720535	-0.094568		-0.013422	0.186286	-0.0421422
0.0280563	0.0006888	0.197987		-0.0153804	-0.137624	-0.132114		0.0191715	0.692422	-0.0094041		0.043342	-0.0511061	0.0533759
0.0447542	0.00932726	0.331507		0.000665826	-0.114814	0.665504		-0.070505	0.62492	-0.186871		0.00624374	-0.00919796	0.0350125
0.0340876	0.0160466	0.100488		0.00497625	0.0499666	-0.335551		0.182868	0.346522	-0.167046		0.0241445	0.118614	0.0355233
0.0197684	-0.0113241	0.203169		-0.00263615	-0.378674	-0.152481		-0.0788188	0.439555	-0.0691194		0.0294974	0.116945	-0.0516361
0.0213157	-0.0123805	0.133132		-0.015227	-0.0301427	0.583512		0.00875665	-0.461795	-0.18537		0.0329553	0.0645347	-0.123496
0.0481576	-0.0195908	0.286987		-0.00850328	-0.129842	-0.0115009		-0.029636	0.374207	-0.121444		0.00488632	-0.269621	-0.0141304
0.293088	-0.0138401	-0.0262432		-0.00717948	0.0988317	-0.0408191		-0.045003	-0.123589	-0.153549		0.0148964	0.269688	-0.0504197
-0.112612	-0.0153813	0.21195		-0.00903332	-0.0159724	-0.366198		-0.0296399	-0.194311	-0.207163		0.0182854	-0.0150936	-0.111955
0.213445	-0.0219334	-0.186105		-0.0105671	0.0606516	0.0691888		-0.035935	0.460308	-0.128824		-0.00485691	0.222079	-0.0436343
0.131851	-0.0208411	0.0336708		-0.00318745	-0.626502	0.177343		-0.0320987	0.710954	0.131267		0.0120286	-0.209816	-0.105511
0.20729	-0.0219788	-0.072992		-0.000708917	0.123487	0.207023		-0.0348704	0.581532	0.376099		0.0256711	0.0449611	-2.05399e-05
0.358237	-0.0184583	-0.00816618		0.00674342	0.0422847	-0.265703		-0.00876309	0.445476	0.623375		0.00793195	0.183965	-0.0462547
0.313354	-0.024124	-0.0473655		0.00447229	-0.811058	-0.298612		-0.029485	0.230832	0.537549		0.0458988	0.713248	-0.024203
0.193339	-0.0749156	-0.107128		-0.00767302	-0.48494	-0.0982034		-0.0320225	0.248332	0.595864		-0.00352329	0.53163	-0.0481125
0.269936	-0.169074	-0.0567987		0.00398949	-0.254407	0.157512		-0.0373227	0.286976	0.329273		0.00923596	0.640183	-0.0229076
0.153421	0.131646	-0.0518976		0.0134246	-0.860426	0.535397		-0.0338321	0.426618	0.0950526		0.0474463	0.588855	-0.100623
0.282287	-0.223401	-0.0603855		0.0123962	-0.766932	0.164676		-0.0278592	0.344074	-0.101532		0.0818615	0.483738	-0.066466
0.0961869	-0.074168	-0.05628		-0.0150718	-0.713169	-0.320696		-0.0361049	-0.732549	0.498585		0.0112578	0.702646	-0.0558866
0.155373	-0.181005	-0.0442138		-0.0029977	-0.324118	-0.244143		-0.0323916	0.222461	0.37205		0.000173891	0.750322	-0.0922905
0.158253	-0.043746	-0.0680025		-0.767174	-0.117569	-0.412964		-0.0376173	0.490735	0.383349		0.0146143	0.674028	-0.046498
0.164059	-0.016736	-0.0725705		-0.905274	-0.090924	0.353769		-0.0362309	0.458053	0.426277		0.0477871	0.77597	-0.106574
0.0911556	-0.278755	-0.0567953		-0.812709	-0.402672	-0.0231469		-0.0335581	0.194159	-0.140747		0.0351569	0.109671	0.145585
0.136668	-0.0391067	-0.0452732		-0.765356	-0.874089	0.427223		-0.0335594	0.842473	0.126747		-0.0159717	0.785748	0.151954
0.147845	0.143759	-0.0534879		-0.710497	-0.0145985	0.327466		-0.0279124	0.752752	0.00161176		-0.947613	0.698843	0.295546
0.222939	-0.0568699	-0.0211544		-0.688007	0.0203334	0.00542857		-0.0321296	0.216316	-0.182126		-0.00993523	0.681926	-0.0248307
0.100222	-0.205565	-0.0239575		-0.770798	-0.0242838	-0.329022		-0.0288625	0.629837	-0.131469		-0.0330703	0.489647	0.0225497
0.213805	0.1018	-0.0779196		-0.753123	-0.0433333	-0.749447		-0.0102549	0.75504	-0.103263		-0.0152663	0.732791	0.192851
0.103815	-0.0607612	-0.0305345		-0.615686	-0.000774938	0.192706		-0.0279362	0.704562	0.10777		0.0146699	0.5133	0.116895
0.144177	-0.158946	-0.0687447		0.111703	-0.00917476	-0.987962		-0.033949	0.80211	0.529268		-0.0293886	0.671858	0.0893615
0.257121	-0.151488	-0.0807807		-0.681278	-0.0382448	-0.0976924		-0.0088824	0.714351	-0.0601235		-0.00297138	0.635078	-0.122068
0.116515	-0.102909	-0.060792		-0.7606	-0.0282497	-0.384754		-0.0115673	0.791627	0.560188		-0.0152028	-0.0617787	0.145576
0.0837162	-0.160265	-0.0743782		-0.712993	-0.0260395	-0.351874		-0.0349793	0.559893	0.319775		0.00123888	-0.0391605	0.0969553
0.0503176	-0.233477	-0.0413396		-0.679744	-0.000360675	-0.115536		-0.0385358	0.550101	0.303733		-0.000514309	-0.0258135	0.425349
0.199767	-0.16883	0.0220439		-0.687278	-0.0398544	-0.257963		-0.0210654	0.746625	0.437861		9.52066e-05	-0.0227051	0.0832956
0.156812	-0.0245595	-0.0760506		-0.621621	-0.0132148	-0.231165		-0.0158037	0.752132	-0.164568		-0.0278988	-0.0262223	0.076774
0.145375	-0.133954	0.0104965		-0.706256	0.00319835	-0.115275		-0.0198868	0.755814	0.0486534		-0.00777525	-0.024669	0.0953859
0.113295	0.0320734	-0.0234461		-0.722136	0.00624939	0.020902		-0.000779677	0.858116	0.0051887		-0.026266	-0.008376	0.0946938
-0.0225137	-0.167519	-0.0865857		-0.829185	-0.0526773	0.0622551		-0.0214818	0.83171	-0.0969877		0.00971807	-0.0164743	0.0707641
0.0639545	-0.0960609	-0.0713633		-0.664768	-0.0186373	-0.115014		-0.0254451	0.788057	0.111175		-0.0142052	-0.0171506	0.188358
0.0607296	-0.104877	-0.0538002		-0.883703	-0.0566592	-0.136968		-0.0363029	0.79504	0.188051		-8.48607e-05	-0.0115512	0.0899618
0.103279	-0.0104874	-0.0234742		-0.632854	-0.0249982	-0.0940334		-0.0116443	0.782323	0.243903		-0.0187756	0.00073369	0.168078
0.0530587	-0.050342	-0.0507316		0.013865	-0.03855	-0.0316426		-0.0105804	0.223386	-0.0515888		-0.0239869	-0.000631802	0.11991
0.113801	-0.0571281	0.089471		-0.147692	-0.00944083	-0.288953		-0.0203203	-0.0311811	0.327733		0.00579787	-0.0128823	0.102532
0.100057	0.0814697	0.0971891		-0.0662226	-0.0460552	0.0718929		-0.0280891	-0.0316298	0.402868		0.00996825	0.0151821	0.0334075
0.0581619	0.120776	0.00162569		-0.0143865	-0.0462092	-0.0181664		-0.0284795	-0.0239378	0.152106		0.00861071	-0.0137068	0.0295733
0.0786315	0.178439	0.0518876		0.0630897	-0.0315574	-0.033968		-0.0168746	-0.0215201	0.0159248		-0.0362015	0.0031563	0.0287805
-0.031939	0.0431717	-0.0125157		-0.114132	-0.00612096	0.0523848		-0.0246122	-0.0203927	0.0063021		-0.0105967	-0.0081856	-0.00369204
0.00605548	-0.0239622	0.0985962		-0.0702673	-0.00181009	-0.0439456		-0.0272453	-0.0140159	0.0181442		-0.1068	-0.0115277	0.0232399
0.259558	0.00462777	0.0455007		-0.0871975	-0.0401082	0.0511131		-0.035762	-0.0251583	-0.0292208		-0.087387	-0.0206549	0.000143761
-0.0144067	-0.020499	0.133885		-0.118592	-0.0240027	0.0185241		-0.0351781	-0.0315945	-0.354849		-0.372547	-0.0143368	0.0126217
0.0248397	-0.15462	0.142373		-0.0678902	-0.0503177	-0.0194266		-0.245261	-0.017832	-0.0299288		-0.135496	-0.00130262	0.00322749
0.111225	-0.0422713	0.139088		0.0345735	-0.0513712	-0.0300319		-0.117966	-0.0245091	0.145736		-0.211514	-0.0237235	-0.00227684
0.118659	-0.0230689	0.0955		-0.012087	-0.0871723	-0.00224991		-0.0515288	-0.0209702	0.0193512		-0.162215	-0.00593703	0.000911545
0.0403685	-0.10931	0.0111753		0.0716601	-0.0483494	-0.02883		0.142723	-0.00709136	0.14201		-0.123406	-0.0139124	-0.00173301
0.0678022	-0.0866197	0.0655105		-0.062972	-0.0520782	-0.0247172		0.0195967	-0.0370871	-0.108538		-0.121411	-0.0145417	0.00800207
0.0280418	0.0902762	0.0816096		-0.0232387	-0.0664843	-0.0364169		0.0507033	-0.0111332	-0.0129215		-0.15274	-0.509239	0.012449
0.118828	-0.0220746	-0.0738646		-0.113246	-0.0326375	0.0285962		-0.0841607	-0.0186298	0.00910039		-0.124936	-0.000764914	0.0133517
-0.0625479	-0.429896	-0.0445139		0.00236527	-0.0768835	-0.0398886		-0.0866687	-0.00980223	-0.0291766		-0.144559	-0.0329023	0.0151631
0.025443	-0.137331	0.00176281		-0.0586726	-0.0493375	0.0387811		-0.0506897	-0.0309881	-0.0342698		-0.129181	-0.0103644	0.0302556
-0.077062	-0.0791254	-0.0349331		0.0634198	-0.0744307	-0.0278561		-0.0113885	-0.00571208	-0.0376835		-0.0887119	-0.0384956	0.0196598
0.078149	-0.0723481	0.0363667		-0.067365	-0.0909883	-0.0333712		0.0154064	-0.0246516	0.00299976		-0.231172	0.0034829	0.010163
-0.031123	0.0290622	0.0479491		0.0564246	-0.205676	-0.0494516		-0.0547886	-0.0035277	0.0455125		-0.191909	-0.024177	0.00936126
0.0810055	0.0155204	-0.0482923		0.028501	-0.226201	-0.0240903		0.0148326	-0.0286322	0.0197557		-0.120128	-0.00477279	0.00616921
-0.0125235	0.0802753	-0.030085		0.0477203	-0.0647774	-0.00782537		-0.139065	-0.00257614	0.00202465		-0.168603	-0.545237	0.00608895
0.0837577	-0.115985	0.00190442		-0.156469	-0.0184169	-0.0365971		-0.0162779	-0.0176888	0.0780227		-0.123169	-0.0169163	0.0111475
0.0982085	0.193948	0.00628005		-0.127265	-0.046972	0.0194335		-0.0900326	0.0824558	0.00374542		-0.189849	-0.0339643	0.00435001
0.0153413	-0.019497	0.0807557		-0.00814863	-0.026729	-0.0183746		-0.0977353	0.0403396	0.030652		-0.398887	-0.000775895	-0.00735192
0.0981403	0.0572844	0.00393623		-0.135375	-0.082469	0.00495653		-0.0623988	0.00899456	-0.00893828		0.0728995	-0.0117551	-0.0189285
0.201168	0.164316	0.000848218		-0.135205	-0.0367794	-0.0386123		-0.112701	0.0656315	-0.0116521		-0.192239	0.013788	-0.441919
0.0427247	-0.0606584	0.0103962		-0.108055	-0.0717107	0.00257782		0.00921592	0.00556009	-0.0307903		-0.171714	0.0257715	0.00962777
0.0945897	0.107564	0.0110611		-0.138846	-0.0387397	-0.00849741		0.0340988	0.0671488	0.00179777		-0.108746	-0.0339933	-0.0147999
0.0764412	-0.0136729	-0.00117574		-0.173324	0.0314943	-0.00557455		-0.0609305	0.00888019	0.00909971		-0.317229	-0.0329895	0.00847807
0.0584664	0.396771	0.010843		-0.103958	-0.991612	-0.0124778		-0.0131809	0.0230339	0.019965		-0.202604	-0.0400019	0.00430157
0.0754325	-0.071188	0.00486581		-0.143599	-0.629874	-0.0175891		0.107133	0.015626	0.0266473		-0.182827	-0.0195461	0.00400804
0.0238748	0.0664514	0.000335223		-0.115132	-0.127047	-0.0160686		-0.116394	0.0170229	0.0170295		-0.0278232	-0.0213735	-0.0121327
0.0945661	0.181895	-0.00309757		-0.107012	-0.828759	-0.0313051		-0.0650381	0.0260706	0.0155704		-0.200479	-0.0263258	0.0263619
0.0628054	0.104685	-0.0045103		-0.0778484	-0.89478	0.00945566		0.0465801	0.047391	0.0135214		-0.19004	-0.0130611	0.0101504
0.0430739	-0.0160803	0.00838487		-0.116063	-0.994722	-0.00509199		-0.102771	0.0184298	-0.000490065		-0.321112	-0.0290035	-0.0138588
0.132148	-0.0782625	-0.000108713		-0.130573	-0.906411	0.0106983		-0.0730669	0.0193707	-0.00808627		-0.319967	0.412024	0.0221966
0.128663	0.0416806	-0.0024719		-0.0929292	-0.953493	-0.0264797		-0.068602	0.0330225	0.364075		-0.190554	0.357302	-0.0325976
0.147582	0.000805538	-0.00309527		-0.0875012	-0.938084	-0.0157834		-0.0224422	0.00971065	0.0281288		-0.194705	0.231778	0.0264309
0.0176535	-0.153712	-0.0050427		-0.117773	-0.897974	-0.0586504		-0.101862	0.0357182	0.0333426		-0.109269	0.314682	0.015308
0.0277561	0.266661	0.00254696		-0.109665	-0.892348	-0.022095		-0.118576	-0.0179237	-0.00259541		-0.198527	0.274083	-0.00911711
-0.0384257	0.149483	-0.00269069		-0.169104	-0.928603	-0.0367464		-0.0651518	0.00773737	-0.0229074		-0.176588	0.342969	-0.00444846
0.15584	0.155142	0.0191486		-0.152217	-0.715636	-0.0380681		-0.103937	-0.00819074	-0.0410488		-0.187636	0.440731	0.00462641
0.0529415	-0.0501624	0.00229333		-0.0894713	-0.885976	-0.0295748		-0.0309894	0.0848001	0.0132479		-0.0926757	0.15976	-0.0220268
0.0337445	0.0673286	0.00134616		-0.11638	-0.953979	-0.0521652		-0.0688053	0.0427039	0.0216014		-0.195346	0.353286	0.0100193
0.0272466	0.286908	0.0148107		0.00780423	-0.938768	-0.0215048		-0.0513387	-0.661764	-0.273825		-0.190354	0.403076	-0.0110094
0.00280119	0.484584	0.0139443		-0.0553334	-0.86125	-0.0201792		-0.0377661	-0.0508156	0.0106696		-0.180098	0.354045	0.000462998
0.0644524	0.329641	0.00326322		-0.171758	-0.892523	-0.0244468		-0.107591	-0.0324916	-0.0109049		-0.178379	0.330848	0.000296389
0.0676879	0.359156	0.00184029		-0.060912	-0.97229	-0.0443291		-0.0550416	-0.0558438	0.0176429		-0.0993632	0.417288	0.695147
-0.00950743	0.269263	0.00100309		-0.202882	-0.901456	-0.220494		0.0155738	-0.0589169	0.0421522		-0.0232189	0.387762	0.0846042
0.180894	0.21745	-0.000104057		-0.0720465	0.644612	-0.123011		-0.0584952	-0.0608538	0.0346111		-0.0121355	0.469762	0.332389
-0.413767	0.117208	0.00356477		-0.0455134	0.882194	-0.152799		-0.0587296	-0.0563436	-0.0316444		-0.0085119	0.357855	0.217241
-0.880616	0.0823078	-0.00893373		-0.0582739	0.682276	-0.140046		-0.0305176	-0.0167599	-0.0166796		-0.00492873	0.294158	0.283342
-0.0159497	0.200987	-0.00445535		-0.042145	-0.221902	-0.100328		-0.0832719	-0.0591921	-0.0392799		0.0080202	0.390669	0.355826
0.075993	0.108438	0.00952942		-0.167492	0.721014	-0.0806011		-0.041949	-0.0718483	0.00829233		-0.0320208	0.252052	0.138673
-0.311277	0.290211	-0.00191342		-0.116714	0.322579	-0.0854979		-0.0162009	-0.0672385	0.0246512		-0.0274212	0.303339	0.147506
-0.868207	0.225412	0.000533021		-0.13386	0.033502	-0.236107		-0.023967	-0.0724695	-0.0299794		-0.0237387	0.29903	0.103573
0.431429	0.156061	-0.00126569		-0.0701322	-0.713644	-0.0841461		-0.0182787	-0.0706137	-0.0246015		-0.0204635	0.333425	0.113232
0.106	0.00312634	-0.0053813		0.0160645	0.88393	0.0842566		-0.0246847	-0.076327	-0.0398297		-0.0250096	-0.22499	0.155093
0.18103	0.0344564	-0.00990851		-0.0657548	-0.323166	-0.0154428		-0.0228943	-0.0436627	0.00633871		-0.02412	-0.266422	0.10738
-0.653787	0.228436	-0.00682491		-0.042786	0.891917	-0.145616		-0.0257221	-0.0362012	-0.292252		-0.020218	-0.33886	0.330465
0.478071	0.0905487	0.00832731		-0.140619	0.529648	-0.101763		-0.0206093	-0.0476488	-0.226094		-0.0249676	-0.242392	0.0872813
-0.801797	0.118085	0.00312123		-0.128294	0.844171	-0.0739777		-0.0250948	0.0319419	-0.075312		-0.025188	-0.225311	0.0192809
0.509084	0.0704424	0.00389443		-0.185007	0.647204	-0.0890114		-0.022896	-0.0831421	-0.351947		-0.0126254	-0.264918	0.14269
-0.716311	0.260292	0.00272098		-0.172565	0.537021	-0.145683		-0.0253616	0.04751	-0.282501		-0.0323755	-0.251379	0.118441
0.431707	-0.089043	0.00652331		-0.196551	0.799006	-0.0934036		-0.0262888	-0.0436764	-0.0727953		-0.0289643	-0.260814	0.174974
-0.882697	-0.414913	0.00706352		-0.174449	0.694758	0.0145837		-0.0189424	-0.0662298	-0.0302989		-0.0244232	-0.274867	0.302303
0.584622	-0.155275	-0.00354748		-0.0636121	0.853236	-0.0806592		-0.0269555	-0.0504999	-0.134068		-0.0267881	-0.261853	0.18984
-0.796395	-0.0540705	0.00267923		-0.22746	0.587139	-0.0671934		-0.0263138	-0.066724	0.118652		-0.0227742	-0.288675	0.238921
-0.459924	-0.652477	0.00059073		-0.0455873	0.890781	-0.242008		-0.0310027	0.0310753	-0.0283519		-0.0237364	-0.255891	0.169159
-0.913261	-0.469418	0.0480552		-0.0870435	0.446262	-0.162156		-0.0262035	-0.0229154	-0.108373		-0.0229112	-0.28953	0.323721
0.547063	-0.656759	0.0169583		-0.0230294	0.627845	-0.0749128		-0.0246367	0.0769901	-0.210675		-0.0208837	-0.272619	0.116956
-0.848451	-0.94437	0.0581432		-0.129052	0.622282	-0.0725598		-0.0296081	0.0497473	-0.173198		0.0357477	-0.221035	0.0590321
-0.528534	-0.473592	-0.0179604		-0.210064	0.489076	-0.0711328		-0.0246059	0.0368472	-0.131021		0.0510159	-0.227904	0.0578159
0.900796	-0.84049	-0.0319105		-0.127364	0.749753	-0.159054		-0.0207209	0.0832124	-0.294722		0.0243539	-0.214102	0.106752
0.428486	-0.832855	0.0322972		-0.184887	0.456005	-0.131114		-0.0172832	0.115334	0.012587		0.0237664	-0.360334	0.0721387
0.522403	0.0455437	-0.044763		-0.164572	0.697514	-0.153358		-0.0222757	-0.0144952	-0.014104		0.0252795	-0.253996	0.110106
-0.442419	-0.74287	-0.0367927		-0.166463	0.459934	-0.156938		-0.0117109	-0.0130406	-0.22505		0.0315362	-0.278438	0.209247
-0.881136	-0.0544995	0.0121519		-0.182983	0.395574	-0.0196856		-0.022221	0.23775	0.040277		0.0140772	0.94623	0.0914412
-0.373201	-0.912774	-0.00326898		-0.129314	0.800426	-0.0639865		-0.0149026	0.00484039	0.154795		0.0324514	-0.281194	0.0701833
0.156971	-0.475359	0.166078		-0.169621	0.712511	-0.127527		-0.0171539	0.0787442	0.113401		0.0152857	0.0827192	0.0926115
-0.349714	-0.741958	-0.00473546		-0.0693302	0.650627	-0.148757		-0.0203495	-0.0171347	-0.079275		-0.988952	-0.00433767	0.0704128
-0.984643	-0.579588	0.0352793		-0.182076	0.631001	-0.140789		0.00263971	0.0967016	-0.230619		0.00894473	-0.0444769	-0.13453
-0.908633	-0.97255	-0.00825604		-0.183897	0.794568	-0.226972		-0.0226194	0.0884103	-0.220307		0.0219627	-0.0610867	0.0700051
-0.477968	-0.130305	0.0218351		-0.106132	0.244901	-0.107663		-0.0191274	0.0469357	-0.199001		0.0225275	-0.0439921	0.0520687
-0.364745	-0.689026	-0.0521353		-0.160825	-0.922371	-0.24154		-0.0239379	0.144838	-0.0356027		0.0553014	-0.0515273	0.12451
-0.199796	-0.540325	0.0151573		-0.0193405	0.661981	-0.0395756		-0.0181507	0.143177	-0.11419		-0.000533354	-0.0424314	0.12319
-0.683797	-0.183894	0.0869912		0.0909828	0.705074	-0.0622357		-0.0162449	0.0777785	-0.374718		0.010604	-0.0351178	0.105574
-0.197693	-0.0678725	0.0130443		0.158942	0.556109	-0.0989199		-0.0245073	0.0975443	-0.0506987		0.0214305	-0.0431862	0.0895063
-0.177491	-0.76395	0.0337264		0.154002	0.395726	-0.162213		-0.0123329	0.060845	-0.189632		0.000763873	-0.0500391	0.0900793
-0.306884	0.784953	0.111905		0.232132	0.815784	-0.091729		-0.0265328	0.130779	-0.279222		0.0166386	-0.0393683	0.11467
-0.0736489	0.832847	-0.00646657		0.118217	-0.2345	0.111673		-0.0244226	-0.154348	-0.291346		0.0196393	-0.0697913	0.271148
0.175754	0.852395	0.0123063		0.0365401	0.491632	-0.126285		-0.0231322	-0.0466541	-0.406523		0.011242	-0.0667455	0.143226
-0.159309	0.352591	-0.00969576		0.242076	0.0363226	-0.0948035		-0.0197677	0.0308371	-0.311961		0.0205193	0.00990237	0.0460164
-0.109478	0.215547	0.0267351		-0.933931	-0.0841773	-0.0333548		0.00297878	-0.0183358	-0.295318		0.0237398	-0.0214274	0.177947
-0.106103	0.33216	0.0961435		-0.170853	0.450277	-0.173616		-0.0142896	-0.0184507	-0.244327		0.0142416	0.00151856	-0.0163972
-0.103473	0.267064	0.117991		-0.315266	0.481337	-0.044952		-0.0120734	-0.0203613	-0.447036		0.284024	-0.00324504	-0.0487358
-0.041565	0.494848	0.0490747		-0.315367	0.499954	0.689119		-0.0165727	-0.0110584	-0.418516		0.0784111	0.000660161	-0.0470109
-0.100741	0.649047	0.110064		-0.33137	0.436968	0.758749		-0.0114418	0.0178125	-0.219251		0.0555723	-0.0329279	-0.0534147
-0.164757	0.655689	0.0617343		-0.056241	0.964067	0.322252		-0.0213206	-0.00593476	-0.78949		0.0512965	-0.0308483	-0.0609114
-0.132642	0.665124	0.0220574		-0.205022	-0.994454	0.28001		-0.0408139	-0.0111828	7.22068e-05		0.048267	-0.0608217	-0.0165093
-0.107061	0.889334	0.107941		-0.228118	-0.908226	0.718717		0.0365071	-0.021355	-0.413991		0.0757222	-0.0292014	-0.00705312
-0.0026733	0.59602	-0.033244		0.205853	-0.245999	0.972671		0.034882	-0.00961837	-0.315514		0.0340898	-0.04894	-0.0205596
-0.0160089	0.680794	-0.00755065		-0.902646	-0.542728	0.664932		0.0750689	-0.00783612	-0.30115		0.0731609	-0.0311314	-0.0136098
-0.107042	-0.140488	0.0429881		-0.904399	-0.621221	0.850741		0.0281136	-0.0353975	-0.181621		0.04989	-0.0628361	-0.0360646
0.00618539	-0.237061	-0.0981013		-0.270743	0.727872	0.806597		0.0419857	-0.0265877	-0.214967		0.048483	-0.94411	-0.0157395
-0.242224	-0.162719	-0.0597986		-0.418094	0.802121	0.827266		6.1769e-05	-0.0343416	0.0547987		0.0475551	-0.0678302	-0.0200649
-0.025439	-0.458688	0.0399365		-0.265321	-0.630634	0.941242		0.0182896	-0.0283346	0.00973437		0.0567982	0.0476688	-0.0206368
-0.195881	-0.208559	-0.0911087		-0.283345	-0.604462	0.850489		0.00262474	-0.00369947	0.0192443		0.0586635	-0.0563926	-0.0367712
0.27123	-0.197994	-0.147048		-0.188581	-0.687118	0.80634		0.0087342	-0.0366422	0.0335599		0.0531719	-0.0340382	-0.0353322
-0.149347	-0.0960161	0.0619514		0.0899663	-0.624167	0.363598		0.0383694	0.0168706	0.0988607		0.0632031	-0.0805263	-0.0313897
-0.128015	-0.172664	0.0732704		-0.160665	-0.908496	0.2457		0.00948586	0.0608912	-0.015082		0.0498753	0.068651	-0.031287
-0.138825	-0.0457107	0.0723674		-0.0943969	-0.493266	0.821449		0.0196305	0.0281646	-0.0456349		0.066819	0.00728759	-0.00665942
-0.0792192	-0.0858282	0.0633023		-0.369417	-0.864143	0.76982		0.00320347	-0.00764892	-0.0455863		0.0532846	-0.746241	-0.0225312
-0.0545611	0.163608	0.114338		0.448711	0.783483	0.936656		0.0293877	-0.0248666	-0.0441851		0.0513987	0.0416713	-0.0220125
-0.149603	0.00223359	0.129232		-0.19656	-0.758859	0.99145		0.0143763	-0.0192015	-0.0435472		0.0650056	0.0284457	-0.0217588
-0.192132	0.0057886	0.0243253		-0.16519	0.0470696	0.599784		0.0180161	-0.0372885	-0.0465056		0.062492	0.0126531	-0.0246312
-0.127215	-0.0324073	-0.0177394		-0.340306	-0.733103	0.276826		0.00876185	-0.025425	-0.0572825		0.0566621	0.0421711	-0.0208155
-0.180046	0.216967	0.666589		0.159231	-0.91639	0.989709		0.00312156	-0.0033616	-0.0306515		0.0526328	0.0207466	0.0208253
0.0331393	-0.0758522	0.0810204		-0.116376	-0.894132	0.727791		0.0162797	-0.00210398	-0.0463775		0.0675715	0.0168133	0.0283397
-0.167941	-0.105903	0.372347		-0.291497	-0.743298	0.751704		0.00922339	-0.0104008	-0.0462109		0.0782783	0.0122846	-0.0730931
-0.124006	-0.0751947	-0.705203		-0.277761	-0.472977	0.514162		0.00678393	-0.0324742	-0.0411159		0.123484	-0.0467024	0.110621
-0.199679	-0.0048034	-0.322473		-0.349737	0.660937	0.71422		0.0100637	-0.033384	-0.0322307		0.093415	-0.0257202	0.0167727
-0.0617744	0.185698	-0.480476		-0.357328	0.765586	0.95017		-0.00770087	-0.0337564	-0.0663079		0.109549	0.082881	0.0546282
-0.160273	0.0258047	-0.245717		-0.30427	0.399186	0.887089		0.0262537	-0.0365993	-0.0500286		0.0878664	0.0466482	0.0419294
-0.215709	-0.0418576	0.197999		-0.251982	0.637156	0.98635		-0.910955	-0.0373635	-0.0491098		0.0793275	0.0676203	0.0590224
-0.16854	-0.0515719	-0.526291		-0.213692	0.618887	0.932423		-0.0125268	-0.0399189	-0.0483493		0.0806125	0.0730628	0.115558
-0.128776	0.0483888	-0.910952		-0.233885	0.443005	0.8068		-0.0207414	-0.0353774	-0.0565298		0.0803042	0.105747	-0.00411415
-0.216529	-0.0385039	-0.360898		-0.194136	-0.294926	0.496909		-0.0146728	0.0251653	-0.048543		0.119436	-0.341796	0.0407837
-0.193498	-0.0291305	0.848065		-0.141128	-0.0608764	0.975309		-0.016342	-0.0309621	-0.0554801		0.113449	0.106109	-0.0360682
-0.139022	0.0588515	-0.907645		-0.151696	0.342471	-0.292783		-0.00723138	0.0516176	-0.0190014		0.0780377	0.0490732	0.0391203
-0.160246	0.0426914	0.0650596		-0.248633	0.152154	-0.0955479		-0.0120534	-0.0378879	0.00477381		0.119597	0.339553	0.0830023
-0.153007	-0.0421578	0.441369		-0.161992	0.216777	-0.843821		0.0179202	-0.0153043	0.0139777		0.10063	0.248422	-0.0175328
-0.0969968	0.0585356	-0.619965		-0.161659	0.0320247	-0.438687		-0.0824306	-0.018322	-0.0275051		0.140774	0.338276	0.033314
-0.105612	0.0237965	-0.449766		-0.231674	-0.254087	-0.384704		0.00216562	-0.0375541	-0.0480864		0.114355	0.203052	0.0160251
-0.127504	-0.0886014	0.352668		-0.375009	-0.287105	-0.765438		0.0080561	-0.0290677	-0.0253864		0.0802466	0.209258	-0.0281547
-0.286638	-0.0259219	0.00540885		-0.197861	-0.0500234	0.798416		0.00634311	-0.0372869	-0.0350153		0.0986681	0.0953434	0.0904816
0.381007	-0.16277	-0.827901		-0.0976338	0.602189	-0.192795		-0.00305356	0.0133663	-0.0558104		0.0651337	0.298268	-0.0203692
-0.390769	-0.104059	-0.705677		-0.0409437	0.0967919	0.0154277		0.00223816	0.0558898	-0.0210171		0.0947668	0.354462	-0.0221549
0.431221	-0.148749	-0.221234		-0.273065	0.0886191	0.00738279		0.0317728	-0.0210948	-0.0233171		0.108675	0.198404	0.0336672
0.185934	-0.1449	-0.307927		0.614828	0.191531	-0.000507449		-0.015637	-0.00246964	-0.102621		0.0693863	0.233493	-0.132673
0.26188	-0.193707	0.0486895		0.605838	0.543575	0.0108103		0.00356251	-0.0172976	-0.0402572		0.107761	0.234342	0.182572
0.0959988	-0.162177	0.053456		-0.366391	-0.119891	-0.00415805		-0.00657572	-0.021368	-0.0406482		0.0779003	0.169467	0.186138
0.305863	0.0101277	0.214894		-0.131937	0.471744	-0.00687452		-0.0237724	0.0328223	-0.0511817		0.309581	0.245216	0.0888728
0.261045	-0.177619	-0.698424		-0.729921	0.0452853	0.00965131		0.00540707	0.0558232	-0.0509961		0.0129532	0.541042	0.13809
0.118015	-0.110229	-0.208564		-0.589221	0.0818507	0.00520626		-0.0179469	0.00773598	-0.0456337		0.0685289	0.175078	0.104578
0.38534	-0.0641964	0.505359		-0.205793	0.0863422	-0.00704988		-0.00797318	0.00791118	-0.0394516		0.103761	0.258001	0.205427
0.109759	-0.205573	-0.15617		-0.374996	0.163007	0.0156639		-8.7051e-05	0.0157941	-0.0431023		0.0726779	0.0934097	0.0389332
0.0632555	-0.162277	-0.316966		-0.370466	-0.202851	0.00813291		-0.177605	0.0178917	-0.0313458		0.0728058	0.287478	0.281487
0.186503	-0.131341	0.112257		-0.0117283	0.307073	0.00546353		-0.00137918	0.0211968	-0.0428221		0.0437075	0.150706	0.259868
0.346873	-0.179308	0.396308		-0.44108	-0.0330567	0.0169808		-0.0464386	0.0375185	-0.00745577		0.0425568	0.217816	0.0928553
0.357104	-0.12971	0.127039		-0.0381304	-0.0424162	-0.00418205		-0.028781	0.0284044	0.18419		0.0770029	0.151429	0.19959
0.263257	-0.0672719	0.321457		-0.527871	-0.141146	0.00783759		-0.0364014	0.0661829	0.0655614		0.0559279	0.130276	0.334544
0.11757	0.00972736	0.327749		-0.170724	0.413823	0.0129413		-0.0289531	0.0807819	0.0804654		0.0590857	0.0940578	0.246702
0.333702	0.00275547	0.241053		-0.548352	0.0236963	0.00099323		-0.0186963	0.0256978	-0.00055486		0.0468896	0.13812	0.377387
0.219253	0.0107643	0.160235		0.407377	0.421033	0.00625275		0.0229867	0.035732	0.0851473		0.0389742	0.131032	0.51534
0.109477	-0.00507209	-0.0796362		-0.64666	0.420036	0.00636728		-0.0153385	0.040695	0.000539799		0.0331899	0.126668	0.378929
0.236792	-0.00435848	-0.171241		-0.505626	-0.386445	0.00113274		-0.0108505	0.0145294	-0.0234953		0.0264562	0.204931	0.177233
0.292217	0.0078899	-0.232618		0.0820744	-0.0403303	0.00101213		0.01362	0.061886	0.0092741		0.015242	0.142617	0.328036
0.233736	0.0241284	0.0330838		-0.698149	0.32394	0.0122911		0.0116164	0.0280632	-0.0011273		0.0132389	0.132162	0.198622
0.701541	-0.00691955	-0.0348659		-0.404853	0.493868	-0.00214322		-0.00809407	0.054473	-0.026071		0.0717779	0.134976	0.225861
0.111761	-0.0013702	-0.123423		-0.496475	0.272813	0.000394436		0.00115538	0.0971133	0.033408		-0.0238918	0.123949	0.07339
-0.121076	0.00676216	-0.118075		-0.218571	0.138951	-0.0080383		0.00269918	0.0532483	-0.0362593		0.0842672	0.0930755	0.183378
0.2115	0.0412371	0.0274044		-0.634555	0.499929	0.000689404		0.0189636	0.244586	-0.0683157		0.0842708	0.268198	0.352044
0.235652	0.0115139	-0.0417342		-0.417648	0.417044	-0.0120017		-0.0140722	0.0733585	-0.0315537		0.0448227	0.111975	-0.0407114
0.221559	-0.00461467	-0.13538		0.368006	0.261336	-0.00649745		-0.0321268	0.132776	-0.0471983		0.138265	0.083008	-0.0790869
0.381283	0.00492436	-0.554436		0.363532	0.537052	-0.00936775		-0.0165505	0.0662625	0.0597408		0.00311358	0.163116	0.00976544
-0.765389	0.0100288	-0.0185985		-0.332255	0.440739	0.00435816		-0.0390103	0.198957	-0.0232772		-0.018856	0.173555	-0.0404116
-0.657784	0.00355369	-0.163032		0.69143	0.630882	-0.000138412		-0.0145579	0.0668743	0.0445506		-0.0328543	0.308329	-0.121441
-0.714624	-0.00650978	-0.0635235		0.460905	0.454257	-0.00895453		-0.0189621	0.0524155	-0.0472748		-0.0435492	0.138076	-0.0673552
-0.711138	-0.00290238	-0.141757		0.88561	0.2189	0.00561243		-0.0579337	0.128864	-0.010281		-0.0179741	0.129104	-0.0865608
-0.753112	0.00062616	-0.0191601		0.498758	0.957542	-0.00619376		0.00113342	0.0558931	-0.0326896		-0.0394155	0.0983532	-0.0238915
-0.536417	0.00273909	-0.16404		0.434545	-0.0408118	-0.00227017		0.0862847	0.151629	0.0495909		-0.0228326	0.152814	-0.0228639
-0.749403	0.00521821	-0.0451612		0.00379304	0.5224	-0.00436802		0.050704	0.0598809	-0.066428		-0.0185814	0.10786	-0.0723896
-0.820922	0.0114023	-0.12419		0.186487	-0.193474	-0.00200578		0.0295289	0.0823547	-0.0583121		-0.00483301	0.232676	0.0309887
-0.0787578	0.000244498	-0.112248		0.391615	0.148888	-0.0113784		0.0441127	0.180161	-0.0359961		-0.0266391	-0.0128386	-0.0362131
-0.300479	0.014647	-0.105871		-0.292381	0.135646	-0.00428696		0.0406124	0.190167	-0.0460262		-0.0327557	0.0208954	0.0817402
-0.138992	0.000860113	-0.135159		0.360764	0.380904	-0.00483009		-0.00791607	0.152801	-0.05644		-0.00875251	-0.000657859	-0.07681
0.888309	-0.00230886	-0.163582		0.00553358	0.101548	0.00183162		0.0371398	0.18691	-0.0562418		-0.0495526	0.00475299	-0.122194
-0.308999	0.0237634	-0.0504875		0.230895	0.195298	0.00140267		0.0295706	0.0933921	-0.048097		-0.0142103	0.0114496	-0.0601566
-0.235925	0.000464615	-0.142916		0.386928	0.238833	-0.00590846		0.0329292	0.188089	-0.0462836		-0.0136796	0.00286245	-0.0704314
-0.0718125	0.000737884	-0.0503245		0.125892	-0.0119648	-0.00941516		0.079174	0.182274	-0.0506202		-0.0450293	0.0297889	-0.0482338
-0.197117	0.0201625	0.34577		-0.20074	-0.0223556	0.000630079		0.0488991	0.164532	-0.0693684		-0.00371459	-0.0239951	-0.0442926
-0.259016	0.00261153	0.463389		-0.021828	-0.0172263	0.0105402		0.085982	-0.241816	-0.0288702		-0.0485197	-0.00550185	-0.0632496
-0.100821	-0.000296499	-0.150594		-0.179734	-0.0151374	-0.000684192		0.0402227	-0.058898	-0.0629446		-0.0367305	-0.00114204	-0.0444466
-0.314602	0.0100664	-0.0952908		-0.0195651	-0.0109579	-0.00610562		0.0726886	-0.0391162	-0.0426113		-0.0251947	0.00731529	-0.0394082
-0.155117	0.0029876	-0.0928641		-0.0123728	-0.0113597	0.0020503		0.00668902	-0.0453518	-0.0773867		-0.0274346	-0.00916863	-0.27427
-0.240595	0.0132709	-0.095431		-0.0126442	-0.0184079	0.000763276		0.0393295	-0.0487765	-0.0608465		-0.00966354	-0.0209559	-0.00697117
-0.0519454	0.0198468	0.0775519		-0.00594865	-0.0139294	0.00368074		0.0360486	-0.0571983	-0.0526227		-0.0344962	-0.00238581	-0.0286306
-0.36064	0.0113432	-0.0981136		-0.00854719	-0.013659	0.0144485		-0.0132585	-0.087699	-0.0360415		-0.0813131	-0.00303492	-0.0182355
-0.209217	0.0010542	-0.0432193		-0.0151188	-0.0178511	-0.00252105		0.0472202	-0.0828319	-0.00140121		-0.0526968	-0.00714766	-0.000975255
-0.261789	-0.00452514	-0.105247		-0.00219683	-0.0104909	0.00463835		0.0353275	-0.0875465	-0.0572803		-0.0391903	0.0107602	-0.0279324
0.106429	0.0200882	0.130557		-0.0130761	0.00306077	0.0134247		0.0233433	-0.0897831	-0.00652657		-0.0628035	-0.0270156	-0.0197286
-0.287192	0.0396355	0.277339		-0.0135873	-0.0134112	0.00198041		0.0288993	-0.0890028	-0.0586323		-0.0579312	0.0148725	-0.0191399
-0.224336	0.043699	0.375829		-0.0114243	-0.0157028	0.00658791		-0.0860888	-0.0998507	-0.0578928		-0.0571329	-0.0249567	-0.0250531
-0.245937	0.0627613	-0.211382		-0.00574907	-0.0116096	0.0101397		-0.0300392	-0.100947	-0.0409067		-0.0246103	0.0127258	-0.0236676
-0.263461	0.0340481	0.0470825		-0.00974287	-0.00887619	-0.00153417		-0.047129	-0.0736127	-0.0588709		-0.0574376	-0.0107575	-0.0191362
-0.213437	0.0167324	0.0578691		-0.017216	-0.00839782	0.0235066		-0.04819	-0.0810861	-0.0377781		-0.0202307	-0.0066145	-0.0211717
-0.0324718	0.0386179	-0.0507353		-0.00421711	-0.0203899	-0.0030987		-0.0175316	-0.0591689	-0.0139019		-0.00894512	-0.00848179	-0.0247333
-0.277692	0.0940667	-0.0677263		-0.0100084	-0.0117134	0.0093747		-0.0309234	-0.0838556	-0.0116044		-0.0359991	0.162007	-0.00938394
-0.138531	0.0124793	-0.0453233		-0.00838047	-0.0146029	8.41328e-05		-0.040518	-0.0477787	-0.0107978		-0.0379771	-0.0267179	-0.0237115
0.610166	-0.0110772	-0.106207		-0.00994088	-0.0149254	0.016999		-0.066332	-0.0972728	-0.0205162		-0.0161352	-0.00222492	-0.00464471
-0.103986	0.00571062	-3.14013e-05		-0.0159651	-0.017526	-0.000803988		-0.0364788	-0.0733446	-0.0182774		-0.0763627	-0.0202275	-0.0181013
-0.148235	0.0065101	-0.155703		-0.0130571	-0.0148597	0.003707		-0.0513648	-0.0722427	-0.0093216		-0.0319133	0.00613198	-0.024222
-0.1312	0.0103242	-0.921503		-0.00887713	-0.0109798	-0.00550259		-0.0499773	-0.0733852	-0.014398		-0.0555755	-0.0371008	-0.027425
-0.283493	-0.00323849	-0.431281		-0.0182429	-0.0043713	0.0168051		-0.0471455	-0.0841175	-0.0122201		-0.0296598	0.00855801	-0.0253929
-0.258341	-0.00806993	-0.315431		-0.0114848	-0.0160893	-0.00339		-0.00149499	-0.0847689	-0.00730208		-0.0511059	-0.0237698	-0.0216693
-0.153364	-0.00281215	-0.419165		-0.0135009	-0.0164451	-0.000716174		-0.0494872	-0.0934587	-0.0163361		-0.00877645	0.136352	-0.0195715
0.164437	0.00887084	-0.948879		0.00638584	-0.0174534	0.00115445		-0.037239	0.0585457	-0.0108593		-0.0218216	-0.0187302	-0.0249397
0.29935	-0.011326	-0.953184		-0.014309	-0.0111021	0.0286949		-0.0418691	-0.06563	-0.00891477		-0.00651835	0.0120919	-0.0225077
-0.147564	0.00634462	-0.929028		-0.0141964	-0.0093637	-0.00205094		-0.0273028	-0.0748523	-0.0173245		-0.0448428	-0.0139192	-0.00740826
0.892286	0.0143902	-0.923318		-0.00369244	-0.0130488	0.00734178		-0.062215	-0.065771	-0.0178846		0.00271178	-0.0125623	-0.259863
-0.295283	-0.00142785	-0.332942		-0.00758049	-0.00648111	-0.00172896		-0.0282467	-0.0314593	-0.0178794		-0.062036	-0.0118988	-0.0039086
0.798751	-0.00576876	-0.922727		-0.0163711	-0.000812038	0.00332396		-0.053526	-0.0458328	-0.018616		-0.0589515	-0.0110557	-0.0232094
-0.172344	-0.00323066	-0.558907		-0.010395	-0.0130762	-0.00197475		-0.0411764	-0.0433953	-0.00387678		-0.049073	0.0219354	-0.013274
-0.148516	-0.00138523	-0.951084		-0.00986825	-0.00899661	0.00302863		-0.040499	-0.0457618	-0.0160887		-0.0773835	-0.0165351	0.00771229
0.0372276	0.0177998	-0.163717		-0.0100357	-0.00471025	0.000536859		-0.0379885	-0.0952426	-0.00641774		-0.00854968	0.0214696	-0.018463
-0.194811	-0.00749343	-0.833633		-0.0158279	-0.0105328	-0.0032777		-0.00686125	-0.0569894	-0.00163448		-0.0700416	-0.0079217	-0.0220021
-0.353306	0.0087846	-0.252819		-0.00964581	-0.0156359	-0.00699337		-0.0563737	-0.0293281	-0.0140861		-0.0494024	-0.0174706	0.000435341
-0.0842094	-0.00457779	-0.877115		-0.00589802	-0.0167174	0.0041098		-0.0582122	-0.0556981	-0.0132245		-0.0476214	0.0152967	-0.138155
-0.260045	0.00561373	-0.122991		-0.00985828	-0.020486	-0.00655848		-0.039241	-0.0739891	-0.014166		-0.0501323	-0.0389406	0.00277233
0.0358049	-0.0104562	-0.157104		-0.0115089	-0.00540598	-0.000845046		-0.043207	-0.066239	-0.00487874		-0.0569872	-0.000821711	-0.00920249
-0.0581294	-0.00690636	-0.205073		-0.0158322	-0.00797594	-0.00176381		-0.0484142	-0.0619668	0.0866013		0.00505399	-0.0652378	0.000861953
-0.0107312	0.000881405	-0.23802		-0.00399147	-0.00242755	0.00924337		-0.043578	-0.116904	-0.0218328		-0.0189639	-0.0132146	-0.0118999
-0.0122252	0.0132416	-0.101505		-0.0138166	-0.0111767	-0.0103678		-0.0673898	-0.0696215	-0.00878396		-0.106873	-0.0325218	-0.00153233
-0.0129932	-0.00852582	-0.31472		0.00271966	-0.0113497	-0.00423445		-0.00726847	-0.0793781	-0.002537		-0.0108294	-0.0347696	-0.00937093
-0.00928764	-0.000289127	-0.89888		0.0109361	-0.00577828	-0.00566796		-0.00910801	-0.0717828	0.0108399		-0.0685143	-0.0444152	-0.0135467
-0.0146867	0.00660512	-0.987342		0.0193339	0.00083745	-0.00497916		-0.0306306	-0.0815806	-0.00684084		-0.0507398	-0.0414857	-0.00445485
-0.00603249	0.011305	-0.651133		0.02045	-0.0175661	-0.00633274		-0.0135316	-0.0779818	-0.0155752		-0.00397288	-0.0296817	0.00450118
-0.0136419	0.00813347	-0.35505		0.0161961	-0.00688746	-0.00852226		-0.0715713	-0.0931755	0.00118722		-0.0346611	-0.0274619	-0.0315515
-0.0118023	0.0115118	0.101115		0.0084603	0.00170084	-0.00630041		-0.0135856	0.299139	-0.13785		-0.0712296	-0.0449911	0.00804032
-0.0115675	0.00531474	0.0732989		-0.00631921	0.00177548	-0.00660109		-0.049975	0.0783077	0.00359158		-0.011259	-0.0339718	-0.0111574
-0.0133463	0.00889933	0.229434		0.00764727	-0.0033744	-0.0067215		-0.049976	0.0502278	-0.0216095		-0.0702797	-0.0130056	-0.0152049
-0.0150812	0.000905341	0.576536		0.00748663	-0.013259	-0.00863426		-0.0337369	0.0699515	-0.0135313		-0.0778262	-0.0255807	-0.00710202
-0.00720313	0.0063924	-0.357516		0.0184565	-0.00510442	0.475876		-0.055448	0.0599074	-0.0272862		-0.0685027	-0.0292835	-0.104841
-0.0150402	0.0119677	0.750312		-0.00350145	-0.00822002	0.192834		-0.0569189	0.0953079	-0.010038		-0.0485468	-0.0294856	-0.0305718
-0.0148167	0.00795135	-0.114872		0.0430845	-0.00104704	-0.0109237		-0.0637912	0.107513	0.0650471		-0.0137071	-0.00874479	-0.028631
-0.00034935	0.00975258	-0.56783		0.000108775	-0.012539	0.247898		-0.0494201	0.0340021	0.018051		-0.0207671	-0.00471735	-0.0252709
-0.00846819	0.00624477	-0.365781		0.0131652	0.0127251	0.0445831		-0.0645023	0.0890795	0.00562341		-0.0247915	-0.0196943	-0.0185677
-0.0115346	0.0113236	-0.0675907		-0.00856353	-0.00776058	0.222065		-0.0587634	0.108188	0.0042775		-0.0225475	-0.0164101	-0.0243889
-0.0150984	0.0018754	-0.197912		0.0130904	-0.0145516	0.0939082		-0.117179	0.0971754	0.020877		-0.0177011	-0.0183898	0.0340982
-0.0101703	0.0039179	0.938769		0.0309195	-0.00842786	0.213006		-0.0348599	0.100588	0.00454593		-0.00634987	-0.020805	0.00301267
-0.0151594	-0.00288417	-0.0823749		0.00109174	0.0136986	0.164085		-0.0466689	0.0541407	-0.0148074		-0.00562808	-0.0250861	0.0368998
-0.00885328	-0.00807229	-0.0464296		0.00641886	-0.00263293	0.131515		-0.0359754	0.113515	-0.00612308		-0.0138196	-0.034948	0.017585
-0.0114659	-0.0032615	-0.0116377		0.000163721	0.00971857	-0.0253429		-0.0401697	0.145344	-0.0192396		-0.0164477	-0.0471445	0.0167173
-0.0133601	-0.00130583	-0.048884		0.00484349	-0.009701	-0.0280558		-0.0435013	0.118731	-0.0543302		-0.0158155	-0.0217418	0.0427337
-0.0124154	-0.00443842	0.0952249		0.0147268	0.00730963	0.10963		-0.0293801	0.0886993	0.00786659		-0.011653	-0.0483113	0.023781
-0.0147749	0.0103181	-0.11659		0.0189326	-0.00876279	0.340219		-0.0301446	0.112263	-0.0186251		-0.0121173	-0.0312139	0.0484273
-0.00277872	0.00664728	-0.0314547		0.00147082	-0.000716393	0.131457		-0.0257105	0.0616332	-0.0222787		0.00420118	-0.0399034	0.0291801
-0.0177177	-0.0831823	0.0016269		0.00516238	-0.0088831	-0.088776		-0.0312119	0.166539	-0.0120055		-0.00704654	-0.0432594	0.0535241
-0.0176446	-0.130932	0.0130278		0.00232481	0.00251327	0.25824		-0.0161662	0.0894284	-0.0236615		0.0067213	-0.0417012	0.0556584
-0.0137443	-0.0391304	0.0162384		0.00927941	-0.00895181	0.098016		-0.0343369	0.0167069	-0.00121304		-0.00415999	-0.0508851	0.0562224
-0.0123904	-0.0968122	0.00624463		-0.00109702	-0.00963544	0.119282		-0.0363182	0.111447	-0.0196987		-0.00573333	-0.0354387	0.0199696
-0.00446382	-0.129979	0.0190717		0.0134205	-0.0100884	-0.126449		-0.0253151	0.149138	-0.0124653		-0.011083	-0.0321176	0.0504589
-0.0163922	-0.128992	0.0123584		0.00730182	-0.00314746	0.273824		-0.0177824	-0.000719214	-0.0132643		-0.00889224	-0.0251159	0.046573
-0.0150055	-0.112073	0.009362		-0.00186099	-0.0126391	0.0498996		-0.0344888	0.10708	-0.0118072		-0.0186562	-0.0441543	0.00951226
-0.0142548	-0.162706	0.0211737		0.00392973	-0.011521	0.366516		-0.0322901	-0.00557169	-0.0122881		-0.0060808	-0.023404	0.0374324
-0.0178743	-0.0881697	0.0173351		0.0287278	-0.0121336	0.0700654		-0.0317876	0.0463423	-0.0197415		-0.0117731	-0.0263689	0.00385458
-0.0157206	-0.0909389	0.0104889		0.024073	-0.0120935	0.293682		-0.032991	-0.00908664	-0.0256116		-0.0116736	-0.0255777	0.0461053
-0.0209657	-0.250528	0.0197226		-0.00195869	-0.0131367	0.20331		-0.0299617	0.127876	-0.018111		0.00738385	-0.0174412	0.440396
-0.00893719	-0.115545	0.00321362		-0.0128689	-0.0132371	0.272072		-0.0404634	0.0364922	-0.0111119		-0.101554	-0.0279133	0.0141297
0.0108953	-0.162074	0.0239824		-0.00430644	-0.00351583	0.0606309		-0.0188341	0.0172538	-0.00751792		0.00466235	-0.0464994	-0.024329
-0.0142612	-0.102028	-0.00514285		-0.00301912	-0.0113656	0.0222591		-0.0407451	0.080594	-0.0170966		0.0326664	-0.0477766	0.107212
-0.0169733	-0.051214	0.0134182		-0.00162437	-0.0110872	0.214118		-0.0292487	0.0487621	-0.00404245		0.0277502	-0.0437968	0.0365064
-0.0169686	-0.115152	0.00593308		0.00668024	-0.00604532	0.064178		-0.017836	0.159021	-0.0100023		0.00477248	-0.0359565	0.0424224
-0.00863518	-0.159207	0.0165431		0.00462517	-0.0118203	0.301331		0.0100635	0.00893538	-0.00691435		0.0047142	-0.0348441	0.00776408
-0.0121559	0.033739	-0.00363916		0.00732612	-0.012314	0.19197		0.0290781	-0.0541675	-0.0141779		0.0277835	-0.0239352	-0.00162217
-0.0108262	-0.0829836	0.0151854		-0.00813228	-0.00870011	0.461675		-0.020964	0.143145	-0.0208352		0.00853261	-0.0405221	0.110997
-0.0102835	-0.153758	0.00820433		0.00207164	-0.00680936	0.517393		-0.0320987	0.0064166	-0.0134322		0.00575588	0.858714	-0.0371105
-0.0135791	-0.13203	0.00392502		-0.0114148	-0.0104239	0.128089		0.0094485	0.087208	0.0255646		-0.00168629	0.171404	0.0265375
-0.0055831	0.11309	0.0221327		-0.00483548	0.00535197	0.144551		0.00490776	0.111962	0.29282		0.0216455	0.0526333	-0.00117746
0.000697782	-0.0606055	0.00894084		-0.0162441	-0.00807185	0.249051		-0.0011415	0.0585479	0.0479639		0.0259366	0.0307985	0.0216758
0.00410131	-0.0456316	0.00742533		-9.22157e-05	-0.0106326	0.0905867		0.016205	0.108575	0.00909958		0.00473411	0.0438429	-0.00414375
-0.00689542	-0.0896984	0.00675235		-0.00814934	-0.00524616	0.610727		-0.00122576	0.0745456	-0.00968472		-0.0121918	0.0332303	0.109229
-0.00073877	-0.0528352	0.0105636		-0.00039163	-0.0073559	0.665326		0.000515184	0.0425969	0.0247341		-0.0043944	0.00591223	0.0237556
-0.00334126	-0.0106111	-0.0102084		-0.00724531	-0.0107109	0.0167098		0.0139619	-0.363071	-0.0197129		-0.00418147	0.0507416	0.0627452
-0.00383284	-0.0934327	-0.00735214		0.00360554	-0.00671163	0.1357		0.0401142	0.103943	0.0969406		0.00275174	-0.00779513	0.0504958
-0.00513762	-0.0461264	-0.00408296		0.00641148	-0.0131478	0.0194948		-0.0236561	0.0955654	0.0266327		0.0405175	0.0141259	0.0451402
-0.00627833	-0.0980299	-0.00705114		0.0110253	-0.252094	-0.20323		-0.00404006	0.0746353	0.064514		0.0027385	0.0214076	0.123695
-0.00585207	-0.161759	0.00717083		-0.000544311	0.203832	-0.0574613		-0.0329105	0.0592398	0.0228602		0.0169596	0.0103771	-0.00809963
-0.00178116	-0.0757662	-0.00791452		0.00475133	0.702468	0.0921241		-0.0106677	0.0657342	0.036619		0.0080239	0.0154412	0.0839449
-0.00193671	-0.10015	-0.0109227		-0.219894	0.733126	-0.0890545		0.0156226	0.0700747	0.0408392		0.0104033	-0.00492683	0.0160918
-0.00125558	-0.0635209	-0.00392091		-0.39844	0.67511	0.112849		-0.0133337	0.0467665	0.131017		0.0820268	0.0113652	-0.00881017
-4.38574e-05	-0.410555	-0.00966893		-0.108665	0.249486	-0.0918226		-0.0103597	-0.0572	0.000891073		0.0928327	0.0199487	-0.0357982
-0.00474845	-0.0264795	-0.0055526		0.0103286	0.230575	-0.0944483		-0.025766	0.0377913	0.0520742		-0.00391976	-0.0181169	-0.014958
-0.00332758	-0.161856	-0.00579448		-0.164175	0.115552	-0.103152		-0.025362	0.0484419	0.0412822		-0.0826157	0.014616	-0.0458713
0.0174688	0.385816	-0.0120243		-0.742799	0.713729	0.0554989		-0.15716	0.0580361	0.0203634		-0.0125885	0.0145042	-0.0314221
-0.00229094	-0.101288	-0.00535767		-0.135582	0.574588	0.00331616		-0.0800919	0.0602559	0.106217		0.116872	0.0318915	-0.0368021
-0.00297961	-0.154593	-0.00465642		-0.178867	-0.823741	-0.0867209		0.0583427	0.0905082	0.0139288		-0.00981188	0.012885	0.0127569
0.00216434	0.292385	0.0153102		0.681302	-0.773311	-0.1104		-0.00630583	0.0795946	0.0192179		0.0782443	-0.0150563	-0.00984996
-0.00375095	0.546356	-0.00712114		-0.108536	-0.870162	-0.022034		0.129093	0.0684601	0.0831375		0.0126039	0.00502734	0.00178142
-0.00614475	0.672285	-0.00630398		-0.232437	-0.887562	-0.105477		-0.0453459	0.131333	0.0796205		-0.0118872	0.0307962	-0.011243
-0.00175569	0.269634	-0.0045387		-0.129888	-0.866751	-0.197215		-0.0768144	0.0597329	0.078516		0.100576	0.00264948	0.0200674
-0.0018931	0.288847	0.00385046		-0.25638	-0.183098	-0.138428		0.0166118	0.0404861	0.045616		0.0421317	0.135168	-0.000920744
-0.00426026	0.279964	-0.0107742		-0.10999	0.0332957	-0.0412382		-0.0167588	0.0903747	-0.0344385		-0.0118697	-0.0304952	-0.00127778
-0.00470322	0.41164	0.00248431		-0.774459	0.0107877	-0.0755905		-0.0333413	0.0742521	-0.0538444		0.0607775	0.0514356	0.00600798
-0.00337751	0.287027	-0.00295492		0.0101029	0.176124	-0.00598783		-0.0335667	0.0593436	-0.0683706		0.0412956	0.0174232	-0.00409981
-0.00413704	-0.0291332	-0.00250416		-0.259878	-0.0775445	-0.0429964		-0.0362366	0.0614006	-0.0576779		0.0576547	0.0105418	-0.0101879
0.000495337	0.0607697	0.00101732		-0.547458	0.105622	-0.061743		-0.0858052	0.0661183	-0.0653615		0.0280673	0.0138775	-0.0013009
-0.00528952	0.0129877	0.00414047		-0.263484	-0.0722446	-0.167899		-0.0597573	0.101295	0.0197427		-0.0302983	0.0349391	0.0353579
0.00221817	0.0112923	0.000912182		0.0410915	0.115007	0.0121891		-0.129102	0.0718938	0.0224114		-0.00866251	0.0364362	-0.00536559
-0.00641139	-0.0139317	-0.00426011		0.580076	0.266858	-0.00772471		-0.0956171	0.102679	-0.0432509		-0.0176409	0.0206773	0.0136914
-0.0019079	-0.00602314	-0.00502105		-0.23768	-0.0453675	-0.0745263		-0.0569729	0.0883193	-0.0163047		-0.0172155	0.0523735	0.00334067
0.00465906	-0.0227638	-0.0068284		-0.226501	-0.108697	-0.0294696		-0.0901571	0.0723503	0.00189905		0.0602355	-0.0218412	-0.00507959
0.00112969	-0.0167988	0.00140419		0.544277	-0.0809363	0.024837		-0.0488231	0.145363	-0.00837314		0.0237581	0.0662759	0.00674016
0.00551816	-0.00740929	-0.00447472		-0.368353	-0.068177	-0.0613063		-0.096453	0.163471	-0.00782052		0.0574609	0.0622539	-0.0103934
-0.00104743	1.82375e-05	-0.00237444		-0.256458	-0.0573652	0.0204413		-0.0552691	0.12137	-0.0276528		0.057743	0.00357917	0.0161966
0.00197095	0.0407707	-0.000383315		0.219228	-0.062786	-0.104637		-0.0418595	0.150919	-0.0356769		0.0712352	0.0245268	-0.00654585
0.00166383	-0.0264697	-0.00382071		0.0937011	-0.0476976	0.0233507		-0.0764258	0.124777	0.0215782		0.00785942	0.00791796	-0.0264442
0.0040531	0.00647196	-0.00271239		-0.008959	-0.0331305	-0.166405		-0.156491	0.0304916	-0.0285248		-0.0164574	0.0017372	-0.0163689
0.00218743	0.070225	0.00302276		-0.142515	-0.0245728	-0.0999915		-0.116533	-0.0389657	-0.0469178		0.0606133	0.0996127	-0.0249857
-0.00399444	0.0881884	-0.00276874		-0.0830581	-0.113426	0.0167191		0.268946	0.0657706	0.0365634		0.030531	0.0130683	-0.0289345
-0.00757066	-0.000366019	-0.000380143		-0.147417	-0.0339209	-0.061615		-0.125915	0.0378223	-0.00194462		0.0691924	0.0358519	0.00631842
-0.00361892	-0.0178427	-0.00477054		-0.00581341	0.115728	0.0194342		-0.140731	0.0299647	0.00219866		0.0556664	0.0584799	0.00638602
-0.00718998	-0.00809719	-0.00752233		-0.168064	0.178211	0.13201		-0.19066	0.0313249	-0.000839871		0.0472789	-0.0692494	0.00529966
-0.00659194	0.00583492	-0.0042249		-0.223987	0.0315069	0.249702		-0.0107645	0.0761385	0.00996448		-0.00174216	-0.118998	-0.0174775
-0.00765883	-0.0377633	-0.0042114		-0.249717	-0.0905364	-0.234845		-0.133504	0.0319721	0.0144887		0.0207703	-0.0246704	-0.0241483
-0.00887183	0.069707	0.000676515		-0.150232	0.261852	-0.042564		-0.129947	0.0287293	-0.0536958		0.0543204	-0.100314	0.026542
-0.00842249	0.0583045	-0.000354203		0.510777	0.0928261	-0.0270425		-0.129834	0.20257	0.782127		0.022964	-0.0956389	-0.000806466
0.00187246	0.00494163	-9.16627e-05		0.51214	-0.00395163	-0.0767996		-0.0753983	0.0547336	-0.048544		0.0185864	-0.114409	-0.00892071
0.0577465	0.00281112	-0.00320442		-0.232432	0.10923	0.072122		0.0173446	0.0784169	-0.0457836		0.0627375	-0.091498	-0.00772913
-0.0283622	0.0714036	-0.00436616		-0.12487	0.0728356	0.171273		-0.0873682	-0.582833	-0.0863105		0.0493626	-0.0576261	-0.0175068
-0.0602244	0.00903879	-0.0011588		-0.0807409	0.0546991	-0.0133247		-0.0606733	0.023209	-0.0657865		-0.00615457	-0.0817766	-0.0270598
0.0316801	0.00059539	-0.00665417		-0.188551	0.273452	0.0491466		0.0591396	-0.0562231	-0.0616571		-0.0273075	-0.0904286	-0.0178749
-0.0025468	-0.0792529	-0.00617111		-0.221706	0.0674148	-0.0339021		-0.141433	-0.0466299	-0.0433831		0.0514274	-0.116674	-0.0240879
-0.0203115	0.356961	-0.00533465		-0.208756	0.0394936	0.0318311		-0.0923864	-0.0210081	-0.0538723		0.043668	-0.138978	-0.0243334
0.0189737	-0.0509536	-0.00614063		-0.0909434	0.287885	0.00761627		0.0988107	-0.0445426	0.904999		0.0494908	-0.13879	-0.0223014
0.00253805	-0.0635512	-0.00681981		-0.351291	0.294222	0.0794931		-0.0690334	-0.0509714	-0.0432366		0.0747019	-0.0738741	-0.00949743
0.030079	-0.0216385	-0.00478801		-0.702134	0.372987	0.0331535		-0.0107482	-0.070005	-0.0580764		-0.341559	-0.0887235	0.402951
0.00115656	0.0566879	-0.00620397		0.0437851	0.100509	0.0478999		0.239147	-0.0824688	-0.0600008		-0.301166	-0.0664163	-0.0089625
0.0446403	0.0482392	-0.00474559		-0.12043	0.117465	0.0276735		-0.118622	-0.049158	-0.0647829		0.842487	-0.0850723	0.0049036
-0.0127484	0.0584299	-0.00395932		-0.0743819	0.0517737	-0.012543		-0.832249	-0.0620223	-0.0598863		-0.256171	-0.0624752	0.0636216
-0.0370361	-0.00836566	-0.00449412		-0.0822407	0.29089	-0.0468605		-0.140357	-0.0535864	-0.0596294		-0.245719	-0.134783	0.0375051
0.0258894	0.18965	-0.00619326		-0.0940334	-0.164633	0.0554597		-0.187714	-0.0588708	-0.0675869		-0.258061	-0.0804742	-0.0166378
-0.0511587	-0.0666357	-0.0063927		-0.127688	-0.18601	-0.0796626		-0.304751	-0.0464375	-0.0618847		-0.318629	-0.13875	0.117906
0.045987	0.734077	-0.000846227		-0.0125149	-0.154602	0.0444078		-0.225309	-0.0365469	-0.0420093		-0.29434	-0.0367303	0.14892
-0.0521188	0.0148359	-0.00559109		-0.0929724	-0.166108	-0.0337478		-0.353954	-0.0186995	-0.0583617		-0.224018	-0.10119	0.100067
0.014885	-0.0419443	-0.00777972		-0.127878	-0.172892	0.0283517		-0.0770244	-0.0663974	-0.0582083		-0.319381	-0.0885254	0.169945
0.0155255	-0.050914	-0.00512689		-0.109737	-0.0299055	0.0554759		0.00599289	-0.0111054	-0.0550696		-0.300047	0.0231882	0.152913
0.00132381	0.0279519	-0.00261055		-0.131831	0.00838628	-0.0583321		-0.113958	-0.0577952	-0.063651		0.838953	-0.0787019	0.132716
0.00207895	-0.0567476	-0.00487826		-0.0673988	-0.162277	-0.0353567		-0.169724	-0.0661873	-0.0586206		-0.298307	0.0384557	0.0354459
-0.00817441	-0.0338365	-0.00212361		-0.133887	-0.0351918	0.0276827		-0.0674066	-0.0867863	-0.145703		-0.23938	0.000449095	0.151563
0.0187602	-0.0126999	-0.00721131		-0.0627856	0.141869	0.0691166		-0.0656591	-0.045694	0.0312189		-0.282664	0.0370206	0.0862199
0.00754599	0.0717271	-0.00688962		-0.141908	-0.0495784	0.0285172		-0.0970001	-0.0664641	-0.0147253		-0.240679	-0.0911789	0.0467896
0.0575827	-0.0112646	-0.00449278		-0.115389	0.0107883	0.00625354		-0.0494107	-0.0551213	0.00442705		-0.302686	0.0374086	0.0884719
0.0256947	0.372343	0.0552989		-0.137345	-0.0833344	-0.0511383		0.00793388	0.0583166	0.0160824		-0.247813	-0.0441956	0.10017
0.0228491	0.0248184	0.0205372		-0.131051	-0.0511568	0.0195914		0.0360039	0.055147	0.0292993		-0.263884	-0.104648	0.0752991
-0.0534446	0.590275	0.232863		-0.134502	-0.0704555	0.102522		0.0392451	0.0386849	-0.0367816		-0.22565	0.0397598	0.0989683
-0.025776	-0.144843	0.14537		-0.102619	-0.0272022	-0.0641553		0.0380309	0.0608218	-0.0165822		-0.294149	-0.0635843	0.0946094
-0.032144	0.458254	0.134909		-0.154892	-0.0245051	-0.0275637		-0.0607259	0.027191	-0.029773		-0.260006	0.22606	0.149621
0.0538208	0.28643	0.109865		-0.128102	-0.122829	-0.0161758		-0.119723	0.0724734	-0.0310282		-0.248026	-0.0745205	0.0842225
-0.0372496	-0.759345	0.261055		-0.123033	-0.0207425	-0.0768049		-0.240043	0.0213646	-0.0108708		-0.43627	0.0496857	0.0491593
0.0206059	0.421041	0.174546		-0.118732	-0.12562	-0.0245794		-0.0607876	0.0357213	-0.00886041		-0.421541	-0.000516905	-0.0293276
0.00249318	-0.944236	0.0825633		-0.129587	-0.084113	-0.053308		-0.113654	-0.0144864	0.00212053		-0.452604	0.0368559	-0.0188143
0.0114862	-0.885285	0.0526568		-0.137864	0.00440449	0.0273911		-0.0669664	-0.0276402	0.00755415		-0.429142	-0.0191073	-0.0853859
-0.0401609	-0.342754	0.287561		0.0311049	0.0644192	-0.0179462		-0.0606788	0.0298381	-0.0279759		-0.465192	0.0353778	-0.0617757
-0.0595391	-0.35914	0.121969		-0.0416034	-0.0278608	0.0712438		-0.0455449	0.104853	0.0388421		-0.420558	0.234358	-0.0324465
-0.0230534	-0.216236	0.0587827		0.0114794	-0.0176907	-0.0192586		0.485932	0.0251684	0.0148336		-0.45596	0.0472909	-0.0476579
-0.0206407	-0.89887	0.159719		0.00428846	-0.0400248	-0.00813657		0.349614	0.0536696	-0.00264402		-0.416658	0.865637	-0.0217964
-0.0261354	-0.0372575	0.151039		0.112871	-0.123723	0.0142868		-0.377352	0.0385183	0.0231951		-0.414326	0.212459	-0.0346123
-0.0371893	0.130572	0.0890873		-0.0749845	0.0392352	-0.0843084		0.71867	0.00251883	-0.0146477		-0.447865	-0.0887707	-0.0690106
-0.0380025	-0.0072319	0.0367416		0.0122433	0.139923	-0.0160628		0.404403	-0.0131363	-0.0250715		-0.405776	-0.0323816	-0.0357001
-0.0171786	0.0478688	0.324419		-0.129671	-0.12418	-0.0914674		0.0763876	0.0171748	-0.0315125		-0.4452	0.00980203	-0.022789
-0.0189529	0.163146	0.0829294		-0.0922214	-0.145922	-0.0144272		-0.0395521	0.0343231	0.0195474		-0.415171	0.0271406	-0.0328391
-0.0598436	-0.0592622	0.198449		-0.128427	-0.011428	-0.198082		-0.274433	0.0199511	-0.0374355		-0.806775	0.00427118	-0.0458293
0.0148738	0.072707	0.0585987		-0.0838164	-0.0458269	-0.0182836		-0.204535	0.0534667	0.00317467		-0.454107	0.0076936	-0.0149534
-0.0165259	0.0196977	0.10961		-0.0240749	-0.0664168	-0.294971		-0.148294	0.00340043	-0.394527		-0.457952	-0.00926221	-0.0118038
0.0218842	0.0086195	0.0718259		0.0217964	0.166521	-0.643809		-0.2455	-0.904977	0.0432032		-0.458487	-0.00672281	-0.0757795
0.218638	0.471842	0.110231		-0.130732	-0.00191254	-0.701389		-0.0786905	0.159494	0.010052		-0.430777	-0.00869534	-0.0261791
-0.0664551	0.00746905	0.0784936		-0.128698	0.0128046	-0.0384564		0.378443	0.0508126	0.143811		-0.460164	0.00791052	-0.0687106
0.266719	0.129931	0.110246		-0.000592176	0.0658389	-0.022584		-0.0380355	0.0249284	0.0343404		-0.445568	-0.0283455	-0.0270641
0.202826	0.261922	-0.172158		-0.0662129	0.265322	-0.0515193		-0.0533424	0.0315718	0.085846		-0.474384	-0.0139748	-0.0638992
-0.0859424	0.0190201	-0.116268		0.058657	0.076081	-0.043471		0.396899	0.0282743	0.0204052		-0.434423	0.0119324	-0.060097
-0.135935	0.122745	0.00244994		-0.0694897	-0.05638	-0.0116377		-0.0557342	0.111553	0.0556979		-0.0953096	-0.0100734	-0.014643
0.119547	0.00979466	-0.121334		-0.0564797	0.0596067	0.00730836		0.43587	0.120232	0.692406		-0.0347337	-0.013859	-0.0979941
0.0890722	0.301244	-0.149944		-0.129021	0.19303	-0.038978		-0.147476	0.135703	0.0771998		-0.0429359	-0.00169919	-0.0257704
0.0193056	-0.022402	0.00746829		-0.0127937	0.144781	-0.0455392		-0.0954962	0.152882	0.021448		-0.0286533	-0.00817592	-0.0239726
0.304632	0.156972	-0.0953791		-0.00893808	0.103744	-0.0374071		-0.240012	0.1572	0.134252		-0.0338447	-0.00504901	-0.0259322
-0.0691703	0.0712118	-0.0530187		-0.0214428	0.0801722	-0.0129926		-0.109718	0.273016	-0.00661395		-0.0380872	-0.0206411	-0.0194049
-0.167842	0.155526	-0.0870702		0.0745139	0.0323121	0.0164171		-0.104907	0.227404	0.0587996		-0.0103404	0.00401117	-0.0190754
0.153565	0.258602	-0.0150718		-0.001849	0.00538824	-0.00259469		-0.135952	0.0908012	-0.00365655		-0.0404973	-0.00192143	-0.0106421
0.528541	0.138522	-0.0671139		0.118084	-0.0184863	0.0199653		-0.0980976	0.13512	0.0108918		-0.0281358	-0.0123436	-0.00412172
0.0380287	0.130097	-0.14539		0.0389984	-0.0495416	0.0246498		-0.0949731	0.118709	0.0909929		-0.0113352	-0.00349485	-0.00525056
0.0239529	0.0322731	-0.106197		-0.03975	-0.0278658	-0.0551003		0.00985396	0.105701	0.0543554		-0.0405541	-0.00831942	-0.00731937
0.182746	0.126564	-0.104188		-0.0559111	0.00916625	0.00132883		-0.103896	0.172061	-0.00919391		-0.0249268	-0.00494849	0.00155776
-0.0544183	-0.0204459	0.0445814		-0.0286274	-0.0408188	0.0152411		-0.0579033	0.0328152	0.0505141		-0.0100666	-0.436349	-0.00239826
-0.21182	-0.0542656	-0.028024		-0.0390975	0.00626967	0.048444		-0.0619684	0.149696	0.0816439		-0.0519001	-0.0183733	-0.0032117
0.114738	-0.0139228	0.00247575		0.0328683	-0.0264685	0.0100013		-0.0318731	0.0686438	0.0516619		0.0206074	-0.0259132	0.0171395
-0.131228	-0.0392328	-0.0188441		-0.0506614	-0.0202263	-0.0402473		-0.0622932	0.0878624	0.050868		-0.0173558	-0.0168187	0.00933676
-0.0930496	-0.126993	-0.100105		0.24102	-0.0699041	-0.0128521		-0.0915055	0.0745693	-0.0746047		-0.00897126	-0.0401873	-0.00644285
0.0010576	-0.0370744	-0.104363		-0.103971	-0.206558	0.0392423		-0.0296185	0.0663677	0.178063		-0.0258944	-0.0272755	-0.00986605
0.00339788	-0.00715358	-0.0552805		0.259768	0.256663	0.0611691		-0.0925257	0.00416113	0.0842206		0.0797536	-0.0332087	-0.0139519
-0.285239	-0.0484468	-0.0543536		-0.0313654	-0.0584882	-0.0011622		0.0669376	-0.0365779	-0.0130502		-0.0230306	-0.0182613	-0.00304647
-0.106548	-0.0578507	-0.0145195		0.19566	0.578022	0.0930457		-0.0235189	-0.0584876	0.0481855		-0.0135325	-0.367822	-0.00954949
0.380035	-0.0110506	-0.0107112		0.0137706	0.33696	0.036376		-0.0839309	-0.046276	0.00755528		-0.0346029	-0.016998	-0.00708267
0.0305216	0.0673246	-0.00430439		0.107871	0.17838	-0.0268844		-0.077347	-0.0690999	0.0625618		-0.0273479	-0.0385782	0.0030171
-0.278411	-0.109176	-0.000442726		-0.0486503	0.758192	0.166321		-0.0233399	-0.0653211	0.0804755		-0.0197641	-0.018453	0.0197068
0.10599	0.0263764	-0.00308304		-0.0178204	0.204064	0.0148159		-0.0438427	-0.0807662	0.00783664		-0.0559239	-0.0307227	-0.00546368
0.229813	-0.0704969	-0.0414192		0.0200157	0.285117	0.0537781		-0.0919392	-0.0331981	0.0211935		-0.0649933	-0.0246228	0.0592662
-0.0252066	-0.029367	-0.0302241		0.0419441	-0.352582	0.220051		-0.0591526	-0.0602705	0.0603344		-0.0699156	-0.0221632	0.0185278
-0.0268761	-0.0725072	-0.00903144		-0.0536183	0.458006	-0.00458587		-0.0391504	-0.0708937	0.0783068		-0.0541291	-0.0283168	0.0384874
0.687563	0.0224887	-0.031189		0.0270934	0.11377	0.0552595		-0.0465696	-0.0448047	0.0452393		-0.0669098	-0.0447692	0.0028266
-0.265155	-0.0582616	-3.39104e-05		-0.053995	-0.831525	0.0184201		0.0148441	-0.0406229	0.0293566		-0.035117	-0.0399854	-0.00266481
0.0184902	-0.0835431	-0.0213972		0.107741	0.581782	0.0515481		0.00785716	-0.0402734	0.0544682		-0.058465	-0.00153346	-0.00499475
-0.212939	-0.0635555	0.0172834		-0.0719926	0.306082	0.361485		0.112536	-0.0848414	0.0433352		-0.0450588	-0.0371698	0.052567
0.0255697	0.0256357	0.0261674		0.1379	0.0268262	-0.889506		-0.0461948	-0.00864281	0.0797931		-0.0117873	-0.0357456	0.00411295
-0.18618	0.0115485	-0.0248198		0.0173433	0.27749	-0.0725691		-0.0368038	-0.0569777	0.068062		-0.0784815	-0.0486358	0.0481049
-0.811982	0.324943	0.0214674		-0.0199028	0.465024	0.000901179		0.0284412	-0.0245399	0.0920596		-0.0571209	-0.0388426	0.300603
-0.0693583	0.840929	-0.0523057		0.135416	0.325216	-0.0326195		0.00381183	-0.0731266	0.0198663		-0.0713912	-0.219712	0.0333051
-0.029004	0.203253	-0.005441		0.00919211	0.0679426	-0.013331		-0.015424	-0.0737224	-0.0111119		-0.0523296	-0.0902337	0.0251394
-0.00210538	0.976249	-0.0409077		0.0322551	0.464777	-0.0237618		-0.0876155	-0.0757684	0.0943301		-0.0739192	-0.0907289	0.0279288
0.0669953	0.643128	0.00392943		-0.115164	-0.284861	0.121851		0.0504123	-0.0668056	0.0151278		-0.0716542	-0.0618891	0.0274817
0.0189077	0.776043	-0.00867047		-0.0130634	-0.502866	0.516879		-0.0876915	-0.0683517	0.0763072		-0.039003	-0.0636975	0.0743358
0.0813966	0.872805	-0.017753		0.160274	-0.812875	0.0660355		-0.0202916	0.283435	0.176322		-0.0599676	-0.0341211	0.0133707
0.0184896	0.906367	-0.0300941		-0.0514033	-0.958335	-0.34814		-0.0350029	0.0162067	-0.282933		-0.0744997	-0.0796453	-0.0111354
-0.0732955	0.957072	-0.0264613		-0.0636871	-0.946266	0.0622625		-0.0548364	0.0108413	0.0612118		-0.0582563	-0.158121	0.00665648
0.0892409	0.904041	-0.000673223		-0.0579462	-0.9884	-0.0105408		0.0984144	0.00711041	0.0681535		-0.0690013	-0.0631327	-0.0115795
0.189751	0.882193	-0.0397251		-0.0077393	0.0548491	-0.03454		-0.0381817	0.00959222	0.396391		-0.0685143	-0.12171	-0.00981388
-0.0154109	0.862259	-0.0316076		0.0536313	-0.0427462	-0.074176		-0.0305219	0.0127858	0.100182		-0.0718022	-0.0408395	-0.000564992
-0.0334278	0.127041	0.0574743		-0.0270486	0.10565	-0.016001		-0.0552352	0.00596636	-0.00550648		-0.0408008	-0.0569115	-0.0239251
0.167407	0.0216934	-0.0568976		-0.110733	0.0687568	-0.073707		0.00198531	0.00504931	0.150257		0.00292997	-0.208848	-0.00534651
0.00128639	0.238219	-0.0236958		-0.0237156	0.111621	-0.0458648		-0.035133	0.000259248	0.191871		-0.00340902	0.0313493	0.00321351
0.0934271	-0.0412471	0.0156387		-0.0490666	0.0403819	-0.00993497		-0.0197644	-0.00744141	0.147063		0.00579924	0.291715	-0.329578
-0.0676201	-0.638868	0.00280215		-0.0726552	-0.0488595	-0.0902595		-0.0621536	0.00195785	0.105331		-0.00129371	0.328403	0.0542345
-0.0315397	-0.358753	0.0171086		-0.0285221	0.12859	-0.0331886		-0.0177162	0.000232066	0.155964		-0.00867417	-0.0609543	0.00425041
-0.0667936	-0.0462885	0.0126245		-0.119314	0.0640615	-0.0725245		-0.0200056	-0.00814346	-0.00431353		-0.0121173	0.0538688	0.0414222
0.576181	0.471597	-0.0354206		-0.0496344	-0.078381	-0.156108		0.0221599	0.00504782	0.235892		-0.0126205	-0.203844	0.0400621
-0.292229	-0.125249	-0.0648216		-0.0303143	0.0486943	-0.168102		0.00115121	0.0141136	0.248372		-0.00592478	-0.0880758	0.0112993
-0.0236969	-0.0648904	-0.041077		-0.0831636	-0.1207	-0.14916		-0.00104135	0.0244096	0.0855988		-0.00318153	-0.00737845	0.108895
-0.273115	0.0479783	-0.0481337		-0.0494527	-0.0730097	-0.0530062		0.0438499	0.0443193	0.0821091		0.00595772	-0.0709426	0.029819
0.0512129	0.531749	-0.0491874		-0.0640299	-0.00551364	-0.274984		0.00900343	0.00834752	0.151507		-0.00599852	-0.0310764	0.0428695
-0.0946272	0.0821591	-0.0206573		-0.0483732	-0.183872	0.00807208		0.0424649	0.0257616	0.0893326		-0.00375246	-0.242048	0.0357706
-0.782081	0.158156	-0.0148469		-0.0495391	-0.0586249	-0.155412		0.0415207	-0.0160369	0.136918		-0.00916755	0.995585	0.0467631
0.0341682	0.674495	-0.0156102		-0.073758	-0.126713	-0.250422		0.00714296	-0.0105824	0.0797294		-0.0105677	-0.206108	0.0378905
0.0835781	0.87664	0.0167437		-0.0539513	0.0609865	-0.138202		0.0435712	-0.00243731	0.106231		-0.00635016	-0.251373	0.00876624
-0.0791429	0.705265	0.0301613		-0.00746606	-0.118654	-0.0850467		0.041886	-0.00563115	0.131942		-0.0108529	-0.101231	0.0698403
0.196457	-0.0156144	0.016584		-0.101488	0.0555956	-0.184871		0.0490637	0.0100645	-0.0425611		-0.0177622	-0.208211	-0.0291116
0.733305	0.792115	0.0237053		-0.0305124	-0.0950316	-0.0678213		0.0445618	0.0747296	-0.0578169		-0.00492119	-0.121165	0.0959061
0.0800238	0.687442	0.0432574		-0.0165081	-0.110575	-0.174909		0.0656552	-0.192385	-0.0395499		-0.00758287	-0.242991	0.0582112
0.350198	0.592477	-0.00630369		-0.0613299	-0.0985883	-0.182316		0.0521639	0.0415215	-0.0206079		-0.00142521	-0.197066	0.0773906
-0.00871098	0.751581	-0.0139749		-0.103919	0.0498091	-0.230067		-0.00355785	0.0508939	-0.0538856		-0.00446403	0.89183	0.049967
0.49432	0.211005	0.0102731		-0.0925866	0.0965319	-0.11105		0.0411367	0.0803782	-0.0133263		0.00951915	0.305454	0.0239177
-0.0682765	0.594877	-0.0397		-0.0908577	0.0488209	-0.187618		0.0273801	0.0779633	-0.0425524		-0.00382265	-0.241027	0.0390394
-0.0568343	0.642963	-0.0525676		-0.0500336	-0.0845092	-0.126974		0.0389978	0.0707946	0.00506623		-0.0116245	-0.212507	0.0288946
-0.270182	0.508308	-0.0336429		-0.178237	-0.110604	-0.182353		0.0249385	0.0740578	0.0141245		0.00935683	-0.203428	-0.0242401
0.333001	0.549966	0.00678524		-0.332489	-0.0609958	-0.249904		-0.00046031	0.0600666	-0.014129		-0.0184789	-0.189631	0.0138582
0.266905	0.00906463	0.00572541		-0.121274	-0.032055	-0.190708		0.0255914	-0.15459	0.0350273		-0.0232165	-0.0638167	-0.0776218
0.619721	-0.0433273	0.337732		-0.0563593	0.0215376	-0.166518		0.081558	0.0593386	0.00259287		-0.0156	-0.215975	0.654153
0.359188	-0.0277299	-0.0377589		-0.0581214	0.10446	0.864815		0.00978321	0.0861615	-0.02605		-0.0110459	-0.228508	-0.107942
-0.0947131	0.016725	-0.0472265		0.00190527	-0.0777323	-0.25512		0.0540277	0.0514143	-0.0350691		-0.0105123	-0.233661	-0.097434
-0.0137708	-0.0109226	-0.0518301		0.574044	-0.107784	-0.228571		0.0883153	0.0296326	-0.029804		-0.0221247	-0.252223	-0.0118451
-0.0381315	0.0142388	-0.0235135		0.214639	-0.124868	0.839479		0.0973278	0.036425	-0.0151767		-0.00989469	-0.0655531	-0.168385
-0.0953814	0.0336675	0.0607451		-0.0969588	0.0521991	-0.349651		0.0773372	0.0642457	-0.0426882		-0.0186563	-0.241911	-0.147988
-0.116076	0.0471495	0.0780301		-0.0441397	-0.158137	-0.0266022		0.0138541	0.0726265	-0.0300329		-0.00893914	0.00322281	-0.0803885
-0.0827055	0.0159175	-0.0312081		0.427769	0.00770321	-0.137973		0.086192	0.0697602	-0.0172056		-0.0149664	-0.0414147	-0.105306
-0.0233128	0.0415161	0.0549855		-0.0352838	-0.233138	-0.324648		0.0959332	0.0893881	-0.0105305		-0.0129892	-0.543438	-0.11455
-0.322753	0.0481404	-0.0729525		0.0629385	0.0436217	-0.00616037		0.0653804	0.0170563	-0.0515687		-0.00931561	-0.903204	-0.0940556
0.351138	0.115721	0.0386534		-0.0602644	-0.0383053	-0.285244		0.102916	0.0927818	-0.0158416		-0.0149217	-0.808164	-0.0807637
0.969526	-0.0225904	-0.0689283		0.335041	-0.0363292	-0.179045		0.0449828	0.0893801	0.0893865		-0.0148308	-0.745213	-0.043366
0.834689	-0.00467828	-0.0357659		-0.0361105	0.0617046	0.629634		0.0339182	0.0343743	0.0528394		0.000344553	-0.797956	-0.119474
0.717247	0.0124791	-0.0373204		0.577459	-0.0149012	-0.140669		0.046696	0.130873	0.00827684		-0.0165017	-0.476312	-0.0633779
0.397699	-0.0018177	0.00955623		0.33279	-0.0215831	0.752813		0.0902468	0.0966461	0.0556039		-0.0151296	-0.638348	-0.180329
0.886736	-0.0158313	-0.051758		-0.066904	0.0429292	-0.992254		0.0729297	-0.0222436	0.0902715		-0.0105366	-0.673708	-0.0417017
-0.54002	-0.0147276	-0.0076532		-0.112182	-0.066303	-0.180975		0.0797105	0.0205154	-0.114192		-0.0184481	-0.452957	-0.127623
-0.508172	-0.0155478	0.0706679		-0.00933847	-0.0235211	0.0559405		0.131274	0.0295133	0.0751166		-0.00433315	-0.433326	-0.0982264
-0.601866	-0.00861504	-0.0567634		-0.0905727	-0.840321	0.0557872		0.0865431	0.00410907	0.0215546		-0.0156523	-0.49683	-0.121679
-0.91064	0.0461327	-0.0412779		-0.192764	-0.605891	0.727505		0.110541	0.0153875	0.0887025		0.158628	-0.430226	-0.190624
-0.942506	-0.0250893	-0.262824		-0.012853	-0.0782881	-0.100999		0.0702151	-0.0203407	0.0743107		-0.0228914	-0.54653	-0.0474935
-0.773915	-0.0142022	-0.0378721		-0.076612	-0.869342	-0.0620861		0.0794109	-0.0224184	0.0348686		0.000170796	-0.459621	-0.0976371
0.0478658	0.0403059	-0.137453		-0.154063	-0.30058	0.338017		0.0752141	-0.00985832	-0.0363164		-0.0205126	-0.480388	-0.117533
-0.283852	-0.0126375	-0.0228648		-0.280443	-0.931599	-0.477562		0.295835	-0.00589317	-0.0242692		-0.0221242	-0.464827	-0.631064
-0.382182	-0.0334251	-0.105971		-0.92157	-0.426079	0.00172248		0.0497091	-0.0371386	-0.0404042		-0.0283611	-0.72287	-0.125291
0.518707	0.0102182	-0.0304176		-0.669346	-0.345615	0.718659		0.0179799	-0.0253061	-0.0468857		-0.0233687	-0.52983	-0.250492
-0.172993	0.00808408	-0.0711926		-0.814458	0.360084	0.474019		0.0199466	-0.0203132	-0.12131		-0.0184304	-0.578186	-0.0482339
-0.0842122	0.0557572	-0.0331357		0.392338	-0.838474	0.542875		0.076426	-0.0452402	0.0425931		-0.0190479	-0.545727	-0.3612
0.45708	-0.0177955	-0.0966344		-0.951673	-0.345193	-0.249506		0.0963569	-0.0313987	-0.0215976		-0.0243577	-0.515734	-0.20587
0.741178	-0.0158607	-0.0909759		-0.823781	0.605002	-0.648057		0.056904	-0.0394087	-0.0178983		-0.0169242	-0.470708	0.00990952
-0.349095	0.0118237	0.141853		-0.807916	-0.865701	0.489343		0.0319304	-0.0454823	-0.0383404		-0.0204131	-0.508723	-0.00531573
-0.465815	-0.015152	-0.393704		-0.893683	0.246794	0.199033		0.0696739	-0.029172	-0.062224		-0.0248258	-0.8942	-0.275931
-0.307202	0.0117004	-0.129669		-0.735083	-0.276817	0.50871		0.0905973	-0.0439666	0.0298966		-0.0169476	-0.863508	-0.186152
-0.496931	0.00554535	-0.0896439		-0.841927	0.878993	0.934849		0.0327073	-0.0107868	0.0422368		-0.0209154	-0.90939	-0.325681
0.676151	-0.0238574	0.0153366		-0.99051	-0.392364	0.716928		0.0701439	-0.0109598	-0.237555		-0.0236601	-0.906973	0.0421935
0.519097	-0.000900451	-0.00803722		0.911787	0.566406	0.841505		0.0657582	0.00851199	-0.0663246		-0.0251384	-0.848936	-0.165059
-0.118497	-0.00759367	-0.00759409		-0.9826	-0.314366	0.150063		0.0392641	0.0342023	-0.0290892		-0.0202758	-0.91924	-0.252604
0.514984	-0.0287818	-0.0126569		-0.899524	0.268165	0.341535		0.119093	-0.0282954	-0.0848701		-0.0268089	-0.900169	-0.307353
0.4354	0.00725955	-0.00536159		-0.984371	0.357964	0.35963		0.0715948	0.00838998	-0.0801353		-0.0208846	-0.88803	-0.294474
0.527255	-0.0277061	0.0234785		0.927669	-0.360099	0.846642		0.0999713	-0.732004	-0.090386		-0.0247017	-0.893068	0.797823
-0.233394	-0.00479821	-0.0395522		0.204937	-0.201329	0.804794		0.0169637	-0.0166591	-0.0447399		-0.0229284	-0.815441	0.891214
-0.557374	0.00122286	0.0214463		0.992754	-0.0288797	0.345778		0.0970298	-0.0253577	-0.0732694		-0.0185401	-0.807311	0.788151
-0.0603121	-0.00221778	0.757578		0.856138	-0.0847217	0.832476		0.080392	-0.0294163	-0.0612204		-0.026459	-0.925612	0.901402
-0.207606	-0.0163223	0.262791		-0.193191	-0.0651964	0.0378953		0.0838719	-0.0446127	-0.0421225		-0.0104585	-0.744976	0.807688
0.095428	0.0635343	0.570875		-0.328403	-0.330057	-0.62558		0.0557694	-0.0362618	-0.0514256		-0.0133984	-0.877238	0.856172
0.0639403	-0.0241124	0.518823		-0.304827	-0.974976	0.658946		0.100215	-0.0273633	-0.0573204		-0.0160575	-0.853231	0.963541
0.523398	0.00337239	-0.310928		-0.0491503	-0.271877	-0.173674		0.0666561	-0.0387484	0.00190465		-0.00877612	-0.902873	0.860339
0.0327043	-0.00611321	0.340328		0.0302049	0.222096	0.565099		0.0306364	-0.732912	-0.0507968		-0.00505228	-0.857484	0.965479
0.0480836	0.214434	-0.223634		-0.393694	-0.178017	0.0589449		0.0229925	-0.0105478	-0.0694155		-0.00919163	-0.873726	0.829099
0.318147	0.553915	0.269239		-0.657202	-0.100995	-0.487742		-0.0212387	-0.028258	-0.0579917		-0.012078	-0.886442	0.975272
0.268353	-0.0511863	0.583876		-0.339867	-0.130216	-0.0169797		0.0852083	-0.0324856	-0.0625679		-0.0086761	-0.755404	0.68193
0.00458832	0.104766	-0.0697404		-0.126933	-0.0342261	-0.0198911		0.00245768	-0.0129745	-0.0564383		-0.30335	-0.884015	0.903359
-0.0223906	0.480196	0.417588		-0.129387	-0.133818	0.0521142		0.0904635	-0.0350322	-0.0583525		-0.0069103	0.231242	0.896915
-0.0695644	0.445614	0.587022		-0.912631	-0.142391	0.0357654		-0.0135816	0.0379463	-0.0485669		-0.0113551	-0.00542916	0.773542
0.0141415	-0.0186109	0.683555		-0.251724	-0.28069	0.0157061		0.109988	-0.0387371	-0.0429886		-0.000790305	0.0749074	0.877411
-0.0257272	0.264865	0.168191		-0.990915	-0.0947548	0.00474344		0.1342	-0.0450591	-0.0657591		0.00727882	0.0986845	0.798368
0.0279998	0.0401384	0.292895		-0.269875	0.00415414	-0.00278615		0.042455	-0.0316248	0.00276993		0.000502748	0.101856	0.86543
-0.031513	-0.0170946	-0.0773308		-0.350515	-0.0149022	0.0230404		0.0825677	-0.0364816	-0.0189037		-0.0120244	0.0952253	0.795556
-0.0338644	0.240292	-0.632686		-0.0128392	-0.0326497	-0.0145074		-0.017922	0.0178266	0.0744644		-0.00195237	0.0487859	0.511912
-0.0340053	0.400828	-0.453786		0.393998	-0.0188492	0.0793067		0.111258	-0.0281356	-0.0102344		-0.0174838	-0.0371268	0.496511
-0.0144102	-0.0967778	0.025287		-0.381867	-0.00372306	-0.00755137		0.0118196	-0.0536773	0.00610686		-0.0138742	-0.122583	-0.042239
0.00309472	0.384408	0.0738306		-0.26751	-0.0302801	-0.0318527		-0.0157655	0.00474016	-0.0414829		-0.0171838	0.0803878	0.416368
-0.0240122	-0.0833614	0.305193		0.589597	0.00696093	-0.0370705		0.00114412	0.981476	-0.0221731		-0.0124633	-0.00298404	0.402947
0.0735112	-0.0353083	0.871346		-0.959873	-0.0248825	-0.00938342		0.0129779	0.508332	-0.0236608		-0.0179113	0.0216207	0.46926
0.0546606	-0.474673	0.534512		-0.299138	-0.00227283	-0.0391679		-0.0301502	0.306181	-0.0430883		-0.00650713	0.0923412	0.451702
-0.0159318	0.273555	-0.115786		-0.741688	0.0121264	0.033894		0.00164729	0.832854	-0.0285996		-0.0184892	0.011866	0.443876
0.0542236	0.038366	0.173943		-0.91873	-0.00623811	-0.0314949		-0.0183644	0.823574	-0.050751		0.653322	0.0540864	0.396657
-0.0132282	-0.519299	0.307612		-0.435108	-0.0525477	0.0932122		-0.00270284	0.825737	0.0286861		-0.926482	0.0796022	0.505097
-0.0429437	0.075673	0.322784		-0.39669	-0.0330367	-0.0233353		0.0152681	-0.125784	-0.0709874		-0.407216	0.0590858	0.484351
-0.0127049	0.0633511	0.150395		-0.464355	-0.019005	0.0192136		0.6551	-0.0398522	0.126814		-0.733788	0.0295115	0.404901
0.0740923	0.571488	-0.127079		-0.589569	-0.0841664	-0.0211363		0.939701	-0.0800521	-0.0815649		-0.742954	0.111721	0.412649
-0.0228631	0.570538	-0.768159		0.421207	-0.0312419	-0.0438116		0.915511	-0.165705	0.0364616		-0.0429186	0.0860391	0.482288
-0.0193205	0.102619	-0.331448		-0.181525	-0.0150015	-0.0135882		0.854432	-0.00508929	-0.0619883		-0.712961	0.0524789	0.53554
-0.0253932	0.0707158	0.113113		-0.391053	0.0381755	0.0349188		0.899975	-0.125895	0.0900116		-0.899748	0.00153425	0.514245
-0.0268944	0.795936	0.197284		-0.519355	-0.0104776	0.0102762		0.921851	-0.0304828	0.0265487		-0.350511	-0.000481169	0.504171
-0.0338939	0.32287	-0.237589		0.6791	-0.00401466	0.0256941		0.968755	-0.155545	0.000535153		-0.723362	0.0959797	0.478794
-0.0313164	0.253949	0.0629606		-0.384347	-0.0491319	0.187275		0.931235	-0.173635	0.0586566		-0.881238	-0.116734	0.425871
0.00390516	-0.295984	-0.356243		-0.345139	-0.0334258	-0.0767986		0.918679	-0.202997	-0.0558871		-0.496866	0.264872	0.338963
0.0234133	0.118562	-0.0652107		-0.00818373	0.0070668	0.00666609		0.946565	0.600338	0.0754032		-0.594739	0.00584768	0.400819
-0.0287069	-0.182292	-0.0246939		-0.0554615	0.0239229	-0.00830503		0.9203	-0.197166	-0.0562432		-0.0807489	0.00238289	0.398286
-0.0221082	0.568196	-0.0227125		0.0237004	-0.0504247	0.0410539		0.926281	0.288258	-0.0512621		-0.234418	0.0520622	0.463425
-0.00656309	0.464114	-0.0112594		-0.0436499	-0.0437155	-0.0193098		0.974609	-0.218268	-0.00696371		-0.58517	-0.135604	0.322088
-0.0356818	0.567664	-0.037357		-0.0498387	-0.0452855	0.00952545		0.929853	-0.258536	0.0178419		-0.64125	0.126484	0.224111
-0.0110602	0.371475	-0.0518425		-0.0289532	-0.00782931	-0.0318652		0.953736	-0.105736	-0.00618003		-0.924008	-0.02103	0.176031
0.00680867	0.463403	-0.0608994		-0.0537206	0.0113768	-0.0171783		0.942944	-0.189323	-0.0133784		-0.811522	0.121274	0.46124
-0.0556321	0.475359	-0.0355341		-0.025107	0.0743772	-0.0270516		0.933487	0.0403457	-0.00823023		-0.640133	0.205155	0.335421
-0.0121674	0.536967	-0.048688		-0.0351563	-0.0227811	0.260896		0.92186	-0.282089	0.0162502		-0.85155	0.00761562	0.11514
-0.0217427	0.535779	-0.0601316		0.012595	0.0328366	-0.127706		0.940109	-0.247297	0.00510771		-0.731351	-0.0282238	0.197944
-0.118491	-0.0839546	-0.000243739		-0.0459927	0.0529768	-0.0834653		0.930864	-0.314602	-0.0024356		0.915643	0.171515	0.254525
-0.0334326	-0.000209507	0.0151768		-0.0404974	-0.00245875	-0.0446296		0.945014	-0.294317	0.0158119		0.891788	-0.0260148	0.193304
-0.0738599	0.167032	-0.0373591		-0.0510073	0.0211535	-0.00376045		0.903082	-0.260146	0.0121001		0.889612	0.184457	0.325628
-0.0287966	-0.147545	-0.0329555		-0.0110346	0.00247768	0.0130907		0.912757	0.47049	0.0226229		0.863457	-0.127779	0.215387
0.0149897	-0.153147	-0.0033009		-0.0434062	0.0356922	0.0612621		0.870903	-0.256226	0.0312482		0.878931	-0.0437934	0.241354
-0.0107427	0.0825413	-0.0512628		-0.0392092	-0.0401508	-0.00644485		0.99567	-0.355348	2.35439e-05		0.451308	0.0127644	0.234936
-0.0245142	-0.32366	0.00984092		-0.0934457	-0.113586	0.00628978		-0.0841068	-0.350603	0.00339889		0.888334	-0.0706833	0.464856
-0.0481145	-0.405785	-0.00530964		-0.0320966	0.00877188	-0.0112681		0.986135	-0.258621	0.0158044		0.707327	0.0669278	0.264049
-0.0179337	-0.97248	-0.0302307		-0.0358099	0.0075654	-0.0256013		0.873269	-0.328902	0.0103498		0.748069	-0.000807824	0.552399
0.00958281	-0.208341	-0.0183632		-0.0377623	0.00213048	-0.0260088		0.608175	-0.253788	-0.000117403		0.910892	-0.0391646	0.387384
0.00709363	-0.797411	0.0184317		0.0441037	0.0213213	0.476863		0.914822	-0.347479	0.00115612		-0.975566	0.0183131	0.108927
0.00977965	-0.594713	-0.0501885		-0.0851015	0.031409	-0.104726		0.985149	-0.377645	-0.00177945		0.898926	-0.0781921	0.433979
-0.571444	-0.159285	0.0533767		0.0304099	-0.021742	0.10127		0.983227	-0.365796	0.0129128		-0.607983	-0.0989888	0.239003
0.0888177	0.263832	-0.0391742		-0.0201147	-0.00909706	-0.0629817		0.937504	-0.241694	0.00888676		0.664014	-0.0386863	0.491334
-0.0745667	0.472624	-0.0188348		0.0328821	0.00336763	-0.0814272		0.912595	0.54603	0.00863046		0.76389	-0.0303804	0.275297
0.185685	0.344919	-0.0616061		-0.0426211	-0.00429683	-0.592566		0.732748	-0.357431	0.0183106		0.939487	-0.0207623	0.0551136
0.0161907	0.636444	0.0350764		0.225848	0.32075	-0.485894		0.958249	-0.281877	0.00994725		0.859349	-0.0237674	0.0283569
0.236913	0.278467	-0.0523381		-0.0457198	-0.263085	0.0834414		0.899298	-0.266752	0.315975		0.921409	-0.0204687	0.0684368
0.116431	-0.61505	0.0463845		0.14559	0.488579	0.0161429		0.873548	-0.236413	0.00385121		0.867196	-0.0277492	0.0663475
0.0186669	-0.805248	-0.0295983		-0.0218064	0.0890029	-0.33358		0.867825	-0.342162	0.00129537		0.877987	-0.0232334	0.071961
-0.0770432	-0.0975145	-0.0996542		0.41298	0.0631475	0.680279		0.92493	-0.446793	-0.00799021		0.922673	-0.0136108	0.0593701
-0.284051	-0.126256	0.0207308		-0.0347672	0.443356	-0.271531		-0.160581	0.51258	0.0194154		0.816975	-0.0271755	0.0560717
0.0167115	-0.929119	0.0639553		-0.0507172	0.360243	-0.145859		0.879772	0.392207	-0.00757884		0.376281	-0.0292712	0.0328924
0.00593035	-0.917414	-0.00105791		0.030629	-0.134925	-0.161562		0.896794	0.433139	0.0343195		-0.0918794	-0.0196008	0.0435156
0.376638	-0.0148298	-0.0726267		0.0471698	0.468433	0.160612		0.839136	0.429939	-0.00483139		0.113826	-0.0251908	0.0643604
0.766598	0.774228	0.0377826		-0.0194433	-0.200207	-0.27881		0.889515	0.441785	0.0780417		0.0340735	-0.00717049	0.020159
0.0283229	-0.314447	0.0518753		-0.144306	0.00333522	0.233749		0.0524857	0.170908	-0.000528474		0.0299267	-0.0236349	0.0515978
-0.574906	-0.170517	-0.167207		0.239973	-0.304203	0.916966		-0.0907039	0.133305	0.0366372		0.019513	-0.0126537	0.0653141
0.0163945	-0.363558	0.0695641		0.273639	-0.21291	-0.121883		-0.0826081	0.0915231	-0.0130444		0.16437	-0.0201118	0.0384785
0.0555228	-0.608288	0.00448945		-0.0113258	0.378186	0.317919		-0.10296	0.156423	0.10373		0.209711	-0.015447	0.0416303
0.0487107	-0.302224	0.0530966		-0.0470585	-0.553284	-0.0914419		-0.0880785	0.254704	-0.00855214		0.161509	-0.0298259	0.0269342
-0.118922	-0.197212	-0.00657844		0.0388146	-0.0458062	-0.193168		-0.0565982	0.299026	0.0216949		0.136324	-0.0221293	0.0455199
-0.0733853	-0.152421	-0.0112372		0.0242402	0.246768	-0.0226881		-0.02507	0.313804	0.0137903		0.174573	-0.0321365	0.0316475
0.26528	-0.798589	-0.0181821		-0.00504992	0.0476349	-0.17036		0.14806	0.28487	6.85648e-05		0.180271	-0.0222107	0.0638992
-0.00623729	-0.181378	-0.00771569		-0.0275264	0.753528	0.0012258		-0.129398	0.229825	0.0156859		0.134544	-0.0160269	0.0495308
-0.135303	-0.0305739	-0.0345684		-0.0052259	0.310017	-0.0618323		0.00639524	0.284003	-0.0108178		0.127092	-0.02494	0.0604768
-0.0411403	0.120836	-0.0724821		0.0377918	0.262815	-0.980476		-0.0543269	0.353195	0.00206585		0.148507	-0.0357052	0.0255756
0.796391	-0.258794	-0.00989983		-0.0497479	0.932151	-0.711478		-0.136495	-0.143168	0.0246946		0.0217777	0.0780499	0.0461587
0.454759	0.401634	-0.0841821		-0.133694	0.696693	-0.943068		-0.0624914	0.303258	0.0172392		0.114914	-0.0323235	0.0508233
-0.0360839	-0.125881	-0.127649		-0.27813	0.832154	-0.037435		-0.0660441	0.0843332	-0.00612266		0.212791	-0.00260291	-3.64183e-05
0.128919	-0.0914108	-0.412614		-0.0833376	0.213973	0.886601		0.000511585	0.102522	-0.0837678		0.114213	-0.0239953	0.022753
-0.203759	0.313745	0.698765		-0.0403298	0.578719	-0.274825		-0.0779905	0.175381	-0.0208472		0.241768	-0.0318249	0.002953
-0.282753	-0.16815	-0.383553		0.405932	0.110451	-0.304793		0.110197	0.187544	-0.024039		0.127495	-0.0323914	0.0308981
0.000467555	-0.382983	-0.358624		0.0604614	0.949883	0.771442		-0.104799	0.181257	-0.0169611		0.207542	-0.0252632	0.0112824
0.89237	0.295689	-0.408169		0.0964507	0.0693405	-0.349219		0.214916	0.0962956	-0.0225932		0.148293	-0.0223447	0.01958
0.24241	-0.913928	-0.0868196		-0.232779	0.357543	0.0417595		-0.00311919	0.519978	-0.0148786		0.101333	0.0157445	0.00495282
0.23616	-0.421267	0.60213		-0.121207	0.0186758	-0.344549		0.0601058	-0.049997	-0.0202586		-0.0634821	-0.00969505	0.0259428
0.362723	-0.388729	-0.359473		-0.118904	-0.0388622	-0.964554		0.00926256	0.112033	-0.0194197		-0.0732773	-0.0163417	0.279096
-0.18656	-0.790456	0.645055		0.434964	0.0971984	-0.25615		-0.12552	0.373315	-0.0173834		-0.0566264	-0.0282613	0.0399068
0.292206	0.189912	0.62707		-0.135252	-0.580748	-0.107853		0.0342183	0.516151	-0.0201222		-0.0462432	-0.0144694	0.000682181
0.560882	-0.142978	-0.307409		0.0469024	0.970027	0.354924		0.00578578	0.209089	-0.0246955		-0.0926945	-0.0285779	0.0385998
0.234235	0.180309	0.881836		-0.312713	0.732809	0.282947		0.0719441	0.228724	-0.0234331		-0.0880379	-0.0420767	-0.0121788
0.254366	-0.388021	-0.73899		0.385024	-0.183421	0.602437		0.0157346	0.0687456	-0.0159593		-0.110876	-0.00216565	0.0370483
0.581957	-0.258339	-0.0676515		0.119491	0.229618	0.468898		-0.106267	0.03407	-0.01832		-0.0141999	-0.0147401	0.00696876
0.348801	-0.0759886	0.57381		-0.115954	-0.144925	0.0679063		-0.124342	0.164666	-0.0230953		-0.0384387	-0.00805971	0.000897456
-0.0499377	-0.194707	-0.0643724		-0.0140927	-0.37828	0.0182043		-0.0266151	-0.0681888	-0.0249032		-0.0817896	-0.00770869	0.00375486
0.304865	-0.12295	0.29803		-0.24109	-0.108609	0.786442		-0.0627498	0.176081	-0.0188618		-0.0383004	-0.030268	0.0126826
0.468121	-0.165874	0.430713		-0.175898	0.956581	0.215866		-0.106819	-0.138607	-0.0101822		-0.0855782	-0.011795	-0.0175382
0.126909	0.184335	-0.888638		0.0138003	-0.38979	-0.780044		0.0414119	-0.0428742	-0.0178202		-0.0161199	-0.0419495	0.000837531
0.42534	0.364018	0.152941		0.0385971	-0.669638	-0.868732		-0.0825433	-0.0349624	-0.019769		0.0149232	-0.0180143	0.0241181
0.154217	-0.218307	-0.330837		-0.0301297	-0.169786	0.561207		0.0278701	-0.212542	-0.0220853		-0.0957153	-0.104442	-0.00805087
0.0345346	0.549294	-0.0735254		0.774241	0.0664463	-0.857528		-0.112073	-0.114421	-0.0175799		-0.0618118	-0.0213051	0.0120257
0.440266	0.550191	0.926023		-0.0713979	0.289133	0.73073		0.103303	-0.126033	-0.0174019		-0.0903651	-0.030708	-0.0232227
0.601792	0.909093	-0.0609973		-0.992471	-0.582768	-0.0878741		-0.0458825	0.0801926	-0.0186709		-0.034111	-0.0347317	-0.00290614
0.0143697	-0.104971	-0.302277		-0.65819	0.467408	-0.863043		0.00381057	-0.0690377	-0.028423		-0.0820183	-0.0258214	-0.0085764
0.382597	-0.479981	-0.671452		-0.659257	0.60734	0.711059		-0.0786503	-0.0625609	0.0970553		-0.0696502	-0.0317371	-0.0071588
0.4377	-0.0866884	0.122757		-0.261462	0.874089	-0.127052		0.0497973	-0.229868	-0.0172499		-0.0695022	-0.021189	-0.00792368
0.164382	0.705365	-0.336563		-0.673533	0.999696	0.249236		-0.0426365	0.00539088	-0.0271205		-0.0792711	-0.00322368	-0.00769963
0.363473	0.64462	-0.412322		-0.0790547	0.995264	0.426897		0.0125383	-0.0392109	-0.0334946		-0.107394	-0.015908	-0.0126919
0.338484	0.428389	0.127244		-0.216469	0.992882	0.181607		-0.0545145	-0.023552	-0.0343635		-0.100979	-0.0311699	-0.0143183
0.412984	0.293488	-0.412855		-0.129808	-0.247648	0.5739		-0.00657155	-0.0235192	-0.0165266		-0.119793	-0.00772188	-0.0112809
0.0904678	0.759338	-0.370447		-0.351524	0.164239	0.119766		0.980173	-0.0198349	-0.0308417		-0.10201	-0.00598302	-0.013349
0.392786	0.861959	-0.287725		-0.322667	-0.530716	0.19704		-0.0661054	-0.0100902	-0.0180077		-0.0668677	-0.0203388	-0.0147461
0.297597	0.403989	0.116916		-0.0844369	0.15381	0.707306		-0.0658776	0.00251848	-0.0268853		-0.0596971	-0.00903121	-0.0113176
0.331832	0.763156	-0.798962		-0.156292	-0.315381	-0.0190246		-0.0649921	0.200643	-0.0302975		-0.051197	-0.00501664	-0.0133679
0.0832863	-0.269197	-0.0359481		0.0113176	-0.1887	-0.0470826		-0.0605697	0.0247102	-0.006967		-0.0371047	0.0126145	-0.0115355
0.0721017	0.915551	-0.0376363		0.903068	0.13902	-0.0293487		-0.0726256	0.0665967	-0.030515		-0.0358937	-0.00859372	-0.0131749
0.343027	0.375631	-0.329505		0.997321	-0.17821	-0.0133215		-0.0571173	-0.0233477	-0.00185635		-0.061053	-0.0222583	-0.0100222
0.658012	0.466102	-0.939478		0.990262	-0.102944	-0.027035		-0.0636107	0.00196694	-0.0259834		-0.0471866	-0.00481351	-0.01272
0.911963	0.863729	-0.21007		0.595395	-0.946995	-0.092379		-0.0654865	-0.0509741	-0.0348148		-0.0428717	-0.0283117	-0.0134875
0.546662	-0.0851351	-0.110016		0.867398	0.278342	0.0137151		-0.0564831	-0.0302912	-0.020667		-0.0628022	-0.0381656	-0.0136457
-0.480481	0.754237	-0.0703357		0.0437131	-0.240412	-0.0136137		-0.0737755	-0.0539873	-0.0328315		-0.0395583	-0.0250166	-0.0140401
0.78248	-0.106535	0.158985		0.371437	0.0896039	-0.0202198		-0.0647213	-0.0317627	-0.0299264		-0.0509389	-0.0206379	-0.014412
0.914553	0.646554	-0.0209966		0.748189	-0.0818641	-0.0118392		-0.0593566	0.0541094	-0.0285935		-0.0516286	-0.0139482	-0.0143189
0.956384	0.929446	0.28292		0.849656	-0.721898	0.0128677		-0.0680165	-0.000762052	-0.0273478		-0.0492093	0.0694671	-0.0129391
0.554967	-0.142884	0.191358		0.710208	-0.294372	-0.0163832		-0.0663362	-0.00577045	-0.0274695		-0.0610743	-0.0241802	-0.0094998
0.280504	0.759453	-0.31947		0.915096	-0.0256473	-0.0515276		-0.0754337	-0.0215969	-0.010517		-0.0444569	0.024038	0.00735666
-0.10605	0.617641	0.93893		0.883515	-0.0263828	-0.0246099		-0.0682102	-0.0229653	-0.156625		-0.0545989	0.0334538	-0.0700771
-0.155904	0.929676	0.0369481		-0.0695401	-0.0847545	-0.0510729		-0.0420194	0.0848778	-0.0337996		-0.0710049	0.0357999	-0.00993625
-0.00383925	0.931347	0.413394		0.00207936	0.0918605	-0.00233629		-0.0684115	-0.000558213	-0.0324642		-0.0328059	0.0693051	-0.00500386
-0.0561874	-0.057365	-0.110676		-0.0586244	-0.617704	-0.0520208		-0.0496471	-0.127228	-0.076665		-0.0430285	0.0735753	-0.0046374
0.0572082	-0.186092	-0.918373		0.0523537	-0.0206412	0.0221256		-0.0555846	-0.0399864	-0.1807		-0.138576	0.06326	0.00907422
-0.0438935	-0.476243	-0.208468		0.0215795	-0.0930587	-0.0451935		-0.064177	-0.0454114	-0.124228		-0.0360113	0.0201088	-0.0107884
-0.0635455	0.0589041	0.720628		-0.0245495	-0.133488	-0.0159125		-0.0698069	-0.122066	-0.0882306		-0.0221191	-0.00962232	-0.00616673
0.0292719	-0.0560566	0.626459		0.168176	-0.0330438	0.0192131		-0.0681735	-0.10515	-0.32807		-0.0903385	0.0139253	-0.0100783
-0.0796295	-0.105092	0.236732		-0.0459055	0.0236035	-0.0626129		-0.0596994	-0.078498	-0.0790497		-0.0265969	0.0277179	0.115891
-0.0488295	0.0670248	0.274251		-0.0450567	-0.0779688	-0.0485026		-0.0566708	-0.0155096	-0.133735		-0.0365047	-0.0160136	-0.00561601
0.0209224	-0.0119486	0.187978		0.02268	-0.159003	0.103225		0.00671542	-0.102853	-0.179828		-0.000353623	0.0037149	0.00187295
0.0912116	0.0340472	0.103096		0.0696591	0.00951301	-0.0388468		-0.056726	0.0458406	-0.297082		-0.0250052	-0.0062531	-0.0119357
-0.0520526	0.058419	-0.286621		0.166641	-0.0583506	-0.0171732		-0.067775	-0.0732326	-0.125771		-0.0370886	-0.0143311	0.0261247
-0.0984771	-0.0446388	0.168436		-0.121308	-0.106346	-0.133322		-0.0679701	-0.106571	-0.125004		-0.0360838	0.0757782	-0.0092544
0.0344466	-0.0184246	0.280062		0.117889	0.069449	0.0726103		-0.0566009	0.00895116	-0.159209		-0.0585708	0.0311026	-0.00720607
-0.0355783	-0.0814481	-0.126501		0.0354396	-0.091231	0.116445		-0.0590963	-0.0849602	-0.0120309		-0.0168717	0.0438633	0.00875673
-0.143239	-0.0603087	-0.237877		-0.0447549	0.151859	0.0612095		-0.0564666	-0.120456	-0.0929068		-0.0238427	0.0138864	-0.0101793
0.0371601	-0.0343878	0.848441		-0.30079	-0.0437181	0.178121		-0.072673	-0.00947192	-0.198722		-0.0407175	0.0719121	0.00933822
-0.0162606	-0.0823425	0.735811		-0.0592972	-0.132531	0.123485		-0.0591292	-0.121301	-0.295272		0.0679599	0.0232496	0.0109585
0.116649	0.124981	-0.0591113		-0.13831	-0.0356239	0.0047961		-0.0576074	-0.083162	-0.0416272		-0.0420289	0.108134	-0.0051943
0.00510679	-0.0239245	-0.423982		-0.0452571	0.122366	0.131867		-0.0626125	-0.0701268	-0.203011		-0.0375198	0.00336225	-0.00820007
0.0547264	0.05075	-0.0689269		-0.109751	-0.0586461	0.243851		-0.0617187	-0.118745	-0.0173591		-0.0445344	-0.448909	-0.00454966
0.024041	0.444694	0.0463459		-0.269175	-0.0565595	-0.0119639		-0.0547909	-0.0232877	-0.285101		-0.059537	-0.176273	-0.00748719
-0.0238089	0.070071	-0.0108143		0.0544494	-0.0457171	0.117342		-0.0575621	-0.0790094	-0.103629		-0.0442458	0.287456	-0.621764
-0.0109401	0.113444	0.00684447		0.110329	0.0776819	0.184239		-0.065474	-0.0961243	-0.827831		-0.0337428	0.133268	-0.122099
0.114325	-0.0164613	0.0814631		-0.0325485	-0.11339	-0.00547911		0.00421791	0.286107	-0.142779		-0.0423071	0.170346	-0.0487408
-0.0028529	-0.0986328	-0.0368307		-0.112878	0.163766	-0.0190833		-0.0646328	0.0614505	-0.305381		-0.0312692	0.409554	-0.0585514
0.0343368	-0.00182897	0.0257175		0.499042	-0.0805792	0.130944		-0.0649318	-0.0190784	-0.17563		-0.0170838	0.473882	-0.110672
-0.0386606	0.103029	0.0734267		0.132906	-0.0588718	0.149659		-0.0697593	0.0413073	-0.0846589		0.0272587	0.409105	-0.0746723
-0.0609996	0.159123	0.0389152		-0.016086	-0.0655421	0.0183458		-0.059253	0.074291	-0.193211		0.0514723	0.673421	-0.130468
0.0158925	-0.0620839	0.131542		0.00255917	-0.0678072	0.154291		0.189546	0.0361712	-0.19699		0.0831473	0.0726659	-0.523279
-0.0648969	0.415795	0.0497607		0.477541	-0.0636625	0.012601		0.0273619	0.0661888	-0.276865		0.0637235	0.331475	-0.0919969
0.110841	0.201709	0.0143484		0.0199262	-0.200828	-0.00348375		0.041105	0.0222053	-0.093017		0.0646854	0.602596	-0.107599
-0.0712341	0.151024	0.00670523		-0.0422815	-0.0376777	-0.0250787		0.0515406	0.0337654	0.301837		0.0512274	0.288292	-0.405658
-0.0905405	0.0732261	0.00164285		0.0291439	-0.0327774	0.0152863		0.025282	0.0339873	-0.051414		0.068731	0.328503	-0.128518
-0.0626137	0.0292458	0.00901632		0.571965	0.0206199	0.186822		0.168694	0.0350376	-0.211402		0.0601701	0.194286	-0.558367
0.05966	-0.0558071	-0.00741027		0.0789587	0.0273381	-0.0553439		0.331978	0.0224173	-0.343112		0.0735392	0.305735	-0.11127
-0.0760866	0.100639	0.0101692		-0.938566	-0.0507392	-0.095088		0.286761	0.0248656	-0.299414		0.0716835	0.566529	-0.0831801
-0.112228	0.00581019	2.28223e-05		-0.190419	-0.0224079	0.27036		0.226078	0.0150746	-0.320844		0.0683783	0.451961	0.0108315
-0.0596458	0.0645461	-0.0250789		0.82531	-0.0129243	-0.0599352		0.318806	0.00336021	-0.313871		0.0710798	0.498489	-0.0809567
-0.0891683	-0.0030629	0.00250831		-0.0481984	-0.121744	0.676469		0.235001	0.00841572	-0.257534		0.0436447	0.743407	-0.0192943
-0.0416538	0.109971	0.123343		0.105434	-0.145415	-0.218731		0.193032	-0.00918153	-0.0979973		0.0610186	0.195872	-0.561022
0.0762669	-0.0497458	-0.0107319		-0.0585273	0.538141	0.0295462		0.193237	-0.0121304	-0.148174		0.0489358	0.617522	-0.0268741
-0.0364121	0.0706845	-0.00693447		0.0372364	-0.00423008	0.280816		0.139311	0.077656	-0.08195		0.0555875	0.464689	-0.156793
-0.0757693	0.125087	-0.0154178		-0.140535	-0.0262813	-0.0808271		0.196581	-0.0068352	0.126925		0.0365054	-0.328977	-0.078534
-0.0763782	0.359545	0.101947		-0.0708504	-0.0259487	-0.0975848		0.155471	0.0243407	0.633662		0.0479779	-0.276603	-0.13384
-0.0557007	0.0201056	0.104658		-0.0649152	-0.0384919	-0.1284		0.279334	0.0444973	0.492557		0.0618058	-0.236654	-0.586248
-0.306531	0.0283332	0.00819512		-0.0413852	-0.0249106	-0.597177		0.169978	0.0429149	0.411426		0.0797482	-0.338815	0.558996
-0.016356	0.0293438	-0.00473016		0.190394	0.0283966	0.367529		0.14162	0.050064	0.446739		0.0673024	-0.367972	0.654939
-0.136784	0.0610914	-0.0585117		0.254938	-0.0145297	-0.269657		0.131803	0.00793073	0.850173		0.0700279	-0.847931	0.537977
-0.196849	0.0175668	0.00152912		-0.180188	-0.054189	-0.240841		0.216383	0.00354012	0.683188		0.0625705	-0.207799	0.601585
-0.173103	0.0283722	0.00033576		0.104353	-0.0222446	-0.281142		0.192915	0.313357	0.344676		0.0682607	-0.318463	0.648457
-0.178344	0.0608775	0.193456		0.0290633	-0.406314	-0.0313125		0.181571	-0.00998453	0.45331		-0.091776	-0.33885	0.57681
-0.0763106	-0.0646595	0.0574096		0.705069	0.243722	-0.206217		0.538825	0.00206671	0.330803		0.0676006	-0.311228	0.660981
-0.0965275	0.00446162	0.00401753		0.0160243	-0.842032	0.0861061		0.287376	0.00362014	-0.033048		0.0282655	-0.304119	0.600604
-0.119231	-0.0656086	0.0153506		-0.0548783	-0.98867	0.0668884		0.496279	-0.0165841	0.359339		0.0415604	-0.266946	0.634297
-0.106058	-0.138137	-0.0292698		-0.0684248	0.469952	-0.316062		0.532258	-0.0039976	-0.0300073		0.072796	-0.288603	0.618548
0.378572	-0.0616265	0.00126884		0.283315	-0.0367158	-0.267539		0.412878	-0.0154319	0.151047		0.0337132	-0.233652	0.959415
-0.140472	0.0762335	-0.0115477		0.630237	-0.0105647	0.205845		0.285338	-0.0084113	-0.323799		0.0572132	-0.225181	0.474367
-0.303441	0.00437734	0.00891963		0.409037	0.47672	0.301688		0.491989	0.292252	-0.378555		0.0562629	-0.176801	0.543752
-0.162265	-0.191439	-0.0759607		-0.164269	0.0135604	0.132593		0.599109	-0.0115619	0.708906		-0.0777294	-0.378526	0.678841
-0.103814	-0.0139337	-0.0240298		0.399031	-0.41356	0.162096		0.47362	-0.0174262	0.768359		0.049142	-0.187144	0.492892
-0.157566	-0.103618	-0.024241		0.169358	-0.146444	0.437564		0.544656	-0.0206731	0.646883		0.0667216	-0.24128	0.66272
-0.548392	-0.0867618	0.030801		0.249636	-0.426317	0.0243506		0.525785	-0.00846492	0.322981		0.038703	-0.148474	0.830611
-0.14814	-0.149375	-0.0127185		-0.19137	-0.431819	-0.0724752		0.496304	-0.021445	-0.361016		0.0290496	-0.152066	0.594876
0.141758	-0.0164011	0.00959219		0.449713	-0.963554	0.0691546		0.428545	0.0129994	0.570684		0.0321236	-0.293568	0.80886
-0.20606	-0.210806	-0.0126882		0.018956	0.0376145	-0.149518		0.699291	-0.0166089	0.0753338		0.0471901	-0.305553	0.60605
-0.353549	-0.0793653	-0.0167565		0.407575	0.545043	0.02728		0.461138	-0.00840923	0.670219		0.0512039	-0.0935929	0.540104
-0.153475	-0.0810634	0.0290996		0.595688	-0.644375	-0.122901		0.575072	-0.0236048	-0.0357038		0.0435473	-0.10108	-0.0591867
0.0668452	-0.257711	-0.0267823		-0.0253615	0.295926	0.628168		0.497762	-0.00114497	0.663963		0.0653802	-0.0965013	-0.0471091
-0.0587596	-0.0784198	0.201228		-0.151806	-0.332443	0.00393407		0.466566	-0.00204092	-0.188302		0.036366	-0.105389	-0.00505283
-0.0653989	-0.0837805	-0.030437		0.116096	-0.690959	0.256696		0.457714	0.000220888	0.591711		0.048847	-0.10116	-0.0495486
0.0263623	-0.0701319	0.113928		-0.21686	-0.45006	0.439159		0.408943	0.0247167	-0.264205		0.0830731	-0.0779442	-0.038509
-0.0842752	-0.0882876	0.116903		-0.0512756	-0.37647	0.033128		0.59841	-0.00751221	-0.134791		0.0415583	-0.0790576	-0.0616684
-0.0490745	-0.0937199	0.396212		-0.0502858	-0.527518	0.585454		0.555303	-0.054706	0.549328		0.0681707	-0.0605381	-0.10189
0.835576	-0.221837	0.159717		0.0241553	0.181648	0.556881		-0.033548	-0.00659517	0.149603		-0.000537348	-0.0944259	-0.0586161
-0.0569872	0.0305866	-0.130634		-0.629413	0.0650222	0.561565		0.062163	-0.0057416	0.922815		0.00220663	-0.073538	-0.0180303
-0.0443926	-0.0176942	-0.00884688		-0.268984	0.0968316	0.561962		0.0358304	-0.0128487	-0.0499114		0.0106865	-0.0742095	-0.115163
-0.0340369	-0.0214772	0.214468		-0.349459	0.454114	0.775552		0.0871629	-0.0144984	0.856657		0.0175343	-0.0928545	-0.0852646
-0.129365	-0.111201	-0.102898		-0.0851224	-0.195278	0.501957		0.103643	-0.0146531	0.718288		0.0109832	-0.0788105	-0.0423938
-0.0122266	0.80388	0.117471		0.0270732	0.0825444	-0.210044		0.0731395	-0.0170854	0.450935		0.00461602	-0.0637166	-0.0572645
0.458501	-0.160193	0.00224712		-0.0589159	0.331365	0.548485		0.0494809	-0.0166761	0.436941		0.00576624	-0.0582127	-0.080051
-0.0120594	0.219873	-0.673114		-0.155756	-0.232365	-0.011242		0.0164777	-0.0128184	0.898635		0.000824321	-0.0516539	-0.0938632
-0.110946	0.0784882	0.153259		-0.110994	-0.00581393	-0.0067033		0.0314661	-0.0168028	0.794773		0.0022431	-0.0799835	-0.0955901
-0.130978	-0.145878	0.0263158		-0.0737593	0.015467	-0.0108025		0.076816	-0.015679	0.753998		0.00480937	-0.0544666	-0.087027
0.0188739	-0.0781142	-0.0525189		-0.316621	0.00171421	-0.00781062		0.0253814	-0.0145446	-0.0348981		0.00936164	-0.0815313	-0.0804308
0.00146056	0.175821	-0.0614341		-0.0485441	-0.00277957	0.000771758		0.0608143	-0.0187236	0.614252		0.00436562	-0.118563	-0.0405165
-0.00566553	0.0425045	-0.175661		-0.0597346	0.0162681	-0.00756595		0.0619195	-0.0163598	0.975251		0.00668178	-0.0369985	0.0141467
-0.0164774	-0.171097	0.0373574		-0.155891	-0.00456622	-0.00445505		0.0615179	-0.0173456	0.547379		0.0120539	-0.0680432	-0.120275
0.00539142	-0.214041	-0.102022		0.0370522	-0.00164195	-0.00719536		0.0577649	-0.0159303	0.808919		0.0111443	-0.0684786	-0.0321821
-0.0160772	-0.115782	-0.057194		-0.0170539	-0.00226294	-0.00429043		0.0363659	-0.0187461	0.866843		0.00778712	-0.0978997	-0.0888673
-0.0112122	-0.310287	0.00620766		0.000208013	-0.00535706	-0.0034061		0.04231	-0.014172	0.868304		-0.00196324	0.483462	0.0804836
0.0164634	-0.0993881	0.0114635		-0.000694225	-0.0152313	-0.00243602		-0.00567062	-0.0186288	0.939654		0.00462001	-0.0175048	-0.1615
-0.0117378	-0.197819	0.0068585		-0.00790112	-0.0106256	-0.00548667		0.0474878	-0.0161161	0.928078		0.00953828	-0.1086	-0.0849741
-0.0006811	-0.0594344	0.0638677		0.0279556	-0.00750457	-0.00129003		0.0158115	-0.0148777	0.95166		0.00565659	-0.0950318	0.138976
0.0376123	0.0194655	0.0797206		0.0146963	0.00477234	-0.00871525		0.0644333	-0.0180307	0.959592		0.00640171	-0.100337	0.0544497
-0.0023204	-0.0784976	-0.0860206		-0.00579938	-0.00552937	-0.00634309		0.0171011	-0.014154	0.922895		0.00781751	-0.0801365	-0.200617
-0.0154974	0.216636	-0.0958403		-0.00138207	0.00119683	-0.0126746		0.0875474	-0.0173295	0.89497		0.00680091	-0.102148	-0.0533573
-0.00878596	0.0551448	-0.0736254		-0.01069	-0.00597134	-0.0068931		0.0627227	-0.0196561	0.946713		0.0160794	-0.0762086	0.0079124
-0.00585051	-0.0771313	-0.329848		0.0140233	0.00943728	-0.00733188		0.0334124	0.104266	0.930349		0.00646649	0.333981	0.0460548
0.024987	0.288519	0.0768942		-0.00416189	0.000199921	-0.0104939		0.042442	-0.0188224	0.824771		0.00499096	-0.130321	0.0740023
0.0365807	-0.0128048	0.219602		-0.0173558	0.0096265	-0.00971985		-0.00149594	-0.00637556	0.904584		-0.0016046	-0.108445	0.0845407
-0.00779104	0.0645352	-0.21304		-0.00690242	-0.00759062	-0.0104326		0.0337855	-0.021555	0.618339		0.00506534	-0.0499707	0.44582
-0.0122068	0.00618777	-0.0986277		-0.0173984	-0.000158599	-0.0101937		0.0413177	-0.0206489	0.851825		0.0241449	-0.125766	0.0256094
0.00764744	0.0161834	0.0690334		0.00280303	0.001555	-0.00647506		0.0530611	-0.00452179	0.827735		-0.00118929	-0.0666144	-0.0714045
-0.00800058	-0.00540972	0.100823		0.00236881	0.0354244	-0.00108677		0.0102102	-0.0130975	0.872535		0.0134547	0.0250842	0.23898
0.0418723	0.00202288	0.356627		0.0184337	-0.0122594	-0.0055681		0.056887	-0.00762694	0.916395		-0.000547865	-0.102848	0.122125
-0.0177603	-0.00802817	-0.16186		-0.0129853	-0.00691405	-0.00286395		0.0265833	-0.0057405	0.920784		0.216576	-0.13292	0.0423129
-0.0116319	0.00163957	-0.01296		0.0206034	-0.0159986	-0.0209111		0.084074	-0.0146507	0.973029		0.0138843	-0.104159	0.0890742
-0.00926523	-0.000514312	-0.00714936		-0.0168427	-0.00680477	0.00920786		0.0392603	-0.0207838	0.962444		0.0178271	-0.0682491	0.0518423
-0.0178236	-0.00674929	-0.273555		-0.00307774	-0.000761848	-0.0087849		0.0454928	-0.00827984	0.838602		0.00788324	-0.103624	-0.0570947
0.00340025	0.00452521	0.450327		-0.0100776	-0.00476683	-0.00595777		0.0106008	-0.0189798	0.331034		0.0135898	-0.0910821	0.15322
-0.0182773	-0.000127566	-0.111613		0.00257998	-0.00799356	-0.0223406		0.0453302	-0.00215709	0.970668		0.00556352	-0.0691449	0.020503
-0.00994306	-0.00018514	-0.0682641		0.0185021	-0.0111611	-0.00439602		0.00993243	-0.0216552	0.96124		0.0103291	-0.0674766	-0.0672204
-0.00865034	-0.00745082	-0.0611848		-0.00485235	-0.00350579	0.00361342		0.0284432	-0.0237432	0.948678		0.0223519	0.856759	0.0737604
0.0190791	-0.00270998	0.243731		-0.0298093	-0.00969356	-0.00059584		0.0340846	-0.0199495	0.913409		0.0109874	0.751524	0.0929893
-0.00619363	0.00376744	0.0636767		-0.0219879	-0.0130013	0.00114806		0.0533465	-0.0257922	0.970022		0.012651	0.716261	0.0981183
0.0152661	-0.00581772	0.0922821		-0.0268032	0.0377106	0.00266133		0.00437496	-0.0166771	0.955984		0.00187715	0.868554	0.0766547
-0.00846138	-0.00295484	0.126647		-0.00438011	-0.00751561	-0.00608232		0.033145	-0.0210483	0.973134		0.0165263	0.830355	0.121912
0.00195254	-0.00122928	-0.0377977		0.0137395	-0.00259272	-0.0243959		0.0239838	-0.0138817	0.963242		0.011946	0.920367	0.0338029
0.00217663	-0.006083	0.099242		0.00208105	-0.0174682	-0.0209905		0.0524311	-0.0238177	-0.129646		0.0214917	0.905523	-0.0183594
0.0102421	-0.000961111	-0.0785078		-0.0193466	-0.0311582	-0.00903344		0.0295976	-0.0250233	-0.0395805		0.00934323	0.870442	0.0255551
-0.00753916	0.0023542	0.0589214		-0.012288	0.000564114	-0.00605217		0.00798915	-0.00589143	-0.0190189		-0.0626962	0.962479	0.0416548
-0.0190195	-0.00525567	0.0856665		-0.0232331	-0.00103537	-0.00398883		0.0529105	0.0163842	-0.0723479		-0.025794	0.900853	0.0171395
0.00628051	0.0036376	-0.107651		0.012986	0.00154934	-0.00379693		0.0668941	0.0370545	-0.0667337		-0.035113	0.915914	0.030941
-0.0135894	-0.00812736	-0.0378424		-0.0375692	-0.00503676	0.00497992		0.0380475	0.0348636	-0.01575		-0.0345728	0.917174	0.0182595
0.00640927	0.000815207	0.138807		-0.020752	-0.00644216	-0.000675061		0.0395341	0.0429226	-0.0206925		-0.0327717	0.863129	0.00058519
0.0259098	-0.000609628	0.208319		0.00767473	-0.00805028	-0.00891384		0.0405616	0.0393818	-0.0246565		-0.0380428	0.884184	0.0170182
0.00514691	0.0329138	-0.0467557		0.0013933	-0.00506723	-0.00690649		0.0415677	-0.0268918	-0.0286818		0.00672388	0.846007	0.0109943
-0.00285642	-0.0123654	0.232696		0.00313229	0.00508624	0.00328736		0.0833312	-0.0357806	-0.0196836		0.0112642	0.85577	0.0210286
0.013564	-0.00535537	-0.0704691		-0.00907056	-0.000571594	-0.3945		0.0581792	-0.0396839	-0.0240374		0.008023	0.811526	-0.00274266
0.00763142	0.0349979	0.208069		-0.0201789	-0.179256	-0.173613		0.0374785	-0.0305604	-0.0263043		0.00865317	0.883117	-0.00445957
0.116029	-0.00136333	-0.0524693		-0.0162311	-0.0417519	0.162205		0.059007	-0.0286669	-0.0438142		0.00721448	0.852125	0.038444
0.398669	0.0102729	-0.0190086		0.00744002	-0.054136	-0.186857		0.0487161	-0.0260257	-0.0447627		0.00954015	0.932965	0.0514438
0.0371707	-0.000365285	-0.0779287		0.0121295	0.982787	-0.302921		0.0336519	-0.0257369	-0.0653008		-0.000746588	0.901218	-0.0251219
-0.154543	0.00481008	0.123032		-0.00974163	-0.0892474	-0.0961107		0.0704263	-0.0367021	-0.0628754		-0.00479937	0.938634	0.0103719
0.282329	0.00971734	0.0382752		0.927945	0.834289	-0.400415		0.058413	-0.0268015	-0.0144046		0.00560245	0.885955	0.00908676
0.270803	-0.00111076	-0.228402		0.331296	0.291457	-0.290048		0.0403789	-0.0169273	-0.0147233		0.00108209	0.316621	0.00515525
-0.222243	0.00472953	0.25888		0.309835	0.13098	-0.0671715		0.040928	-0.0219892	-0.0257858		0.0130668	0.199035	0.0124947
-0.000985093	0.0200753	0.098131		0.316835	0.345777	-0.294997		0.0644902	-0.0351894	-0.00957945		-0.0135118	-0.56138	0.0277398
0.0300666	-0.00342152	0.180768		-0.383377	0.949171	-0.0776562		0.0334986	-0.0350489	-0.0357147		-0.00183418	0.321395	-0.0024905
-0.0864843	0.0355666	0.0911008		-0.1841	-0.0879844	-0.533729		0.0461902	-0.024424	0.000809263		0.000134314	0.394365	-0.0344596
0.339017	0.0035714	0.103195		0.746134	-0.43066	-0.576239		0.0435583	-0.0139118	-0.0036348		0.00208354	-0.371034	-0.00132638
0.0560648	-0.00163666	-0.334934		0.511939	0.963641	0.164204		0.0574391	-0.0106495	-0.0494163		-2.79003e-05	0.363566	-0.0234698
-0.167174	-0.00844059	-0.783858		-0.0179183	-0.0849377	-0.0996797		0.0339774	-0.0370121	-0.0826159		0.0200788	0.322435	-0.0152193
-0.217695	0.0171634	-0.213004		0.72268	0.951653	-0.234853		0.0401764	-0.0303637	-0.0585796		-0.013085	0.172835	-0.0147633
0.842719	0.00686811	-0.136386		0.968704	0.222197	-0.790614		0.0706018	-0.0227708	-0.0383524		-0.00363469	0.39931	-0.0107412
-0.10319	-0.00580827	0.397054		-0.53351	0.976753	-0.37137		0.0899103	-0.438213	-0.0719113		-0.00255558	-0.0503035	0.0288275
0.150084	0.00460656	0.0868277		0.41301	0.866658	-0.460649		0.13362	-0.0231411	-0.0802387		-0.0246406	0.00763684	-0.0237399
-0.0841919	0.00888552	-0.198209		0.837932	0.903959	-0.246224		0.0528072	-0.0233181	-0.0734316		0.00262571	-0.177429	-0.0085693
0.520891	0.00590241	0.00369414		0.581391	-0.884621	-0.235861		0.112156	-0.0226737	-0.0337919		-0.0165251	0.242335	-0.0543754
0.307707	0.603061	-0.0691911		0.168146	-0.50702	-0.355867		0.0505958	-0.0384766	-0.0681927		0.00668643	0.310824	-0.032483
0.307756	0.868035	-0.179993		0.84357	-0.309022	0.232537		0.100309	-0.0376669	-0.0780237		-0.00609989	0.475016	-0.0501266
0.0048254	0.248366	0.387914		-0.15661	-0.305016	-0.294363		0.0418201	-0.0377851	-0.0707276		0.0036619	0.294417	-0.0441153
0.0979352	0.941572	0.229167		-0.266696	0.516656	-0.0998314		0.0114428	-0.0253582	-0.0501921		0.190875	-0.456325	-0.0208904
-0.150248	0.155621	0.226716		0.937579	-0.0670716	-0.240187		0.0704345	-0.392619	-0.082407		0.0110775	0.453597	-0.0492629
0.341515	0.302312	0.365839		-0.0884291	-0.0450274	-0.609439		0.140802	-0.0407113	-0.0666327		-0.00955021	0.489131	-0.00567195
-0.0509074	0.83609	-0.748962		0.599669	0.375611	-0.349024		0.0342121	-0.0393693	-0.0763887		0.025699	0.46688	-0.0517074
0.0110359	0.32602	0.0160271		0.667223	-0.994167	0.342162		0.0636392	-0.00770655	-0.0811774		-0.0337108	0.409172	-0.024008
-0.00453952	0.801079	-0.0725473		-0.0799504	0.128119	-0.0323815		0.032697	-0.0156179	-0.0839688		0.00559914	-0.0841478	-0.98952
-0.0835197	0.659156	0.119887		-0.650168	-0.124486	0.144756		0.116509	-0.0193492	-0.0171066		-0.0292783	0.0139076	-0.33106
-0.265133	-0.213084	-0.0139638		0.414798	-0.431673	0.146681		0.106589	-0.00975515	0.0037334		-0.023354	0.00767918	-0.334971
-0.0650488	0.262624	-0.0235244		0.885755	0.819144	-0.198571		0.0630164	-0.0322334	-0.0643063		-0.00815154	0.0499877	-0.339549
-0.523119	-0.363462	0.118461		0.174441	-0.271056	0.163336		0.096648	-0.0329628	-0.0284922		-0.0104685	0.0526825	-0.343647
-0.161369	0.932791	-0.0444989		0.631477	0.921791	0.124221		0.0819212	-0.0380312	-0.0710513		-0.0295582	0.0641958	-0.348497
0.0745578	-0.687397	-0.284605		-0.235219	-0.0807136	-0.214596		0.108592	-0.0389095	-0.067982		-0.0117612	0.0305777	-0.337034
0.489128	-0.715796	0.0270629		0.428121	-0.316352	-0.313718		0.0705697	-0.0276758	-0.398667		-0.0106183	-0.00202366	-0.30761
0.329099	-0.391562	-0.0452803		-0.290062	0.000644534	0.166389		0.0743458	-0.0415054	-0.351041		-0.018757	0.0290095	-0.329749
0.50803	-0.0448986	0.0801231		0.444908	-0.215756	0.760766		0.076745	-0.0275705	-0.422974		-0.0150895	0.0514423	0.866758
0.184872	0.193286	0.0941839		0.458102	-0.32797	-0.382696		-0.0904312	-0.0429412	-0.0955528		-0.364435	0.0162031	0.896479
0.760363	0.186275	-0.890173		-0.120831	-0.327489	-0.293867		-0.00997036	-0.337518	-0.345662		-0.314202	0.0320609	-0.325427
0.432539	-0.514446	-0.109315		-0.180804	-0.30905	-0.272154		0.0997731	-0.703286	-0.316158		-0.308404	0.0309194	-0.325106
0.959868	0.25525	-0.10944		-0.358541	-0.960588	-0.420533		0.0801586	-0.635172	-0.314882		-0.251022	-0.000983599	-0.343554
-0.0316592	0.146381	0.219504		-0.81734	-0.926524	0.327875		0.0323244	-0.723993	-0.3022		0.420163	0.00563262	-0.341675
-0.00491444	0.454268	0.582785		-0.0212277	-0.828493	-0.488123		0.0358351	-0.580831	-0.205969		-0.283849	-0.014467	-0.33775
-0.021957	0.653571	-0.0199504		-0.0193785	-0.891876	0.436749		0.0150967	-0.567461	-0.958826		-0.337328	0.00863075	-0.356964
-0.0387655	0.211161	-0.014101		-0.0181158	-0.979341	0.141845		0.0710401	-0.699004	-0.946671		-0.335202	0.0106392	-0.3488
-0.00622145	0.170185	-0.119289		-0.0366047	-0.94055	0.42774		0.0433662	-0.38082	-0.330879		-0.261304	-0.00256146	-0.358325
-0.016382	0.768554	-0.00811932		-0.0439704	-0.967204	-0.416421		0.0247944	-0.520724	-0.361244		-0.314551	0.0124728	-0.35769
-0.0145882	-0.0772817	-0.0250139		-0.0409526	-0.831104	-0.0868825		0.0789167	-0.562864	-0.37886		-0.321352	0.0977414	-0.31928
-0.0309253	0.282585	-0.0708731		-0.0306275	-0.964149	0.0254001		0.0403906	-0.503476	-0.380351		-0.232575	0.0205555	-0.354884
-0.0186495	-0.174673	0.017197		-0.0330941	-0.90418	0.0084107		0.0274222	0.152863	-0.386512		-0.359031	0.0601733	0.904921
-0.0318165	0.031004	-0.0354062		-0.03463	-0.904215	-0.0932089		0.0291597	-0.577963	-0.158326		-0.31373	0.0188318	0.939979
-0.00313145	0.706255	-0.497305		-0.0313057	-0.82718	-0.0897173		-0.00633335	-0.390178	-0.395626		-0.361325	-0.0353315	0.962251
-0.0336112	0.160778	-0.100885		0.00226555	-0.108746	0.00668267		-0.029711	-0.822717	-0.232047		0.26907	-0.246002	0.911534
0.0781621	0.31928	0.567397		-0.040865	-0.749105	-0.0896832		-0.0149444	-0.456893	-0.167827		-0.322694	-0.0174644	0.968494
-0.0365431	-0.753691	0.194096		0.0185828	-0.868851	-0.0494008		0.0574912	-0.667548	-0.285433		-0.256779	0.00127489	0.875821
0.0330896	0.159381	0.838268		-0.0378518	-0.745708	0.0180657		-0.00841467	-0.577589	-0.298882		-0.317859	-0.0331217	0.995897
-0.0217455	-0.422371	0.603372		-0.0169298	-0.55901	-0.0666952		0.0440879	0.563862	-0.903216		-0.313677	-0.0233086	0.877772
0.00972121	-0.204527	0.774408		-0.0358394	0.052552	-0.0459548		0.0320913	-0.508322	-0.981053		-0.310433	-0.0281858	0.980628
-0.0367716	-0.784567	0.170097		-0.0390532	-0.020721	0.0239442		0.0752618	0.352468	-0.93801		0.435424	-0.0175614	0.980511
0.00755015	-0.140959	-0.0485058		-0.0268541	0.0204772	0.0311861		0.115396	0.595562	-0.89181		-0.236206	-0.0245573	0.93548
-0.0405413	-0.160673	0.775102		-0.0230644	-0.0491348	0.0158788		0.0305238	0.641301	-0.959867		-0.448544	-0.170932	-0.0774042
0.0425001	-0.126656	0.425482		-0.0323185	-0.0111364	-0.0531533		-0.00718524	0.800743	-0.970604		-0.457144	-0.0306091	0.916316
0.0181174	0.547779	0.229736		-0.0307577	-0.0260665	-0.0529994		0.361891	0.403881	-0.97392		-0.372891	-0.0268974	0.995126
0.0028333	-0.238669	-0.107616		-0.0383314	0.0561172	-0.0308379		0.0378338	0.772501	-0.964746		-0.457021	0.00584017	0.95964
-0.0322336	0.557479	0.709778		-0.0353003	0.0480267	-0.0797592		0.076759	0.633562	-0.955319		-0.46389	0.00752253	0.891485
0.00284372	-0.254595	0.885466		-0.00980911	-0.0380128	-0.0571111		0.0121711	0.551807	-0.959056		-0.447051	-0.00814517	0.942899
-0.0315404	0.588658	-0.0734031		-0.00273527	0.00239638	0.0191231		0.0283942	0.77596	-0.3977		-0.159234	-0.00923572	0.914729
-0.00811938	0.103388	0.205609		-0.0312476	0.0978746	-0.036167		-0.00620374	0.665201	-0.931647		-0.473336	-0.0143828	0.951425
-0.0111361	-0.364602	0.687179		-0.032041	0.029035	-0.0755578		0.0590687	0.0741827	-0.98857		-0.463631	-0.0408346	0.954332
0.0106404	-0.55206	-0.0167813		-0.00426162	-0.0877905	-0.0291549		0.00497077	0.753156	-0.970299		-0.456785	-0.0350007	0.916449
-0.00640872	-0.45053	0.561074		-0.0305746	0.0122916	-0.0764491		-0.000386889	0.565933	-0.984623		-0.467993	-0.0170664	0.93914
-0.021223	0.0151231	0.616755		-0.0299283	-0.0465865	0.0291063		0.0583936	0.462606	-0.982522		-0.458489	-0.0403411	0.953937
-0.0122754	-0.218686	0.506922		-0.023047	0.174419	-0.0401102		0.0573937	0.343786	-0.8046		-0.525723	-0.0199648	0.0368415
-0.0116031	-0.185411	0.312422		-0.0414728	-0.0502269	-0.0633607		0.0568702	0.718435	-0.952553		-0.226921	-0.0467685	-0.0163554
-0.0128924	-0.0937469	0.703261		-0.0232325	0.136342	-0.0995804		0.0185613	-0.325973	-0.931632		-0.469442	-0.0310725	-0.014255
0.00449542	-0.203951	0.364654		-0.0389298	0.0232754	-0.0811344		-0.0369695	0.822064	-0.962257		-0.45504	0.000355121	0.014517
-0.00288132	-0.462239	0.955026		-0.050214	0.133568	-0.112916		0.0435933	0.73184	-0.957927		-0.439896	0.0388433	-0.00571446
0.288577	-0.0332073	0.0936266		-0.0304735	-0.0781988	-0.062294		-0.0068239	0.893355	0.0184993		-0.441072	0.00646592	0.0016402
-0.0379208	0.0957257	0.564646		-0.0632839	0.0166977	-0.109346		0.0336262	0.6324	0.145532		-0.481943	0.0258075	-0.00841364
0.382833	-0.0731955	0.257122		-0.0231064	0.0492361	-0.101923		0.0496284	-0.0753324	0.0835086		-0.471244	0.0204835	0.00578603
-0.0167164	0.0266048	0.89861		-0.0187583	0.0476817	-0.0541869		0.0172226	0.288102	0.132827		-0.471405	0.0263745	-0.00340333
-0.0150668	0.00806556	-0.163858		-0.0267742	-0.0549052	-0.0689357		0.0986733	0.847991	0.0954288		-0.446663	-0.000216111	-0.0111682
-0.0128471	-0.102084	0.478264		0.0431003	0.0602293	-0.0863094		-0.00230844	0.881965	0.100483		-0.251703	0.0017383	-0.01002
-0.00628177	-0.164223	0.527847		0.0628493	0.180887	-0.0782039		0.03613	0.487353	0.11584		-0.237843	-0.00885564	-0.0103848
-0.0113004	0.456765	-0.367563		0.0679041	0.0265246	-0.0852953		0.23436	0.528463	0.0691691		-0.108304	-0.00736842	-0.0166316
0.0237583	0.310747	0.544386		0.0581422	0.119419	-0.020322		0.0583205	0.922771	0.097749		-0.201985	-0.00170791	-0.00756862
0.00512024	-0.198043	0.455148		-0.0208429	0.103179	-0.0361724		0.147997	0.620631	0.0845932		-0.152353	0.00210563	-0.013121
0.0247349	-0.186785	0.548951		-0.0108766	0.0505398	-0.0289852		0.0846743	0.801758	0.102021		-0.79605	-0.00848289	-0.0104099
0.00851445	0.322255	0.738564		0.0176533	0.0876343	0.0411457		-0.0201871	0.688143	0.138958		-0.0393233	-0.0151731	-0.0123394
0.521499	-0.451234	0.121832		0.0122975	0.00438077	-0.0998006		0.00762085	0.655593	0.0769651		-0.106921	-0.00741638	-0.00696762
0.68585	-0.016603	0.937825		0.0499647	0.062524	-0.0632353		-0.0344656	0.683291	0.11009		-0.0792772	0.0020214	-0.013309
0.887005	-0.0134898	-0.451614		-0.257967	0.0117373	0.00636117		-0.0752266	0.778311	0.12176		-0.093778	0.0128432	-0.0100625
-0.0599055	-0.00692888	-0.525902		-0.375933	0.00626099	-0.0600935		-0.0574778	0.802997	0.13503		-0.0721151	-0.0115751	-0.0111532
0.201664	-0.0157757	-0.124263		0.0132587	0.0845126	-0.0730248		0.00956833	0.440769	0.133349		-0.111728	-0.0126537	-0.000493249
0.917904	-0.00854399	-0.320552		-0.319474	0.220849	0.0545239		0.00471979	0.618322	0.0596922		-0.135835	-0.00393908	-0.0134092
0.339749	-0.0213629	-0.590136		-0.144595	-0.0715852	-0.12227		0.0718711	0.338681	0.0835001		-0.144614	-0.00987415	-0.0162704
0.654276	-0.0339377	-0.270176		-0.316501	-0.00153034	-0.0854104		0.185245	0.491566	0.0900521		-0.88692	-0.0097109	0.00709271
0.976238	-0.0216584	-0.708806		-0.0317339	0.0757186	-0.0682525		0.0946615	0.706988	0.0739238		-0.179795	-0.00226973	0.0342789
0.594022	-0.0132947	-0.0681809		0.388571	-0.0134215	0.0749851		0.222671	0.362437	0.10042		-0.149269	-0.00387611	-0.000808864
0.658445	-0.0206467	-0.0332891		-0.358185	0.0672781	-0.0522221		0.251123	0.721977	0.102615		-0.207816	-0.00895385	0.0270387
0.348887	0.0112776	-0.00453386		-0.34617	-0.0226728	-0.067495		-0.196803	0.395054	0.101656		-0.809358	-0.169	-0.00744156
0.396751	-0.0139005	0.0678776		-0.368923	-0.047362	0.0486726		0.131699	0.675673	0.125214		-0.00783157	-0.0154937	0.0224585
0.480749	0.00854857	-0.071732		-0.30478	-0.00352836	0.000570389		-0.144016	-0.913614	0.0784455		-0.0979539	-0.0239335	-0.00764162
0.892749	-0.0478585	-0.050465		-0.271099	-0.0678796	-0.0711828		-0.2044	-0.736174	0.0056076		-0.0295722	-0.021731	0.0222666
0.623123	-0.00562819	-0.0788078		0.0485144	-0.0259061	0.0565584		-0.0283005	-0.842365	0.112734		-0.167848	-0.0193256	-0.00962747
0.799528	-0.0135024	-0.00254028		-0.836807	-0.0589962	0.014568		-0.252733	-0.934887	0.105937		-0.25905	0.00291347	0.199105
0.911068	-0.0184232	0.151108		-0.440826	-0.0343686	0.00554342		0.238095	-0.880437	0.0908994		-0.231095	-0.0198138	-0.00744004
0.384211	-0.0169394	-0.0334768		-0.466415	0.314232	0.0251721		0.165016	-0.904468	0.0847577		-0.236342	-0.0202663	0.010827
0.878472	-0.0104615	-0.00904632		-0.123886	-0.0405477	-0.0653095		0.134457	-0.923346	0.0768137		-0.9496	-0.237319	-0.00585497
0.808721	-0.00941977	-0.049387		-0.29967	-0.0348506	0.0197285		0.144444	-0.918511	-0.531326		-0.312473	-0.0285471	0.0306975
0.219631	-0.0108214	-0.0457785		-0.265896	-0.0307398	-0.0143868		0.258204	-0.889345	0.0661214		-0.202639	-0.0183742	-0.0113158
0.893678	-0.0155961	-0.0392466		-0.426125	-0.0826191	0.0820438		0.0360316	-0.890457	0.1121		-0.907224	-0.028597	0.0020343
0.618709	0.00265457	-0.00524137		-0.212772	0.025916	-0.0393781		0.31759	-0.883976	0.0462001		-0.293186	-0.0260116	0.0249709
-0.100451	-0.0016565	-0.0272296		-0.188198	0.0596004	-0.0109452		0.0553616	-0.690035	0.0209383		-0.275755	-0.0284053	0.0196388
0.650357	-0.0202131	-0.0108346		-0.384696	-0.03037	-0.0792658		0.249334	-0.906613	0.0451642		-0.282427	-0.0187812	0.0249772
-0.324589	-0.0125803	0.00917807		-0.815178	0.186265	0.0947218		0.117796	-0.91012	0.171279		-0.970766	-0.0130342	0.0165744
-0.712381	-0.000339863	-0.0222232		0.0616602	-0.127464	-0.00295284		0.0761938	-0.940301	0.0873173		-0.20234	-0.0237177	0.0215357
-0.247939	-0.0306659	0.0154905		-0.128103	0.183813	-0.0112474		0.106413	-0.786579	0.125528		-0.322906	-0.0046208	0.011382
-0.123371	-0.00551075	-0.0280322		0.00121453	0.0249418	-0.0113635		0.0655308	-0.897085	0.12983		-0.856969	-0.0259299	0.018452
0.744561	-0.0174749	-0.0588524		0.333736	0.352111	-0.0854515		0.0962767	-0.917172	0.0828933		-0.284206	-0.0160754	0.0186609
-0.182086	-0.0241484	-0.0550993		0.478812	-0.0906553	-0.0823869		-0.535997	-0.94343	0.105158		-0.323095	-0.0220246	0.123231
-0.315196	-0.0167838	-0.0554013		-0.316794	0.0892538	0.131421		-0.313183	-0.935033	0.0488115		-0.285431	-0.00738114	-0.00381747
-0.324076	-0.0223483	0.0137821		-0.952283	-0.0713352	0.214111		0.17507	-0.0345501	0.114099		-0.207298	-0.0177319	-0.00948232
-0.325136	-0.0272815	-0.0181171		-0.328551	0.0863355	-0.00246137		0.0671764	-0.935133	0.0970474		-0.33071	0.250123	-0.010585
0.336193	-0.0326781	-0.0251075		-0.305298	-0.146071	0.201184		0.0520651	-0.988067	0.0276672		-0.225926	0.0768695	-0.00941144
-0.302027	-0.0292323	0.0693788		-0.970772	0.0344999	-0.0195255		0.212471	-0.874116	-0.0127228		-0.338687	0.0016696	-0.0102163
0.0279215	-0.008232	-0.069947		-0.400735	0.165669	0.230831		0.0477464	-0.817156	0.00499596		-0.255231	0.000209573	-0.00150927
-0.389294	-0.041416	-0.0270234		0.845288	0.0969203	0.235565		0.304881	-0.936185	0.0173687		0.811244	0.0106987	-0.00722737
-0.727992	-0.0129884	-0.0211887		-0.350574	0.118149	-0.0282305		-0.18231	-0.931529	0.00372849		0.0109015	0.00983759	-0.00678167
-0.305893	0.155714	-0.00709179		-0.274244	-0.0514711	0.293959		0.0318035	-0.966294	0.00818229		-0.0186565	0.00416868	-0.00679757
-0.295366	-0.0134511	-0.0109288		-0.442354	-0.0348534	0.319637		0.0298491	-0.962335	0.00425678		0.020605	-0.0207583	-0.00665742
-0.32991	0.02291	-0.0770347		-0.088177	-0.0805375	0.340915		-0.0917683	-0.439664	0.0296323		0.0308656	0.00713304	-0.00862122
-0.296745	0.0475308	0.0879653		0.0551466	-0.0283259	0.101347		-0.0540359	-0.959847	0.0028976		0.0014365	0.00358585	-0.0061214
-0.211319	0.0463988	-0.0245227		-0.877989	0.0732981	0.386591		0.00048745	-0.957271	-0.000842144		0.0364246	0.0118176	-0.00800569
-0.188872	0.0400676	0.00160153		0.667345	-0.0544915	0.299367		-0.0936984	-0.92428	0.021287		0.0525045	0.0347615	-0.00827378
-0.356556	0.0372002	-0.214269		0.972292	-0.108692	-0.109026		0.0586391	-0.990433	0.0134611		0.0420438	0.0357713	-0.00856747
-0.224235	-0.0308563	-0.0799239		0.0565822	-0.196476	-0.0718086		-0.0230454	-0.984215	0.00860247		0.0310521	-0.0137464	-0.00764778
-0.338105	0.0167639	-0.0385465		0.0138991	-0.179167	-0.0896133		-0.05907	-0.255292	0.00300175		0.0288658	0.00788986	-0.00341551
-0.701282	0.0873347	-0.0167284		-0.00958173	-0.165269	0.101637		0.0210144	-0.995043	0.0107094		0.0445961	-0.0121814	-0.00787215
0.412928	-0.159676	-0.0122432		-0.149344	-0.201228	-0.0106136		-0.0122264	-0.801992	-0.00766158		0.00108207	-0.0178078	-0.00820203
-0.719023	-0.199273	-0.0304982		0.0582183	-0.101977	-0.172317		-0.0511568	-0.999286	-0.00740754		0.012213	0.0167133	-0.00669973
-0.385605	-0.151718	0.000469034		0.0647319	-0.0407043	-0.0328495		0.0112202	-0.943912	0.00273449		0.0318975	-0.00573692	-0.00521939
-0.0873761	-0.0225315	-0.00137486		-0.251667	-0.15014	-0.0765332		-0.0144111	0.0407818	0.00827664		0.0154627	-0.0199155	-0.00830635
-0.108812	-0.261061	-0.0468796		-0.0896804	-0.183776	-0.0100896		-0.033788	0.0917369	0.0111595		-0.00152247	0.00934087	-0.00261512
-0.185593	0.633627	0.0137781		-0.204808	-0.0942868	0.00271893		0.0185042	0.100945	0.00907081		0.00918537	0.0199357	-0.00395842
-0.141596	-0.289682	-0.014843		-0.115544	-0.123471	-0.00789667		0.159327	0.195038	-0.00296419		0.0311509	0.0123163	0.0307084
0.927835	-0.0910792	0.0139077		0.117889	-0.0625524	-0.0104061		-0.108323	0.17703	0.0249199		0.0392829	0.000841539	-0.00365663
-0.474706	-0.287806	-0.0109376		-0.171825	-0.130437	-0.0210574		-0.100602	0.197907	-0.011039		0.0334854	-0.0191013	-0.00288965
-0.374697	-0.328567	-0.0992611		0.178353	-0.0649288	-0.00411358		-0.0924365	0.25603	0.00542699		0.0674494	0.435797	0.00177115
-0.654963	-0.251941	0.0249447		-0.178817	-0.0980761	-0.00502526		-0.00970299	0.242211	0.00132611		0.0127334	0.0352505	-0.00528268
-0.377979	-0.261821	-0.176682		0.0704422	-0.0886801	-0.0149716		-0.0445075	0.184995	0.0352495		0.026797	0.0413717	-0.00767793
0.702952	-0.200116	0.0251232		-0.114807	-0.0916983	0.00211796		-0.0340795	0.293922	-0.00155967		0.0599016	-0.0257364	-0.004517
0.462168	-0.265985	-0.109256		0.154897	-0.0240918	-0.00339587		-0.0158418	0.207625	0.00470156		0.0434901	0.00312278	-0.00781241
-0.388364	-0.236588	-0.028071		-0.124094	-0.00790636	0.0142968		-0.029969	0.226348	-0.0092569		-0.0531701	-0.0350665	-0.177618
0.153694	-0.235311	-0.0492974		0.357068	-0.00516812	0.0240808		0.152269	0.260473	0.0146779		0.0311152	0.0259063	-0.000543615
-0.409209	-0.22234	0.0953397		-0.121087	-0.02495	-0.00120552		-0.0379793	0.219904	0.000412692		0.0629333	-0.017421	-0.00280308
-0.0318048	-0.194167	-0.00926765		0.106468	-0.0163119	0.00117292		-0.0355419	0.213041	-0.000812392		0.0321912	0.462981	-0.00778681
0.00558953	-0.304673	-0.0288244		-0.0165171	-0.0274112	-0.003785		-0.0315317	0.133247	0.00823204		0.00611005	-0.0252446	-0.00539996
-0.193247	-0.254159	0.0562354		-0.00978012	-0.00262427	-0.00400826		0.00358128	0.0663977	0.022801		0.0384826	0.0260825	-0.0035445
0.131493	0.687099	0.0396128		-0.202886	-0.022102	-0.0140331		-0.0438742	0.186834	0.0895239		0.0398648	-0.0217351	-0.00322026
0.042009	-0.192722	0.0114309		0.0380978	-0.0114606	-0.0101443		-0.0488177	0.260088	0.0133934		0.0554053	0.0497803	0.000348075
-0.01942	-0.214921	-0.0246994		-0.0557768	-0.023041	-0.0204011		-0.0141417	0.270969	-0.0092438		0.0110723	-0.0197336	-0.0079472
-0.136688	-0.259807	-0.0854568		0.761785	-0.0237504	-0.0147485		-0.083581	0.213185	0.0360427		-0.035223	-0.0108547	-0.00716038
0.179639	-0.289426	0.0097159		0.953656	-0.0248917	-0.0116945		0.150812	0.273785	-3.79741e-05		0.0209913	0.0335026	-0.00343558
0.170904	-0.259216	-0.0400121		0.806189	0.0100176	-0.0212504		-0.0623493	0.269296	0.00298963		0.033936	-0.0382233	-0.00766094
0.00111013	-0.430448	0.00731621		-0.113339	-0.0241242	-0.0105022		-0.0739194	0.27299	0.0183271		0.0905137	0.0405491	-0.00820556
-0.0888438	0.279338	-0.0945742		-0.151045	0.00148624	-0.0161747		-0.053473	0.221103	0.0036339		0.0484396	0.00713574	-0.0055751
-0.241721	-0.15299	-0.0427108		-0.0104554	-0.0206352	0.00623068		0.0495568	0.209162	0.00681234		0.0734578	-0.00877126	-0.00579876
0.259653	-0.337501	-0.0438182		0.906904	-0.00592155	-0.0145079		-0.0229136	0.152126	-0.0017351		-0.0297369	0.0439832	0.00365144
-0.118001	-0.251631	-0.108939		-0.277336	-0.0217043	-0.0153862		0.208208	0.066257	0.00467945		0.0628179	0.00890574	0.0360152
-0.213157	-0.220826	-0.103982		0.884608	-0.00508239	-0.00555115		-0.0485054	0.0878004	-0.0430047		-0.0104307	0.0277581	0.0309391
0.111225	0.497541	-0.042341		-0.202059	-0.0260083	0.0042836		0.0680927	0.18144	-0.00882307		0.0122125	-0.358433	0.0840642
0.00121809	0.110063	0.501575		0.854159	-0.00246976	-0.00834255		-0.0365574	0.185394	-0.0012187		0.00621318	-0.16623	0.0856942
0.00663048	0.172449	-0.118892		0.522172	-0.0222864	-0.0102947		-0.0276571	0.237085	0.00528958		-0.233457	-0.12377	0.0315854
-0.171243	-0.222037	-0.00379356		0.675219	-0.0227025	-0.00949042		0.202	0.21878	0.00606098		0.286711	-0.197746	0.0316873
0.00109263	-0.039638	-0.119616		-0.0407988	0.0126199	-0.00963905		-0.138596	0.198539	-0.00227055		0.344187	-0.185168	0.0516585
-0.230177	-0.43372	-0.0229107		-0.0530702	-0.0091323	-0.0178138		-0.112931	0.218295	-0.0107988		0.3293	-0.201774	0.0424741
0.00962227	-0.498575	-0.0499474		-0.0412888	-0.024841	-0.0162862		-0.122923	0.406033	-0.0160474		0.363302	-0.25166	0.0431175
-0.183901	-0.312276	-0.0756941		-0.0867868	-0.00593379	-0.00533123		-0.122912	0.324594	-0.0111295		0.344047	-0.163687	0.0432544
-0.062941	-0.332957	-0.180652		-0.0834106	-0.00778606	-0.00798212		-0.120517	0.128876	0.000693677		0.24054	-0.306675	0.0422878
0.124076	-0.913712	-0.0989256		-0.105781	-0.0202077	-0.0150505		-0.0847633	0.0753956	0.0036194		0.0642049	-0.235527	0.0804414
-0.00695302	-0.315172	0.347712		-0.134902	-0.0234244	0.0106276		-0.0509325	0.169213	-0.00639224		0.154223	-0.156684	0.0403958
-0.14644	-0.271724	0.544279		-0.111794	-0.0156548	-0.0176615		-0.101001	-0.0311681	-0.00108596		0.263721	-0.415189	0.068834
-0.139412	-0.961203	-0.070424		-0.0101604	-0.0307086	-0.000451469		-0.0858231	0.16711	0.0121238		0.303958	-0.267258	0.0865317
0.0607275	-0.276733	-0.00652824		-0.0186954	-0.0294362	-0.0146159		-0.0683931	0.452285	-0.00596715		0.208988	-0.341709	0.0486948
-0.148695	-0.288566	-0.0273213		0.000514064	-0.0237692	0.00689846		-0.0835275	0.207995	0.00898967		0.288882	-0.296786	0.0362312
0.20134	0.115325	-0.00808668		-0.00967253	-0.0302651	-0.00934681		-0.107835	0.647324	0.0199378		0.251791	-0.147819	0.0450836
-0.125079	-0.03776	-0.0223342		0.00651351	-0.0266565	-0.00163744		-0.0807274	0.403742	-0.0190351		0.296251	-0.23407	0.0397391
-0.0712384	0.215721	-0.079152		-0.00823698	-0.0160117	0.0203765		-0.0724253	0.0637604	0.00320895		0.326361	-0.128384	0.0524613
-0.32705	-0.18892	-0.0289887		0.00489669	-0.0244754	0.0126459		-0.0618857	0.0406828	0.00248698		0.363021	-0.1149	0.073061
-0.167191	0.182048	0.00126081		-0.00981095	-0.019789	-0.00187762		-0.0620226	0.141991	-0.0121291		0.111162	-0.131271	0.0675962
0.0145824	0.302715	0.0919646		-0.0144765	0.0252873	0.129227		-0.0460289	0.10933	0.00013582		0.369766	-0.797277	0.0367983
-0.279642	0.244834	0.0142211		-0.0108728	-0.0107547	0.198345		-0.0563234	0.10766	-0.00622054		0.128756	-0.169813	0.0528838
0.0218755	-0.0534541	0.0103452		-0.0110781	-0.00963821	0.115522		-0.0899015	0.436319	-0.00639354		0.222422	-0.211719	-0.485471
-0.00248486	-0.121406	-0.00276805		-0.0165303	-0.0205761	0.112121		-0.124654	0.441288	0.0049791		0.114037	-0.141304	0.0515878
-0.229044	-0.114798	-0.00370543		-0.0152266	-0.019789	0.170996		-0.0768983	0.483058	-0.00733616		0.304817	-0.00796342	0.0388271
-0.184569	0.323146	-0.00462215		-0.00124166	-0.0157687	0.176842		-0.107484	0.371352	0.00287321		0.198556	-0.136299	0.0302913
-0.159285	0.266768	0.00365129		0.0088644	-0.0205893	0.0600344		-0.0735353	0.46211	-0.00429922		-0.161235	-0.127735	0.0363269
-0.157716	0.0875194	-0.00856156		-0.015502	-0.0126259	0.128894		-0.0690275	0.45535	-0.0084522		-0.174301	-0.176614	0.0505344
-0.216493	0.2659	-0.00280442		-0.00349259	0.00323804	0.118702		-0.0754027	0.238542	-0.0088866		-0.210302	-0.0270315	0.0464081
0.0334342	0.222345	0.00233612		-0.00261359	-0.0178203	0.0449467		0.202577	0.281824	-0.0020095		-0.109682	-0.0588608	0.0478945
-0.182552	-0.0722592	-0.0134389		-0.0106395	-0.0277267	0.0817946		-0.0675517	0.436542	-0.0132994		-0.153754	0.0147267	0.187546
-0.182906	0.158658	-0.00574939		-0.0128485	-0.0339952	0.0848629		-0.00887505	0.448841	-0.332593		0.000869538	-0.0921313	0.0571718
-0.00744629	0.257573	-0.0110507		0.00243986	-0.105315	0.0154049		-0.0562281	0.494422	-0.00834089		-0.159114	0.113764	0.0626234
-0.007544	0.927188	0.00478459		0.0116762	-0.0201202	-0.00166281		-0.040615	0.223199	0.00661795		-0.117277	0.969437	0.0554619
-0.00964445	-0.0341272	-0.00304629		-0.00357579	-0.137054	-0.105084		-0.0651079	0.600219	0.0223791		-0.143608	0.0510658	0.0617926
-0.00957379	0.234477	0.00832363		0.0175954	-0.075475	0.0590157		-0.0918577	0.323346	0.0150869		0.28904	-0.159722	0.0340406
-0.00831753	0.282938	-0.00152155		-0.0187545	-0.0494101	0.0721653		-0.0632069	0.371439	-1.33531e-05		-0.150489	-0.0962488	0.034238
0.0140624	0.191759	-0.000389933		-0.00985331	-0.0147961	0.144765		-0.0673465	0.454542	0.0259904		-0.170803	-0.0800907	0.0266953
-0.00658482	0.335156	-0.000797604		0.101644	-0.115642	0.514505		0.118544	0.471244	-0.0202199		-0.131361	-0.107211	0.0648205
-0.0107646	-0.0377264	-0.00282792		0.00541185	-0.10587	0.0905985		-0.0492257	0.391752	0.0101166		-0.109123	-0.448277	0.0435037
-0.0132433	-0.0525114	-0.00694609		0.00755132	-0.0412287	0.0979475		-0.103607	-0.138205	-0.00211357		-0.158986	-0.152611	0.0421808
-0.0131256	0.53492	0.00641671		0.00441857	0.0499528	0.190536		-0.0458883	-0.0202789	-0.0174423		-0.128244	-0.0564357	0.0380884
-0.0110923	0.197445	0.0119507		-0.00917632	-0.0118699	0.21166		-0.0649424	-0.105537	0.00436816		-0.159343	0.786578	0.0600455
-0.00328789	0.223952	0.00959685		-0.0118862	-0.0704082	0.10475		-0.0953694	-0.107482	-0.0127678		-0.187932	-0.119755	0.0269889
-0.0172579	0.0634313	-0.0013156		-0.00260084	-0.0977468	0.187051		0.157188	-0.0152854	-0.00508725		-0.16545	-0.200446	0.0439382
-0.0157798	0.0769552	-0.0054155		-0.0172728	-0.13085	0.138391		-0.0945972	0.104308	-0.00529089		-0.150865	0.0324937	0.475575
-0.00792757	0.51495	0.00529492		-0.0116395	-0.0738818	-0.10425		0.124194	-0.0620656	-0.428106		-0.148845	0.00887613	0.246949
-0.000908072	0.459575	-0.00187117		-0.0162159	0.011741	-0.0540238		0.078288	-0.23433	-0.0589996		-0.172911	0.00404997	0.0353635
-0.00681031	0.177044	-0.00511183		0.0214629	-0.0917252	-0.0966608		0.0618005	-0.203985	0.25386		-0.00463632	0.0244867	-0.108697
-0.00773579	-0.0851847	-0.0111821		0.0602928	-0.145295	-0.0835218		0.69619	0.0521784	-0.34165		-0.000125845	0.0403193	-0.0691625
-0.00701644	0.197736	-0.0100732		0.0388583	-0.104106	-0.083827		0.309617	-0.205115	0.013544		-0.0070353	-0.0626206	0.309502
-0.0141337	0.451454	-0.00637648		-0.0136538	-0.106747	-0.0655832		0.369575	0.633197	-0.0197301		-0.00898628	-0.118544	0.101371
0.00117764	0.493578	-0.00535075		0.00454485	-0.093443	-0.0274265		0.618388	-0.233819	-0.0411213		-0.00852006	-0.0720642	0.41885
-0.0080765	-0.144471	0.0357096		0.0137092	-0.020304	0.00134613		0.538297	0.18658	0.104425		-0.00389681	-0.0408784	0.452024
-0.00522614	-0.245966	-0.00902082		0.0147464	0.00228427	-0.00483133		0.847885	0.162803	-0.0146637		-0.0045064	-0.0832258	0.28909
-0.000240922	-0.196562	-0.00729434		-0.000436077	-0.0429861	0.0609455		0.679838	-0.0983711	-0.199757		0.0003481	0.00865007	0.252212
-0.0104153	-0.229787	-0.0112346		-0.000373957	-0.0373896	0.0318901		0.868724	0.0155393	-0.181481		-0.00780415	0.029107	0.561739
-0.00142429	-0.228011	-0.00473043		-0.00875333	-0.0761456	-0.0168643		0.590865	-0.0716745	0.00850613		-0.00998198	-0.112252	0.0953457
-0.0132009	-0.237285	-0.0125861		-0.0115801	0.0207264	0.683029		0.757961	-0.293095	-0.209916		-0.00278703	-0.0974765	-0.0797999
-0.0106995	-0.351402	0.012472		0.000128619	-0.0350159	-0.0147883		0.715543	-0.0743883	-0.137514		-0.00663543	-0.147981	0.115035
-0.01701	-0.243204	-0.012928		-0.122006	0.0210974	-0.0872901		0.972564	0.639144	-0.137102		-0.00947824	-0.132228	0.0969594
-0.00391994	0.00456609	0.000409475		-0.0296437	0.0066956	-0.0955105		0.66536	-0.277072	-0.0839865		-0.0067561	-0.104159	0.447871
-0.00115081	0.00616753	0.00639279		-0.139688	-0.0791195	-0.0624873		0.78718	-0.33583	-0.165997		-0.00800934	-0.0952117	0.0416974
-0.0156047	0.000736699	-0.00920302		0.0246061	-0.0547539	-0.00153403		0.845456	-0.127364	-0.0301195		-0.000165487	-0.0959479	0.567576
-0.00981705	0.00518819	-0.00419938		-0.226096	-0.071197	-0.0452095		0.894414	-0.212825	-0.194591		-0.00687921	-0.0529683	0.54241
-0.0191472	-0.00704549	0.0161804		-0.117263	-0.064745	0.0378015		0.623536	-0.207788	-0.0900548		0.00204284	-0.0882445	0.515675
-0.015646	0.00806643	-0.00474065		0.157123	-0.0523342	0.318425		0.873442	-0.202766	-0.171622		-0.0048879	-0.0672555	0.525229
-0.0037637	-0.00744094	-0.0110992		-0.118051	-0.0855671	-0.013493		0.587723	0.0884675	-0.0828963		-0.00734685	-0.0662445	0.337806
0.0130641	0.0171846	0.000438226		-0.0369129	-0.0471272	-0.971114		0.786967	-0.0011105	-0.0852379		-0.00905251	-0.0460127	0.00834739
-0.00801502	0.000205227	0.789649		0.0161315	0.0401576	-0.0311727		0.731771	0.00752046	-0.195173		-0.00446461	0.0671993	0.250168
0.0131725	0.0185034	-0.232147		-0.0750977	0.102015	-0.0254369		0.803358	0.106354	-0.166874		-0.00805657	-0.0165668	-0.0253598
0.00128424	-0.00301197	-0.321091		-0.238586	0.393286	-0.00391748		0.356534	0.0156693	0.0224313		-0.010551	-0.129103	0.0583337
-0.00442588	-0.00667362	-0.556396		-0.0918255	0.182909	-0.0234968		0.409759	0.105952	-0.197252		0.0164521	0.00130725	-0.000485344
-0.0139281	-0.0032844	0.00802707		0.0315219	0.143852	0.013088		0.349853	0.0382523	0.106067		0.700797	-0.11284	0.0886299
-0.0124887	-0.00175104	-0.28219		0.0195994	0.0926136	-0.0105455		0.486905	-0.084424	-0.0722587		0.0142516	0.0989388	-0.192505
-0.0079785	-0.00183649	-0.319762		-0.120298	0.0162589	-0.0258924		0.66285	0.108309	0.105943		0.0176214	-0.103869	0.00954397
-0.0113125	-0.00216213	0.0810412		0.201296	0.17369	-0.0205009		-0.0356416	-0.145338	0.0745013		0.00979592	0.00596734	0.0733483
-0.0137685	0.0015341	-0.104789		-0.0959548	-0.605879	-0.0215628		0.437816	0.00929729	-0.123918		0.0161419	-0.0527924	-0.000774437
-0.0120195	-0.00598846	-0.241758		-0.206878	-0.0734412	-0.0281585		0.624309	-0.014252	-0.115237		0.00880419	0.0303505	-0.239368
-0.00915533	0.0239597	-0.118559		-0.120002	-0.349598	-0.0115207		0.557161	0.00554928	-0.140705		0.0161462	-0.10979	-0.551237
-0.0219895	0.000895947	-0.192659		-0.0940276	-0.832943	-0.0136289		0.551396	0.142919	-0.166875		0.0058144	-0.00245602	-0.0166045
-0.0753736	-0.000165305	-0.21232		-0.215826	-0.293527	0.013015		0.819844	0.197022	-0.0977804		-0.0539921	-0.114859	0.00247636
-0.0712992	-0.00146436	-0.148252		-0.0709497	-0.61451	-0.0188386		0.560267	0.103097	-0.173765		0.00386365	-0.012463	-0.00251412
-0.0376151	0.0115279	0.153302		-0.0110105	-0.479815	-0.0175727		0.868561	0.114099	-0.119071		0.0167344	-0.0332781	-0.014745
0.0555467	-0.0062402	-0.0250081		-0.0854638	-0.509387	-0.0188243		0.488554	0.0180934	-0.0794891		0.00273338	-0.242006	0.0106347
-0.00353065	0.00857912	-0.263475		-0.0594517	-0.673234	0.00166809		0.560668	0.178431	-0.143904		0.0160307	-0.124586	-0.0838088
-0.0724925	-0.00527737	-0.0253236		-0.0703397	-0.077957	-0.00789986		0.460538	0.806794	-0.423716		-0.00290798	-0.182503	-0.00904844
-0.0580133	-0.00605637	0.0585894		-0.277657	0.60823	-0.0274406		0.605056	0.588243	-0.399056		0.0020563	-0.094712	0.0298539
0.0238877	-0.00879107	0.106222		-0.183765	0.35122	-0.0085828		0.181982	0.851937	-0.151478		0.0148268	-0.150274	-0.300051
-0.0895359	-0.0123735	-0.0900992		-0.103053	-0.428783	-0.00398249		0.449435	0.544823	0.0698363		0.0214328	-0.092442	-0.30034
-0.056315	-0.00689606	-0.30286		0.0110605	-0.681745	-0.0160493		0.376405	-0.0281814	-0.159317		0.0157651	-0.213491	0.243082
-0.00548076	-0.00749984	-0.174474		-0.131139	-0.24346	-0.0126924		0.455822	0.487266	0.0521448		0.00858752	-0.196377	0.236333
-0.08279	-0.00656057	-0.20969		-0.11277	-0.578694	-0.0148544		0.641294	0.884591	-0.201529		0.0185962	0.907292	0.479633
-0.0245591	-0.0105811	-0.196119		-0.0908092	-0.894571	-0.0234233		-0.0755523	0.837326	0.0326046		0.011881	0.814542	0.536965
-0.030529	-0.00746168	-0.109976		0.0846651	-0.81469	0.00431492		0.193454	0.976306	-0.600818		0.0146921	0.819372	0.130195
-0.0277385	-0.0211741	0.53169		-0.00702675	-0.668375	-0.02017		0.203762	0.915968	0.0654341		0.0131482	-0.461441	0.0867769
-0.0930773	-0.0137255	-0.162129		0.0256273	-0.0124639	-0.0347902		0.17602	-0.172475	-0.409662		0.0432926	-0.0705594	0.18129
-0.0267332	-0.00635129	-0.611699		0.0186478	-0.0241902	0.049365		0.21032	0.949893	-0.17317		0.0792342	-0.282358	0.0709028
0.0264465	-0.016806	0.129129		0.133661	-0.0143349	-0.0116053		0.202553	0.963497	-0.222958		0.0751319	0.408173	0.470443
-0.0399834	-0.0436791	-0.0242701		-0.0059735	-0.0264527	-0.010909		-0.212516	0.150722	-0.342401		0.0470535	0.584724	0.273295
-0.068548	-0.021999	0.016509		-0.00308438	-0.0262071	-0.0347894		-0.197795	0.741971	0.122565		0.0586603	0.790817	0.209666
-0.0656656	-0.00737455	-0.256442		0.0736048	-0.0264648	-0.0196223		-0.200725	0.696288	-0.135619		0.0607473	-0.183666	0.222452
-0.0190874	-0.00809522	-0.20311		-0.12912	0.037616	-0.031215		-0.189865	0.56456	-0.139545		0.00795405	-0.0190788	0.209858
0.00597584	0.00607993	-0.241834		-0.145404	-0.0222863	-0.0308937		-0.31528	0.724057	-0.150883		0.00580592	0.644258	0.278566
0.0781401	-0.00764124	-0.0856537		0.156257	-0.0200463	-0.0258153		-0.202518	0.365012	-0.226395		0.0122564	-0.167757	0.254824
-0.0516449	-0.00957527	0.0884489		-0.112618	0.00797395	-0.0336285		-0.210342	0.570964	-0.154219		-0.00216438	0.463062	0.245481
-0.00791228	-0.00769152	0.0464902		0.0948214	-0.00693343	-0.0339133		-0.162069	0.943036	-0.124044		0.0224422	0.514183	0.171924
-0.180197	-0.0124254	0.018805		-0.200735	-0.0287805	-0.058516		-0.225015	0.0344111	0.00155599		0.0121388	0.44167	0.162327
0.42375	-0.00589112	0.106522		-0.117105	0.0792935	-0.0292155		-0.171143	-0.00293973	0.261608		-0.000187789	0.721388	0.0621218
-0.0853051	0.0138658	0.190239		0.199241	-0.0163645	-0.02648		-0.218722	-0.0108475	-0.0790272		0.0212337	0.336787	0.287094
0.00855034	0.117187	0.0752476		0.0460655	0.00105495	-0.0317065		-0.245849	-0.00850461	-0.201395		-0.000837206	0.620936	0.121811
-0.128534	-0.0715531	0.0574297		-0.726963	-0.0080048	-0.022903		-0.242384	-0.0112117	-0.23143		0.028096	-0.433254	0.201091
0.0138234	0.0297257	0.0215229		-0.378872	-0.0119341	-0.036549		-0.222095	-0.0121441	-0.293624		0.0091956	0.738773	0.154637
0.0397348	0.0308996	0.0563275		-0.224773	0.000627275	-0.0335034		-0.173534	-0.0101274	-0.175968		0.0426812	0.677478	-0.235932
0.172339	-0.095205	0.00840376		-0.72383	-0.0286822	-0.0140005		-0.20009	-0.0158081	0.129366		-0.0159373	0.319043	-0.182861
-0.0450397	-0.047206	0.0211684		-0.872231	-0.00304995	-0.0324937		-0.198066	-0.0153111	0.626726		0.00981566	0.907892	-0.119782
0.640814	0.00503319	0.103841		-0.898871	-0.0189417	-0.029492		-0.07973	-0.0127482	0.663502		-0.00451326	0.846272	-0.169146
-0.06046	-0.00669023	0.0788893		-0.780208	-0.0248241	-0.0466562		-0.257567	-0.0147079	0.820105		0.0041642	0.9062	-0.143793
-0.0544854	-0.135334	0.0326319		-0.60937	-0.0257874	0.0200261		-0.252893	-0.0145737	0.728607		0.0055673	0.879873	-0.208208
-0.0692255	-0.0148473	0.150389		-0.617496	-0.00768741	-0.0104582		-0.301542	-0.0089629	0.592316		0.0151386	0.850793	-0.112258
-0.124617	-0.0540794	0.127565		-0.306352	-0.0214819	0.00492327		-0.256298	-0.0157794	0.700631		-0.013508	0.854565	-0.16323
0.0216571	0.0690195	0.0943268		-0.93186	-0.0222658	-0.0808917		-0.273189	-0.00469995	0.630372		-0.00236267	0.843985	-0.167937
-0.103016	-0.092151	0.20932		-0.731505	-0.0357842	-0.0485791		-0.273071	-0.00101811	0.7352		0.0171485	0.875021	-0.248396
-0.108811	0.0398369	0.132152		-0.185844	-0.0197839	-0.0201118		-0.262916	0.00499925	0.69845		-0.00170127	0.879093	-0.071069
-0.0610265	-0.070421	0.0591224		-0.922756	-0.0145053	-0.0417358		-0.253366	-0.0111053	0.587766		-0.0196731	0.914984	-0.137293
-0.0736456	0.313861	0.121434		-0.982191	-0.0231199	-0.0556816		-0.250935	0.0014231	0.663189		0.00386875	0.880478	-0.157018
-0.0205855	-0.088143	0.255862		-0.97918	-0.0182474	0.0432802		-0.267024	-0.0162226	0.553309		-0.00858637	0.871024	-0.257716
0.213081	-0.0421262	0.135737		-0.903856	-0.0268226	-0.0728095		-0.246778	-0.00879883	0.658496		-0.00229537	0.95583	-0.237988
0.143765	-0.00444977	0.0942185		-0.959178	-0.0355643	-0.0286909		-0.463558	-0.0142878	0.611832		-0.545278	0.79039	-0.179314
0.341912	0.0536351	0.00836473		-0.910619	-0.0336893	-0.0226762		-0.251009	-0.016304	0.628041		-0.0105424	0.862368	-0.145481
0.314787	-0.101554	0.100879		-0.978109	-0.0366557	0.0251473		-0.183977	-0.00635532	0.616355		-0.0280478	0.867603	-0.11594
0.606541	0.0406225	0.0281981		-0.984552	-0.0297439	-0.063661		-0.173267	-0.0134803	0.66597		-0.00959778	0.862677	-0.166622
0.531819	-0.106393	0.209865		-0.993889	-0.0332686	-0.0493462		0.160842	0.113987	0.606112		0.000377598	0.86962	-0.114314
0.206236	-0.0329787	0.118984		-0.960531	0.00526169	-0.0519899		-0.267529	-0.0128816	0.625876		-0.0183473	0.850416	-0.181464
0.411179	-0.0787856	0.103523		-0.987028	-0.0188791	-0.0462277		-0.268492	-0.0143303	0.661063		0.0103638	0.922799	-0.166292
0.635089	-0.073597	0.10588		-0.0210595	-0.0310044	-0.00406403		-0.251505	-0.0105955	0.502326		0.00485846	0.46114	-0.0982713
0.261684	-0.0886865	0.0813299		0.00579342	-0.01184	-0.0527536		-0.256238	-0.00503966	0.619858		-0.00339382	0.172883	-0.0974773
0.744045	-0.149136	0.105595		-0.0151531	0.00865054	-0.00826841		-0.227987	-0.00805964	0.30612		-0.0126634	0.457754	-0.103462
0.175304	-0.0179191	0.124535		-0.0193886	-0.01746	-0.075613		-0.261595	0.00353107	-0.0010108		-0.000417087	0.432407	-0.124494
0.668601	-0.11017	0.230074		-0.0128762	-0.00404667	-0.0315315		0.0160181	-0.0037686	-0.0500453		-0.0140685	0.490047	-0.102276
0.0742033	-0.00661277	0.0272923		-0.00969557	-0.0115513	-0.0202947		0.00677334	0.140602	-0.0313176		-0.01368	0.0601131	-0.0636003
0.810099	-0.11306	0.191526		-0.00540965	-0.0249792	-0.043126		0.00708949	-0.00617664	0.00748147		-0.0165916	-0.281013	-0.0541433
0.557328	-0.022871	0.0570038		-0.00939699	-0.00115896	-0.0749807		0.00187797	-0.00870743	-0.0583223		-0.0303798	0.234865	-0.0633984
-0.631735	-0.0742023	0.336865		-0.0190643	-0.0225685	-0.0204976		0.0074132	-0.00997493	-0.0705361		0.292276	0.182244	-0.0750337
-0.344723	0.0428693	0.0708416		-0.0112786	0.0319069	0.0205309		0.00315422	-0.0138204	-0.0703464		0.0867494	-0.265566	-0.0874824
0.574401	-0.141031	-0.0402669		0.0158229	-0.0202283	0.123401		0.00877558	-0.00597313	-0.0534189		0.0189157	-0.03702	-0.0522511
-0.0075015	-0.0776735	-0.0336363		-0.0159786	-0.0423	-0.0837172		0.00948502	-0.0118897	-0.0787169		0.0488126	0.160066	0.0182729
0.0409719	0.0975111	-0.0235173		-0.0113954	-0.0464371	-0.0600555		0.0108343	-0.00915521	-0.0438867		0.034971	-0.318611	-0.0903858
0.162128	-0.0830081	0.0285618		-0.0262903	-0.0469972	-0.0759261		0.0131079	0.00481268	-0.0692157		0.0322803	-0.14341	-0.0182278
0.078687	-0.075557	-0.0157249		0.01866	-0.0409556	0.00157193		0.00819886	-0.00657918	-0.0737702		0.0821769	-0.249872	-0.0886532
0.153541	-0.058089	0.0260068		0.00318277	-0.0178335	-0.0288607		0.0100791	-0.0166731	-0.0739694		0.0829547	-0.120658	-0.0791401
0.817098	-0.053153	0.0238786		-0.00345955	-0.0285869	-0.0707263		0.0125985	0.00438056	-0.0839158		0.0877216	-0.332493	-0.0698488
-0.310878	-0.0487161	-0.0176668		0.0201224	-0.0386963	-0.00850371		0.0073561	0.0032404	-0.0785576		0.0735792	-0.0619048	-0.0507924
0.848869	-0.0314922	-0.245963		0.0204784	0.0231985	-0.0743788		0.0071459	0.0237712	-0.073791		0.0829341	-0.0305342	-0.0485794
-0.544356	0.0505116	-0.176041		-0.0210703	-0.0140496	0.0126484		0.0038341	-0.00669807	-0.0566034		0.0842942	0.938597	-0.0866335
0.906186	-0.0364189	-0.228087		0.00898232	-0.0329531	-0.178837		0.00493269	0.610288	-0.0758248		0.0589433	-0.268688	-0.0650618
0.432538	-0.00886317	-0.0208637		-0.0176436	-0.0212304	-0.00217531		-0.00235237	0.00184452	-0.0733326		0.0711227	0.221059	-0.0870965
0.195061	-0.0410639	-0.252746		-0.0135197	-0.0117144	-0.055312		0.00298549	0.0252661	-0.0678007		0.0488901	0.0639207	-0.0997129
0.215238	0.0228844	-0.151953		-0.0216746	-0.0503299	-0.0260755		0.00770934	0.00576544	-0.0514379		0.0676258	0.528752	-0.00788649
0.0816363	-0.0164844	-0.154347		-0.00814788	-0.0200434	-0.0574499		0.0128856	0.0127931	-0.0721907		0.0720918	0.373643	-0.0679667
0.558475	0.0161243	0.0927695		0.0033066	-0.0332205	0.00687223		0.00436483	0.0184002	-0.0741106		0.0643696	0.776385	-0.321987
0.139865	-0.0373724	-0.111904		-0.0155728	0.00306492	-0.0420922		0.00656655	-0.00268408	-0.0758471		0.0479154	0.0600167	-0.0590907
0.735576	0.0242441	-0.311935		-0.00288505	-0.0426132	-0.0475273		0.00965937	-0.00506425	-0.0850985		0.0730373	0.422338	-0.141416
0.102047	-0.0146222	-0.982208		-0.0368892	-0.0224686	-0.00300152		0.00789555	-0.0306493	-0.113524		0.0786729	0.256088	-0.0623926
-0.0111831	-0.0327101	-0.700733		0.0423263	-0.0226075	-0.057601		0.667638	-0.0184706	-0.0924711		0.0850808	0.740638	-0.0504748
-0.779828	-0.0224974	-0.240386		-0.000164131	-0.0495705	-0.0225739		0.007916	-0.000407089	-0.146607		0.0938686	-0.0473355	-0.13237
-0.751339	0.0194496	-0.233581		-0.00434975	-0.00682855	-0.0260002		0.000615608	-0.00801888	-0.0836259		0.0949643	0.140502	-0.0136454
-0.22686	-0.00746034	-0.91951		-0.0137072	-0.00433496	-0.0217048		0.0212137	-0.0121015	-0.0722401		0.0307243	0.232827	-0.0291399
-0.955539	-0.019459	-0.131863		0.00347823	-0.0370086	-0.0136759		0.00956496	-0.0160135	-0.0554755		0.0235575	0.684693	-0.0202024
-0.264959	-0.0329544	-0.224597		0.0592167	-0.0428543	-0.0216537		0.0052299	0.00683758	-0.801205		-0.0137696	0.0506057	-0.0683969
-0.275322	-0.0244898	-0.133367		0.0100155	0.125424	-0.0204807		0.0146344	-0.00921111	-0.104685		0.0671434	0.463756	-0.0720095
-0.269229	-0.020266	-0.536681		-0.013472	-0.0377812	-0.02139		0.0117562	-0.00239988	-0.0635041		0.0557038	0.639864	0.168708
-0.289599	-0.0464378	-0.0802104		0.0715767	0.0510941	-0.0126563		0.0340545	0.0451773	-0.0509888		0.015782	0.828375	0.0464321
-0.28836	-0.0242475	-0.184694		0.881134	-0.0514449	-0.0219055		0.0106015	-0.00801002	-0.113898		0.0181117	0.233308	-0.142212
-0.283632	-0.0104562	-0.220432		0.0143729	0.0470785	0.0247186		0.00607342	-0.0254549	-0.0465087		0.0696159	0.814973	-0.177284
-0.797423	-0.0317866	-0.152294		0.000677739	-0.00990269	-0.0195572		0.00552963	0.056343	-0.143815		-0.0347783	0.369838	-0.131821
-0.25679	-0.0412404	-0.165089		-0.015329	0.0371306	-0.026241		0.00122343	-0.0196027	-0.168453		0.0210192	0.651489	-0.154272
-0.0134871	0.00903718	-0.134461		0.0213628	0.0236228	-0.0167552		0.00322508	0.00188847	-0.102744		0.00311674	0.128001	-0.0895832
-0.00127221	-0.0394353	-0.173504		-0.00272552	0.00646246	-0.0071572		0.00607071	-0.00472098	-0.0798648		0.0364131	0.0435769	-0.0710353
-0.0149775	0.0129658	0.432002		-0.0103738	-0.0609224	-0.025499		0.0107872	0.0181323	-0.126183		-0.00351952	0.0221657	-0.173369
0.0152264	-0.0265777	-0.340914		-0.0231826	0.0378703	-0.0247555		0.0251896	-0.017367	-0.0727918		0.00768411	0.0504552	-0.13713
0.0149429	-0.0255567	0.417194		0.00673332	0.0123387	-0.0200179		0.0162883	0.00318127	-0.0922193		0.0517251	0.0343751	-0.0600006
0.00239658	-0.0302473	0.25284		-0.013164	0.217331	-0.0260636		0.00109716	-0.00400334	-0.100004		0.0563849	0.0486435	0.303576
-0.0081572	-0.0336821	0.722867		-0.040129	-0.0397802	0.00352911		0.00866693	-0.0325128	-0.0888511		0.0327502	0.0560866	0.454084
0.00712908	-0.0230058	0.387177		-0.00735668	0.013256	-0.0229762		0.0127221	0.0431586	-0.781526		0.0145008	0.062686	0.335896
0.0108476	-0.0299131	0.853525		0.0214812	-0.0169812	-0.0217925		0.012773	-0.00983367	-0.903907		-0.00851763	0.0468136	0.193893
0.0228268	-0.0197599	0.126993		-0.0382284	-0.0387455	-0.0288805		0.00346855	0.0261846	-0.68412		0.0251185	0.046135	0.460924
0.00542315	-0.00313433	-0.195914		-0.0384187	-0.0158662	-0.0251223		0.0507077	0.0319787	-0.531728		0.0148838	0.066621	0.366274
-0.0147349	-0.0285915	0.10149		-0.0306928	-0.0518535	-0.0202873		-0.00528879	-0.0110437	-0.905908		0.0671733	0.0614055	0.158756
-0.0273327	0.0174563	-0.283269		-0.00847891	-0.039305	-0.0244588		0.107736	0.0265145	-0.817516		0.0170144	0.0370365	0.488023
-0.0197478	-0.0448964	-0.079852		-0.0373446	-0.0452455	-0.0233121		0.118398	-0.0135395	-0.884728		-0.223868	0.0348898	0.567017
-0.0364502	-0.0317333	-0.0756118		-0.0190192	-0.0444373	-0.0100861		0.0430853	0.0165546	-0.935322		-0.0213223	0.0425272	0.415084
-0.000543656	-0.0331852	-0.0702139		-0.0157799	0.00348574	-0.0257804		0.0539459	0.016453	-0.91435		0.161945	0.0217688	0.481526
-0.0149609	-0.0299181	-0.197144		-0.0127867	-0.0203419	-0.0179396		0.00739554	0.00458046	-0.716457		0.283152	0.0357255	0.352737
-0.00521277	0.140823	-0.215187		-0.00210442	-0.000303484	-0.00862021		0.00318285	-0.000757817	-0.911935		0.280524	0.0432359	0.194536
-0.0104359	-0.0366637	-0.275713		-0.00937399	0.0010009	-0.0192316		0.0194805	-0.0150424	-0.28372		0.13046	0.0435922	0.293166
-0.00587808	0.00670498	-0.845076		-0.0461216	-0.0174306	-0.0263013		0.0421757	-0.00018601	-0.936977		-0.225319	0.0604791	0.302757
-0.0187836	0.00417318	-0.00396821		-0.0270702	-0.00741746	-0.0123977		0.0216451	-0.00251098	-0.716806		-0.12242	0.0522825	0.214742
-0.0177362	0.00972906	-0.0397696		-0.0303344	-0.00771954	0.00201603		0.015908	-0.0211011	-0.847014		0.160001	0.063502	0.0157878
-0.00510147	-0.0225305	-0.0818423		-0.0119868	-0.00888386	0.0157706		0.00861547	-0.0247124	-0.835795		0.136461	0.0492591	0.00185096
-0.0131193	0.0113035	-0.145781		-0.0439208	-0.00473093	0.0140998		0.0315273	-0.00372846	-0.776991		0.0713565	0.0384447	-0.00898643
-0.0150804	0.00066037	-0.069299		-0.0390845	-0.0184311	0.0353821		0.00104008	-0.16517	-0.915508		0.0849851	-0.00268489	-0.00767803
-0.0157262	-0.0227025	-0.104004		0.00538727	-0.0136126	-0.0288207		-0.0218883	0.0836791	-0.66193		-0.00387663	0.159309	-0.00473976
-0.0115851	-0.00185714	-0.0728463		-0.0373189	-0.0101562	-0.0681866		-0.0109253	0.0612847	-0.369099		-0.42504	-0.00200333	0.0017276
0.0164848	0.0250425	-0.0637293		-0.0185207	-0.0102263	-0.00227963		-0.0111215	0.0476032	-0.883004		0.0303457	-0.00982526	0.00948972
-0.0159516	-0.000214918	-0.14316		-0.00199684	0.016893	-0.0206459		-0.014351	0.0316914	-0.552229		-0.14794	-0.0105347	0.00573908
-0.0159454	-0.0103332	0.081656		-0.000553542	-0.0153321	-0.0157694		0.0138183	0.0414767	-0.440276		-0.626984	0.00338771	0.0061234
0.0278271	0.00198107	0.00226312		-0.0409557	-0.00981242	-0.0136933		0.067002	0.0282116	-0.671376		-0.0162361	0.00170247	0.00244476
0.0123139	0.111497	-0.107018		-0.0402553	-0.0212086	-0.0136929		0.0155549	0.0339347	-0.704103		0.0935812	-0.00313151	0.0117889
0.0204884	-0.0202838	-0.104383		-0.0380005	-0.00589999	-0.00564159		0.0345799	0.0580867	-0.771364		0.0345759	-0.00864319	0.0126342
0.0077473	-0.0309137	-0.148098		-0.0187478	-0.0015232	-0.0140559		0.0109608	0.0449383	-0.617917		-0.0153105	0.170235	0.0103179
0.00466087	0.0440331	-0.126728		0.00642268	0.0070761	-0.0112486		-0.0255803	0.0250683	-0.938659		0.155192	-0.0036039	0.0124012
0.0209287	0.0540804	-0.0885015		-0.031677	-0.0156552	-0.0154857		-0.00196955	0.0686373	-0.117445		-0.130603	0.00456216	0.00688533
0.0598414	-0.0720917	-0.100588		-0.0304715	-0.0248966	-0.0254122		-0.0200674	0.0754916	-0.880121		0.438691	-0.0110598	0.0176229
0.00261513	0.00392964	-0.107459		0.0183	-0.0280759	-0.0132431		-0.0203779	-0.0136279	-0.0317519		0.505185	-0.00774949	0.00600427
0.0294485	-0.0453792	-0.0415111		-0.031118	-0.0188692	-0.0277392		-0.025553	0.0415229	-0.468166		0.321536	-0.00974416	-0.00216924
-0.00180977	-0.0277612	-0.0252572		-0.0300977	-0.00739431	-0.0208141		-0.0292143	0.0241075	-0.535915		0.414662	-0.00559634	0.00606726
-0.0188915	0.0419541	-0.0616372		-0.0479814	-0.0107674	-0.0316974		-0.0359748	0.0289029	-0.42662		0.470209	0.000286425	-8.01748e-05
-0.00580959	-0.0469184	-0.116613		-0.0158753	-0.00258774	-0.00475389		-0.0217931	-0.0231398	-0.583204		0.494564	0.0055859	0.000409984
-0.0157528	-0.0219875	-0.124786		-0.046457	0.00804414	-0.0258949		-0.0339293	-0.00787921	-0.727194		0.252916	0.0109759	0.0102224
-0.01988	-0.0285896	-0.0781832		-0.0331553	0.0268853	-0.0284089		-0.00914743	0.0311313	-0.443836		0.386103	-0.00701598	0.00805376
0.0397005	0.0745169	-0.0701777		-0.155909	0.00909894	-0.0210607		-0.00637023	0.0446808	-0.758111		0.340971	-0.00644217	0.0161754
-0.0243561	0.00837484	-0.0686985		-0.0193753	-0.00281283	-0.0238297		-0.00719025	0.0221196	0.0461939		0.410886	0.00192755	0.00625656
-0.00119332	0.12209	-0.0943083		-0.0325495	0.000893943	-0.0108267		-0.0243898	0.0191391	0.0363256		0.186459	-0.000667634	0.214901
0.029772	-0.0525193	-0.0459962		-0.0387654	0.0667276	-0.033983		-0.0379174	0.0324094	0.0363064		0.805536	0.000604927	0.00324386
-0.027748	-0.0568476	0.0856305		-0.0345515	0.0234256	0.00737091		-0.0253029	0.0842225	0.236132		0.396125	0.339504	-0.0082485
-0.0118453	-0.0634261	-0.0704881		-0.0399027	0.0568273	-0.0157487		-0.018959	-0.221229	0.129536		0.325626	-0.0590008	0.00202234
-0.0320071	-0.0305722	-0.0693295		-0.0432386	0.0118959	-0.0238722		-0.0291052	0.0742225	0.495857		0.223864	-0.0618255	-0.0030984
0.00169264	0.037536	-0.00890014		-0.0234996	0.00651739	-0.0225878		-0.031997	-0.0154146	0.16727		0.155967	-0.0544572	-0.00319795
-0.0304583	0.0500086	-0.147744		-0.0347576	0.0227223	-0.01396		-0.0234863	0.0727697	0.436588		0.358408	-0.0533158	-0.00349191
-0.0333712	-0.106936	-0.108562		-0.00762051	-0.036184	-0.0295608		-0.0216148	0.0579493	0.327306		0.063599	-0.0590056	0.00022159
-0.0277429	-0.0454178	-0.0852832		0.0161308	0.0555745	-0.0363612		-0.0220882	0.0930854	0.786795		0.317424	-0.0368503	0.687683
-0.00813258	-0.0276361	-0.103324		-0.00975781	0.0153674	-0.0308457		-0.0146455	0.00757131	0.150594		0.413819	-0.0093573	0.000281847
-0.0134782	-0.0639998	-0.0937587		0.0207782	0.00921916	-0.0103623		-0.146014	-0.00163919	0.476374		0.0858088	-0.0429741	-0.00224865
-0.0306209	-0.0450299	-0.132758		0.00778446	-0.00746078	0.00235026		0.0304683	-0.0463408	0.818791		0.36372	-0.027638	0.00440518
-0.00958089	-0.058818	-0.716004		-0.00774422	0.00786313	-0.00728593		-0.0081471	-0.00161777	0.501801		-0.374887	-0.00741162	-0.00383746
-0.0320848	-0.060231	-0.0429338		0.0111424	-0.00726627	-0.0308902		0.0664396	0.0340469	0.798577		0.0826589	0.00249524	-0.00455987
-0.00402039	-0.0271661	0.000601589		-0.0124424	0.0133591	-0.00417859		0.100411	-0.00702258	0.680391		-0.2795	-0.00153495	-0.00111491
-0.0217692	-0.0743368	-0.00894868		0.00674692	0.0046608	-0.0196561		0.074724	-0.0374397	0.919021		-0.112479	-0.0612975	-0.00695417
-0.0194182	-0.0441195	0.065564		-0.0114945	-0.0152238	-0.0135143		0.0728104	-0.00798414	0.265599		0.0994286	-0.0355653	-0.000804815
-0.0299736	-0.0191073	-0.0182299		0.00613959	-0.0220049	-0.0241607		0.00266627	0.0348718	0.341468		-0.0323345	-0.0335315	-0.00489427
-0.0207775	-0.0561445	-0.044355		-0.000480163	0.00221844	-0.0214721		0.0370964	0.0364292	0.512782		-0.262697	-0.0436486	-0.00749362
-0.0275231	-0.144835	0.285668		0.0162581	0.0120464	-0.0317547		0.0996388	0.0738672	0.736893		-0.24735	0.00838898	-0.00350093
-0.0334048	-0.0251426	-0.0533239		0.00467559	0.0211512	-0.00333164		0.0690321	0.107548	0.573917		-0.140314	-0.0501933	-0.00390046
-0.0226982	-0.00819774	0.0189734		0.0218304	0.00935589	-0.0313239		0.0679774	-0.016861	0.564256		-0.120712	-0.0387317	0.00637964
-0.0313469	-0.0287757	-0.00929058		0.0147576	0.0678471	-0.0445027		0.029991	0.0431022	0.494097		-0.402314	-0.0312416	0.00364577
-0.0340794	0.134538	-0.0163051		-0.00220954	-0.0183099	-0.0179578		0.00592404	-0.0151032	0.375841		-0.346571	0.0162289	-0.123094
-0.0293661	-0.0059044	-0.00344401		-0.0100233	0.00296283	-0.0286044		0.0502676	0.0555027	0.315682		-0.461439	-0.021573	0.033068
-0.0311403	-0.0174121	-0.0223007		0.0224503	0.00820708	-0.0249159		0.112008	0.00735025	-0.319984		-0.109747	-0.0443822	-0.00158914
-0.0259568	0.0265043	-0.0085515		0.0232559	0.0321214	-0.0518145		0.0487831	-0.0803873	-0.361664		-0.449962	-0.0383597	-0.0389699
-0.027804	0.0591564	-0.0101663		0.0214595	-0.0108536	-0.0180493		-0.00766295	-0.175071	0.329742		-0.117312	-0.057624	-0.0146374
-0.0351584	0.0115816	-0.0109413		-0.00578058	-0.00992156	0.00195487		0.0363253	-0.0617018	0.335661		-0.253279	-0.0531408	0.0454973
-0.0348551	0.00931441	0.0109061		0.00599667	0.0148962	-0.0242058		0.0337207	-0.0421487	0.00742569		-0.360644	-0.0148939	-0.0304296
-0.0162302	0.00385566	-0.0128384		-0.00319725	-0.0112187	-0.0208742		0.119859	-0.0630528	-0.0404561		-0.432118	-0.0438265	-0.0466412
-0.0269562	0.0147726	-0.00508253		0.0119205	-0.00966457	-0.0199481		0.0499548	-0.0535306	-0.00117066		0.184184	0.0394359	-0.0342536
-0.0136091	0.00634439	-0.0142216		-0.00742267	-0.0156576	-0.0143689		0.0740047	-0.0708743	-0.0114852		0.243627	-0.0584494	0.0256938
-0.00792401	-0.00642774	-0.00215535		0.00559085	0.0185157	-0.0144105		0.0462631	0.422401	-0.00967626		-0.3285	-0.00968377	-0.012346
-0.0255221	0.0320193	-0.00484745		0.0206082	-0.000275878	-0.0251687		0.105324	-0.294141	-0.00490682		0.159133	-0.0209775	-0.00542416
0.000653784	0.037302	-0.0160966		0.0577022	-0.0175909	0.0322847		0.0351925	-0.605021	-0.0138739		-0.0361188	-0.048259	0.0183881
-0.0334588	0.00934902	0.0398448		0.0177459	-0.00728114	-0.0293659		0.0124415	0.264046	-0.0067474		-0.0304028	-0.0141613	-0.00257656
-0.00690904	0.0152237	-0.00419979		0.0196732	0.00455083	-0.0133862		0.0339348	-0.0836669	-0.00777044		-0.225292	-0.0286333	0.00113858
-0.0275502	0.0135912	0.00549435		0.0270655	-0.0189773	-0.00446138		0.0741679	-0.323007	-0.0071742		0.0334545	-0.010463	-0.0233551
-0.0126403	0.0293103	-0.00697962		0.0311794	0.0103331	-0.0664153		0.0167295	-0.130378	-0.0119866		-0.0132335	-0.0505454	-0.00267054
-0.146802	0.00529326	0.00769367		0.0247092	0.0123961	-0.110619		0.0552976	-0.127521	-0.00968165		0.0316903	-0.059694	-0.0217349
0.00570301	0.00269317	-0.00347103		0.0526558	-0.0063815	0.037899		-0.00156854	-0.146194	-0.00731031		-0.323146	-0.00631684	0.0194093
-0.0374158	0.0658453	-0.00693232		0.0261745	-0.0149568	0.0224875		0.0271334	0.300144	-0.0124642		0.172726	-0.0497874	-0.0291603
-0.0230983	-0.00594426	0.0162957		-0.00371467	-0.00193424	-0.0532057		0.0602478	-0.0114248	-0.00893344		0.130117	-0.0504547	-0.0109132
-0.0391563	0.0182462	0.0318224		-0.00458341	0.000578615	-0.0574784		0.00162079	-0.00339097	-0.0103559		-0.0517649	-0.0265561	-0.0571823
-0.0212541	0.0422601	-0.00450542		0.0281233	0.0483092	0.0863696		0.141414	0.0561885	-0.00589553		0.297298	-0.0604599	-0.0401674
-0.0297974	0.0289917	-0.017488		-0.0168223	0.024458	0.00419839		-0.00313193	-0.440688	-0.0105633		0.0121447	-0.0109544	0.0178599
-0.0350179	0.06321	-0.00329671		0.0395694	-0.0014017	0.0128633		0.035871	-0.323117	-0.00589204		-0.329216	-0.0469575	-0.0517007
-0.0254426	0.0187941	-0.00173916		0.0263484	0.0515569	0.0416746		0.061199	0.800443	-0.00997558		0.139162	-0.125758	0.0196618
-0.00858695	0.0311873	-0.0148505		-0.00778686	0.0638493	-0.0819991		0.0568359	0.179057	-0.0110135		-0.169987	0.069757	-0.0326611
0.0179036	0.0265239	0.0192986		-0.00835507	0.0228958	-0.090553		0.0721714	0.207528	-0.0116657		0.251803	0.124871	-0.0154875
0.00989484	0.0276143	-0.00470007		-0.000246875	0.0128391	-0.0699717		0.0461739	-0.302283	-0.0102598		-0.030632	0.11874	0.0180914
-0.0170375	0.0418117	-0.0176227		-0.00177509	0.0432874	0.108189		0.0327879	-0.140383	-0.0100292		-0.141245	0.108397	0.0647789
0.00323486	0.0205736	-0.00632659		0.0165352	0.039014	-0.0471718		0.0533701	-0.0522129	-0.011889		-0.123772	0.120742	-0.016593
0.00060736	0.00645292	-0.00238981		0.0109991	0.0122904	-0.0794581		0.0252434	-0.116252	0.00646591		-0.131392	0.111848	0.0227763
0.02937	0.0340082	0.0522071		0.0406784	0.0104685	-0.0185542		0.046609	-0.163232	0.00991804		-0.138104	0.103321	0.00455953
-0.0108349	0.00667255	0.0298584		0.00104777	0.0328371	-0.0542754		-0.230318	0.0668884	0.00370719		-0.121972	0.102519	-0.0540163
0.0141656	0.0285933	-0.0102328		0.00609738	0.0366437	-0.0555305		-0.254303	-0.809215	0.0496817		-0.00645956	0.120764	0.0316339
0.0337172	0.0863974	0.00660742		-0.00126386	0.0734524	-0.0232706		-0.0605851	-0.793174	1.93263e-05		-0.160906	0.111023	-0.0628717
-0.00746405	0.014415	-0.00302302		0.0245336	0.0113314	0.00590222		0.454261	0.275415	0.02479		0.121801	0.110016	0.0608723
0.00251843	0.0229977	0.0645398		-0.000255547	0.0124404	-0.107147		-0.108613	0.161556	0.00346554		-0.0133295	0.129781	-0.0173241
-0.00905776	0.0353935	0.00697423		0.00195724	0.0356028	0.00240951		-0.187253	-0.370969	0.00847706		-0.190756	0.0970573	-0.0145076
0.000874832	0.0375608	0.0291957		0.0206851	-0.00987048	0.0284556		-0.185361	-0.884375	-0.00554799		-0.0609809	0.12136	-0.0237639
-0.0032953	0.0761133	0.022551		0.0210447	0.00241921	-0.0178386		-0.0905179	-0.733911	0.136742		-0.091165	0.0922828	0.00248124
0.0604815	0.0519531	-0.00272176		-0.00908999	0.00741231	0.0334858		0.731619	-0.454205	-0.00373571		0.505994	0.133753	-0.0467584
0.0153855	0.056075	-0.0136228		0.0130673	0.048501	0.00545679		0.410111	0.118392	0.0227244		-0.323043	0.05838	-0.010937
0.030068	0.00352235	-4.83874e-05		-0.00198411	-0.130053	-0.0500971		0.569426	-0.192833	0.0126497		-0.147133	0.00696123	-0.0354749
-0.00773935	0.00638494	-0.0127681		0.0370962	-0.0397738	-0.0383623		-0.185873	0.20388	0.0598363		-0.124825	0.0884356	-0.00593267
0.0284019	0.0679889	-0.0240372		0.0348988	0.0238196	-0.0837305		-0.22637	-0.872346	-0.00648492		-0.0640073	0.0532909	-0.0151011
0.0108867	-0.00262094	-0.00442228		0.0124094	0.00266415	-0.077687		-0.230572	-0.137544	-0.0104094		-0.0103145	0.0789695	-0.0483299
0.0193693	-0.00168156	0.115767		-0.000161232	-0.135609	-0.184631		-0.155313	-0.0594646	0.0269804		0.645407	0.134443	-0.0160727
0.0243918	-0.00550466	0.165077		-0.00947637	-0.0638904	-0.142579		-0.25428	-0.182768	0.000730515		0.15692	0.113387	-0.0278407
0.0141343	-0.00121322	0.134573		-0.00415223	-0.0567333	-0.0875703		-0.278816	-0.08709	0.0045246		-0.0923318	0.0605799	-0.041739
-0.0128958	0.0107992	0.170085		0.00197493	0.253177	0.0398984		-0.235266	-0.382564	0.0196836		-0.0596741	0.0080122	-0.0259892
0.00617171	0.00600482	0.0735081		-0.0110347	-0.0813242	-0.0110063		0.788882	-0.462289	0.00164174		-0.169915	-0.0335654	-0.0396876
0.0128416	-0.0102559	0.255348		0.0292273	-0.00960216	0.0121693		0.935499	-0.00613821	0.00389246		0.0908711	0.0351126	-0.00400027
-0.0143475	-0.00968476	0.240107		-0.000602182	-0.137713	-0.198395		-0.141088	-0.153849	0.0085183		0.552654	-0.031861	0.00039118
-0.00365639	-0.0213071	0.347243		0.0239086	-0.0791522	0.0559871		0.767245	0.441905	0.0125269		-0.161836	0.0397379	-0.0221712
-0.0130099	-0.0143434	0.297849		0.00216083	-0.0186488	-0.12258		-0.190017	-0.230555	0.0376768		-0.105555	0.00241501	-0.0080486
0.00816606	0.00864844	0.181152		-0.000659983	0.083975	-0.0193373		0.338669	0.225713	0.0806863		-0.124012	0.0368867	0.0330506
-0.00562653	-0.0213623	0.0972565		0.00334397	-0.0729281	-0.0673711		0.00692732	0.15459	0.159967		0.00103201	0.0676611	0.00395917
0.012151	0.00182651	0.292932		-0.0111364	-0.164523	-0.0402515		0.0109682	-0.163816	0.118702		-0.0383901	-0.0204887	0.0124319
0.0318807	0.021767	-0.0488059		-0.0251978	0.0130692	-0.00634421		0.765926	0.194218	0.10918		-0.0193008	0.036755	0.0100443
0.00969761	-0.0201608	0.443184		-0.0022369	-0.107513	-0.050862		-0.151815	-0.368632	0.181449		0.0820295	-0.0263624	-0.00351235
-0.0047167	-0.0244999	0.220722		-0.0185494	-0.0585731	-0.019161		0.29778	-0.161323	0.0632714		-0.0926549	0.0265883	0.0152673
0.0342989	-0.0185676	0.137007		-0.000306381	-0.08125	0.0408793		0.443242	0.415186	0.0198363		-0.375607	0.0270712	0.0334797
-0.0116127	0.00564536	0.0149569		0.0152111	-0.13094	0.019956		0.388504	0.231845	0.0499173		-0.135165	-0.0172959	-0.00411443
-0.00428633	-0.00148661	0.206899		-0.00894753	-0.0978407	-0.0509179		-0.0390798	0.349335	0.0849851		0.430959	-0.0485432	0.0291042
-0.0425891	-0.0208322	-0.102674		-0.00916659	-0.0789687	-0.0101591		0.477322	-0.0235355	0.0104372		0.0814344	-0.03257	-0.00664818
0.000851147	0.0131786	0.242264		0.00967262	-0.239971	0.0731036		0.372952	0.0747128	0.0580346		-0.113635	-0.016641	0.00214072
-0.0123282	-0.0126463	0.165536		-0.0241286	-0.0954877	-0.0209974		-0.10459	-0.107821	0.0355134		0.0955598	-0.000774586	-0.0164254
0.00411923	-0.00488779	0.221577		0.00431264	0.21367	0.0406189		0.0821441	-0.0608828	0.0529778		-0.105747	0.00617699	-0.00170249
0.010114	-0.000626431	0.0556898		-0.0304917	0.616859	-0.000243887		0.605531	0.2311	0.0754497		0.131574	-0.0395474	-0.0136635
0.0170966	0.00504772	-0.0634528		0.0587141	-0.0838864	-0.0312268		-0.208258	-0.0268276	0.0111959		-0.123177	0.0178491	-0.0144964
-0.01646	0.0035631	0.117505		-0.219301	0.389703	0.223436		0.606578	-0.254749	0.00180838		-0.100704	-0.229791	0.224264
-0.0195978	-0.0205949	0.336895		-0.0180736	0.00094263	-0.00682374		0.855488	-0.342508	0.0475986		0.0458131	-0.816614	0.00108953
-0.0196141	-0.0182138	0.231807		0.00435963	0.134324	0.0192653		0.207535	-0.252033	0.0014032		-0.0576907	-0.772815	-0.0131672
-0.00379518	0.00352724	0.265395		0.00963025	-0.00396235	-0.0234791		0.531017	-0.249235	0.0762325		-0.0290777	-0.747669	0.0112191
0.0072992	-0.00101349	0.24305		-0.0127106	0.913881	0.000707451		0.525245	-0.350522	0.103373		0.0620423	-0.74704	-0.00410169
[truncated: 110,300 more rows]

## Sheet: Fig 7 c-f
Frequency samples		Time: [0.2-0.4] sec after cue onset, 7A->dlPFC							Time: [0.2-0.4] sec after cue onset, dlPFC->7A							Time: [0.6-0.8] sec after cue onset, 7A->dlPFC							Time: [0.4-0.6] sec after cue onset, dlPFC->7A
		mean SFC		mean SFC + SEM		mean SFC - SEM			mean SFC		mean SFC + SEM		mean SFC - SEM			mean SFC		mean SFC + SEM		mean SFC - SEM			mean SFC		mean SFC + SEM		mean SFC - SEM
		Var 0	Var 4	Var 0	Var 4	Var 0	Var 4		Var 0	Var 4	Var 0	Var 4	Var 0	Var 4		Var 0	Var 4	Var 0	Var 4	Var 0	Var 4		Var 0	Var 4	Var 0	Var 4	Var 0	Var 4
4		0.0056397	0.00836212	0.00634316	0.0090652	0.00493623	0.00765904		0.00115387	0.00400326	0.00184229	0.00469574	0.000465452	0.00331077		0.00186535	0.00310047	0.00253884	0.00378602	0.00119186	0.00241493		0.00527811	0.0090899	0.00598131	0.00979294	0.00457491	0.00838685
5		0.0035164	0.00484087	0.00421076	0.00553108	0.00282204	0.00415067		0.00227829	-0.000318079	0.00295906	0.000359513	0.00159751	-0.00099567		-3.90268e-05	0.000864877	0.000623457	0.001538	-0.000701511	0.000191756		0.00327187	0.00445633	0.00396332	0.00515798	0.00258043	0.00375468
6.0241		0.0016823	0.00215188	0.00237006	0.0028368	0.000994541	0.00146696		0.0043166	0.00164487	0.00500464	0.00233478	0.00362856	0.000954957		-0.000687084	-0.00053878	-2.99077e-05	0.00012753	-0.00134426	-0.00120509		-0.000437636	0.00237066	0.000252728	0.00307078	-0.001128	0.00167055
7.04225		-0.000695087	0.00182031	-1.17949e-05	0.00249849	-0.00137838	0.00114213		0.00652703	0.00559401	0.00720479	0.00627586	0.00584927	0.00491216		-0.0020276	0.00178369	-0.00136644	0.00245225	-0.00268875	0.00111512		-0.000186079	0.000138688	0.000500817	0.000832725	-0.000872975	-0.00055535
8.06452		-0.0018681	0.00228971	-0.00119374	0.00296618	-0.00254246	0.00161324		0.00670874	0.00609407	0.00738373	0.00677986	0.00603375	0.00540828		-0.00256854	0.00394975	-0.00190677	0.00462096	-0.00323031	0.00327854		0.00191696	-0.00241885	0.00260922	-0.00172973	0.0012247	-0.00310796
9.09091		-0.00264558	0.00296094	-0.00196919	0.00364711	-0.00332197	0.00227476		0.00697606	0.00675207	0.00765925	0.00744175	0.00629287	0.00606238		-0.00130484	0.00450377	-0.000639671	0.00517945	-0.00197	0.0038281		0.00457316	-0.00329153	0.0052671	-0.00260344	0.00387922	-0.00397963
10		-0.00139178	0.00422409	-0.000716954	0.00491649	-0.0020666	0.00353169		0.00802633	0.00701989	0.00871833	0.00771203	0.00733433	0.00632776		8.72937e-05	0.00405583	0.000753773	0.00473076	-0.000579186	0.00338091		0.00744285	-0.00341772	0.00813959	-0.00273041	0.00674612	-0.00410503
11.1111		0.000543083	0.00496247	0.00121888	0.00565852	-0.000132712	0.00426642		0.00836193	0.00712841	0.00905413	0.00781979	0.00766974	0.00643703		0.00110739	0.00339301	0.00177417	0.00406897	0.000440603	0.00271704		0.0092941	-0.00311422	0.00999271	-0.00242372	0.00859549	-0.00380473
12.1951		0.00157723	0.00516269	0.00225464	0.00585662	0.000899835	0.00446876		0.00816953	0.00616969	0.00885955	0.00685937	0.00747952	0.00548002		0.00158216	0.00335373	0.00224701	0.00403167	0.000917308	0.00267579		0.00980794	-0.00276231	0.0105076	-0.00206643	0.00910828	-0.00345819
13.1579		0.00173837	0.00542038	0.00241897	0.00610957	0.00105778	0.00473119		0.00776981	0.00498192	0.00846046	0.00567026	0.00707916	0.00429359		0.0017981	0.00394578	0.00246332	0.00462776	0.00113289	0.00326379		0.00951704	-0.0024664	0.0102192	-0.00176598	0.00881485	-0.00316683
14.2857		0.00121675	0.00490675	0.00189877	0.00559624	0.000534733	0.00421725		0.00732469	0.00379277	0.0080165	0.00448465	0.00663289	0.00310088		0.00183442	0.00441807	0.00250241	0.00510347	0.00116643	0.00373266		0.00864767	-0.00207302	0.00935102	-0.00136985	0.00794433	-0.00277619
15.1515		0.000507749	0.00426332	0.00118927	0.00495282	-0.000173775	0.00357382		0.00698313	0.00272259	0.00767685	0.00341634	0.0062894	0.00202885		0.00154947	0.0045615	0.00221867	0.00524944	0.000880269	0.00387355		0.00784962	-0.0016296	0.00855524	-0.000926957	0.007144	-0.00233224
16.129		0.000115324	0.00319646	0.000800526	0.00388536	-0.000569878	0.00250757		0.00684016	0.00167496	0.00753589	0.00236986	0.00614443	0.000980056		0.00137457	0.00464799	0.00204327	0.00533637	0.000705882	0.0039596		0.00671405	-0.00118434	0.00742057	-0.000482662	0.00600752	-0.00188601
17.2414		-0.000305873	0.0025167	0.00038303	0.00320516	-0.000994776	0.00182823		0.00623928	0.000497492	0.00693782	0.00119203	0.00554074	-0.000197049		0.00115048	0.00436613	0.00182016	0.00505392	0.000480791	0.00367833		0.00596705	-0.000639456	0.0066755	6.34682e-05	0.00525861	-0.00134238
17.8571		-0.000535032	0.00231536	0.000155013	0.00300386	-0.00122508	0.00162686		0.00592183	-2.3443e-05	0.00662086	0.000670754	0.00522281	-0.00071764		0.000905858	0.00416184	0.00157641	0.00484892	0.000235308	0.00347475		0.00561702	-0.000218008	0.00632617	0.000485577	0.00490787	-0.000921592
19.2308		-0.000779439	0.00180389	-8.70718e-05	0.00249358	-0.00147181	0.00111421		0.00526697	-0.00118073	0.00596768	-0.000487223	0.00456626	-0.00187424		0.000476921	0.00378592	0.00114886	0.00447247	-0.000195021	0.00309936		0.00493176	0.000264305	0.00564249	0.000971344	0.00422104	-0.000442734
20		-0.000729807	0.00176484	-3.5079e-05	0.0024547	-0.00142453	0.00107498		0.00501061	-0.00172172	0.00571234	-0.00102891	0.00430888	-0.00241453		0.000295025	0.00356178	0.000967055	0.00424986	-0.000377006	0.0028737		0.00471531	0.000237057	0.00542707	0.000947421	0.00400354	-0.000473307
20.8333		-0.00068159	0.00199698	1.51063e-05	0.00268828	-0.00137829	0.00130568		0.00481807	-0.00212218	0.00552157	-0.00142934	0.00411457	-0.00281502		0.000262068	0.00338158	0.000935279	0.00407153	-0.000411142	0.00269164		0.00459334	0.00034616	0.00530691	0.00106027	0.00387978	-0.000367944
22.7273		-0.000381167	0.00255617	0.000315807	0.0032482	-0.00107814	0.00186414		0.00478384	-0.00251804	0.00549226	-0.00182368	0.00407542	-0.0032124		0.000319484	0.00370741	0.00099291	0.00440367	-0.000353942	0.00301115		0.00439228	0.000854734	0.00510883	0.00157505	0.00367574	0.000134418
23.8095		-0.00037121	0.00283328	0.000326654	0.00352531	-0.00106907	0.00214126		0.00499357	-0.00272907	0.00570426	-0.00203293	0.00428288	-0.00342522		6.31848e-05	0.00399991	0.00073697	0.00469776	-0.0006106	0.00330205		0.00420056	0.0012227	0.00491779	0.00194597	0.00348332	0.000499438
25		-0.00042234	0.00290033	0.000276661	0.00359485	-0.00112134	0.0022058		0.00505448	-0.00277783	0.00576653	-0.00208013	0.00434243	-0.00347553		-0.000232518	0.00406979	0.000442292	0.00476997	-0.000907329	0.0033696		0.00379001	0.00184798	0.00450925	0.002573	0.00307078	0.00112296
26.3158		-0.000298051	0.0027888	0.000401404	0.00348465	-0.000997505	0.00209295		0.00543341	-0.00269205	0.00614568	-0.00199096	0.00472113	-0.00339314		-0.000573385	0.00398017	0.000102026	0.00468301	-0.0012488	0.00327733		0.00351097	0.00232275	0.00423283	0.00305004	0.0027891	0.00159546
27.7778		0.000106777	0.00284243	0.000806327	0.00353884	-0.000592774	0.00214602		0.00551018	-0.00272467	0.0062237	-0.00202026	0.00479665	-0.00342909		-0.000900153	0.00393514	-0.000223665	0.00463979	-0.00157664	0.00323049		0.00323374	0.00290372	0.00395766	0.00363369	0.00250983	0.00217375
29.4118		0.000506529	0.00237539	0.00120596	0.00307044	-0.000192904	0.00168034		0.00560042	-0.0027018	0.00631351	-0.00199398	0.00488733	-0.00340962		-0.00129792	0.00361873	-0.000620478	0.00432319	-0.00197537	0.00291426		0.00302086	0.00306943	0.00374696	0.00380138	0.00229477	0.00233749
31.25		0.000720199	0.00181252	0.00142021	0.00250733	2.01875e-05	0.00111771		0.00571629	-0.00276872	0.00642873	-0.00205844	0.00500385	-0.003479		-0.00158955	0.00352625	-0.000911153	0.0042285	-0.00226795	0.002824		0.00284187	0.00301623	0.00356867	0.00374896	0.00211506	0.00228351
33.3333		0.000617565	0.00150857	0.00131761	0.00220496	-8.24763e-05	0.000812179		0.00603715	-0.00300096	0.00674889	-0.00228918	0.00532541	-0.00371273		-0.00214855	0.00375667	-0.00146894	0.00445801	-0.00282815	0.00305533		0.00204678	0.00320068	0.00277279	0.00393334	0.00132076	0.00246803
35.7143		0.00038028	0.00140333	0.00108052	0.00210188	-0.000319964	0.000704782		0.00631458	-0.00320814	0.0070259	-0.00249566	0.00560327	-0.00392062		-0.00202735	0.00409753	-0.00134697	0.0047982	-0.00270773	0.00339685		0.00136203	0.00297566	0.00208716	0.00370689	0.000636901	0.00224442
38.4615		0.000419735	0.00153283	0.00112047	0.00223278	-0.000281004	0.000832878		0.00636523	-0.00305713	0.00707798	-0.00234407	0.00565248	-0.0037702		-0.00197219	0.00443051	-0.00129148	0.00513249	-0.00265289	0.00372853		0.000953691	0.00291695	0.00168072	0.00364652	0.00022666	0.00218737
41.6667		0.000372971	0.00183207	0.00107543	0.00253276	-0.000329492	0.00113139		0.00648672	-0.00277935	0.00720199	-0.00206562	0.00577146	-0.00349308		-0.00164091	0.00468731	-0.000958961	0.00539006	-0.00232287	0.00398456		0.000775876	0.002785	0.0015059	0.00351596	4.58485e-05	0.00205403
45.4545		0.000555874	0.00229394	0.00125963	0.00299667	-0.00014788	0.0015912		0.00646334	-0.00252501	0.00718245	-0.00180984	0.00574424	-0.00324019		-0.0013959	0.00485351	-0.000710398	0.00555768	-0.0020814	0.00414934		0.000772519	0.00238762	0.00150636	0.00312111	3.86732e-05	0.00165412
50		0.000722911	0.00249112	0.00142772	0.00319731	1.80983e-05	0.00178494		0.00620137	-0.00197233	0.00692473	-0.00125282	0.005478	-0.00269183		-0.00112011	0.00472989	-0.000430658	0.00543572	-0.00180956	0.00402406		0.000960855	0.00217604	0.00169799	0.00291183	0.00022372	0.00144025
